# Supplementary material for: A rational approach to discovering new persister control agents
Source: Antimicrob Agents Chemother. 2025 Jul 31;69(9):e01814-24. doi: 10.1128/aac.01814-24 (PMC12406675; doi:10.1128/aac.01814-24)
Supplement: Supplemental data — Chemical compound properties. [file aac.01814-24-s0002.xlsx]

## Sheet: S1. SMILES
S1: List of compound numbers and their corresponding Asinex ID and SMILES
SMILES	Identity	ASINEX ID Number
COc1cccc(CC(=O)N2CCC(Cc3cccc(c3)-c3cccnc3)(CC2)C(N)=O)c1	100	LAS_22461675
CN(C)C(=O)C1(C)CN(CC2(O)CCOCC2)CCO1	101	LAS_32135590
CC1=NN(C(=O)C1)c1cccc(NC(=O)CC[C@@H]2CN(Cc3ccccc3)C[C@@H]2NC(=O)OC(C)(C)C)c1	102	LAS_34000090
CC(=O)N[C@]1(C)C[C@H](O[C@H](C1)c1cc(Cl)ccc1O)c1ccc(Cl)cc1	103	LAS_34036730
CCCCOc1ccc(CC(O)=O)cc1-c1cc(-c2cccc(OC)c2OC)n(Cc2ccccc2)n1	104	LAS_51136079
COc1ccc(OC)c(c1)C1CCCN1c1ncc(C(O)=O)c(COc2cc(C)c(Cl)c(C)c2)n1	105	LAS_51177972
CN(C)S(=O)(=O)c1ccc(F)c(c1)C(=O)Nc1ccc(Cl)c(c1)-c1nc2ccccc2s1	106	LAS_51380924
Cc1ccccc1CCc1nc(ncc1C(=O)NS(=O)(=O)c1ccc(Cl)cc1)N1CCCC1c1ccc(Cl)cc1	107	LAS_51382001
CCC(C(=O)N1CCCCCN(C)C(=O)c2ccccc2OC[C@H]1Cc1ccccc1)c1ccccc1	108	LAS_51635358
CN1CCCCCCN([C@H](Cc2ccccc2)COc2ccccc2C1=O)C(=O)c1ccccc1	109	LAS_51635707
Cc1nccn1CCOc1ccc(CN2CCCC(O)(COc3ccccc3)C2)cc1	110	LAS_52154070
Cc1nccn1CCOc1ccc(CN2CCCC(O)(COc3cc(C)ccc3Cl)C2)cc1	111	LAS_52154080
Cc1nccn1CCOc1ccc(CN2CCC(O)(COc3ccc(C)cc3)CC2)cc1	112	LAS_52154082
Cc1nccn1CCOc1ccc(CN2CCC(O)(COc3ccc(C)cc3C)CC2)cc1	113	LAS_52154104
COC1(COc2cccc(Cl)c2)CCN(Cc2ccc(OCCn3ccnc3C)cc2)CC1	114	LAS_52154116
COC1(COc2ccc(C)cc2C)CCN(Cc2ccc(OCCn3ccnc3C)cc2)CC1	115	LAS_52154128
Cc1nccn1CCOc1ccc(CN2CCCC(O)(COc3ccc(C)cc3)CC2)cc1	116	LAS_52154130
Cc1nccn1CCOc1ccc(CN2CCCC(O)(COc3ccc(C)cc3C)CC2)cc1	117	LAS_52154152
COC1(COc2ccc(C)cc2)CCCN(Cc2ccc(OCCn3ccnc3C)cc2)CC1	118	LAS_52154154
Cc1nccn1CCOc1ccc(CN2CCC(O)(COc3cc(C)ccc3Cl)CC2)cc1	119	LAS_52154184
Cc1nccn1CCOc1ccc(CN2CCC(O)(COc3ccc(Cl)c(Cl)c3)CC2)cc1	120	LAS_52154194
Cc1nccn1CCOc1ccc(CN2CC[C@H](Oc3cccc(F)c3)[C@@](C)(O)C2)cc1	121	LAS_52157595
Cc1nccn1CCOc1ccc(CN2CC[C@H](Oc3cc(C)cc(C)c3)[C@@](C)(O)C2)cc1	122	LAS_52157601
Cc1cc(C)cc(O[C@H]2CCN(Cc3ccc(OCCN)cc3)C[C@]2(C)O)c1	123	LAS_52157603
Cc1nccn1CCOc1ccc(CN2CC[C@H](Oc3cccc(Cl)c3)[C@@](C)(O)C2)cc1	124	LAS_52157607
C[C@]1(O)CN(Cc2ccc(OCCN)cc2)CC[C@@H]1Oc1cccc(Cl)c1	125	LAS_52157609
Cc1nccn1CCOc1ccc(CN2CC[C@H](Oc3cccc(C)c3)[C@@](C)(O)C2)cc1	126	LAS_52157613
Cc1cccc(O[C@H]2CCN(Cc3ccc(OCCN)cc3)C[C@]2(C)O)c1	127	LAS_52157615
Cc1nccn1CCCOc1cccc(CN2CCCC(O)(COc3cc(C)ccc3Cl)CC2)c1	128	LAS_52160841
Cc1nccn1CCCOc1cccc(CN2CCCC(O)(COc3cc(C)c(Cl)c(C)c3)C2)c1	129	LAS_52160851
Cc1nccn1CCCOc1cccc(CN2CCCC(O)(COc3ccccc3)C2)c1	130	LAS_52160863
Cc1nccn1CCCOc1cccc(CN2CCCC(O)(COc3cc(C)ccc3Cl)C2)c1	131	LAS_52160873
Cc1nccn1CCCOc1cccc(CN2CCC(O)(COc3ccc(C)cc3)CC2)c1	132	LAS_52160881
Cc1nccn1CCCOc1cccc(CN2CCC(O)(COc3ccc(C)cc3C)CC2)c1	133	LAS_52160913
Cc1nccn1CCCOc1cccc(CN2CCC(O)(COc3cccc(Cl)c3)CC2)c1	134	LAS_52160923
Cc1nccn1CCCOc1cccc(CN2CCC(O)(COc3cc(C)ccc3Cl)CC2)c1	135	LAS_52160933
COC1(COc2cccc(Cl)c2)CCN(Cc2cccc(OCCCn3ccnc3C)c2)CC1	136	LAS_52160943
Cc1nccn1CCCOc1cccc(CN2CCC(O)(COc3cc(C)c(Cl)c(C)c3)CC2)c1	137	LAS_52160953
Cc1nccn1CCCOc1cccc(CN2CCCC(O)(COc3ccc(C)cc3)CC2)c1	138	LAS_52160961
COC1(COc2ccc(C)cc2)CCCN(Cc2cccc(OCCCn3ccnc3C)c2)CC1	139	LAS_52161003
Cc1nccn1CCCOc1cccc(CN2CCCC(O)(COc3ccc(C)cc3C)CC2)c1	140	LAS_52161013
OC1(COc2ccccc2)CCCN(Cc2ccc(OCCN3CCCC3)cc2)C1	141	LAS_52171209
Cc1ccc(OCC2(O)CCN(Cc3ccc(OCCN4CCCC4)cc3)CC2)cc1	142	LAS_52171221
Cc1ccc(OCC2(O)CCN(Cc3ccc(OCCN4CCCCC4)cc3)CC2)cc1	143	LAS_52171223
Cc1ccc(OCC2(O)CCN(Cc3ccc(OCCN4CCCC4)cc3)CC2)c(C)c1	144	LAS_52171241
OC1(COc2cccc(Cl)c2)CCN(Cc2ccc(OCCN3CCCC3)cc2)CC1	145	LAS_52171265
Cc1ccc(OCC2(O)CCCN(Cc3ccc(OCCN4CCCC4)cc3)CC2)cc1	146	LAS_52171288
CC(C)N(CCOc1ccc(CN2CCCC(O)(COc3ccccc3)C2)cc1)C(C)C	147	LAS_52171786
CN(C)CCOc1ccc(CN2CCC(O)(COc3ccc(C)cc3C)CC2)cc1	148	LAS_52171806
CN(C)CCOc1ccc(CN2CCC(O)(COc3cc(C)ccc3Cl)CC2)cc1	149	LAS_52171812
CN(C)CCOc1ccc(CN2CCC(O)(COc3cc(C)c(Cl)c(C)c3)CC2)cc1	150	LAS_52171814
COC1(COc2ccc(C)cc2C)CCN(Cc2ccc(OCCN(C)C)cc2)CC1	151	LAS_52171828
COC1(COc2cccc(Cl)c2)CCN(Cc2ccc(OCCN(C)C)cc2)CC1	152	LAS_52171830
CN(C)CCOc1ccc(CN2CCC(O)(COc3cccc(Cl)c3)CC2)cc1	153	LAS_52171836
CN(C)CCOc1ccc(CN2CCCC(O)(COc3ccc(C)cc3)CC2)cc1	154	LAS_52171840
CN(C)CCOc1ccc(CN2CCOCC(O)(COc3cccc(C)c3)C2)cc1	155	LAS_52202332
Cc1cccc(OCC2(O)COCCN(Cc3ccc(OCCN4CCCC4)cc3)C2)c1	156	LAS_52202336
Cc1ccc(OCC2(O)CCN(Cc3cccc(OCCN4CCCCC4)c3)CC2)cc1	157	LAS_52451048
Cc1ccc(OCC2(O)CCCN(Cc3cccc(OCCN4CCCC4)c3)CC2)cc1	158	LAS_52451118
Cc1nccn1CCOc1ccc(CN2CC[C@H](O)[C@@](O)(COc3ccc(Cl)cc3)C2)cc1	159	LAS_52463552
Cc1nccn1CCOc1ccc(CN2CC[C@H](O)[C@@](O)(COc3cccc(Cl)c3)C2)cc1	160	LAS_52463611
Cc1ccc(Cl)c(OC[C@@]2(O)CN(CC3(O)CCCCC3)CC[C@@H]2O)c1	161	LAS_52466748
CN(C)CCOc1cccc(CN2CC[C@H](O)[C@@](O)(COc3cc(C)ccc3Cl)C2)c1	162	LAS_52475652
CN(C)CCOc1cccc(CN2CC[C@H](O)[C@@](O)(COc3cccc(C)c3)C2)c1	163	LAS_52475658
CN(C)CCOc1cccc(CN2CC[C@H](O)[C@@](O)(COc3ccc(C)cc3)C2)c1	164	LAS_52475715
Cc1cc(OCC2(O)COCCN(CC3(O)CCCCC3)C2)ccc1F	165	LAS_52480643
O[C@H]1CCN(CC2(O)CCCCC2)C[C@]1(O)COc1cc(F)c(F)c(F)c1	166	LAS_52480647
CC1(C)CCC(CC1)N1CC[C@H](O)[C@@](O)(COc2cccc(F)c2F)C1	167	LAS_52481503
Cc1ccc(cc1)N1CCC(O)(CN2CC[C@H](O)[C@@](O)(COc3cc(C)cc(C)c3C)C2)CC1	168	LAS_52483389
Cc1cc(C)c(C)c(OC[C@@]2(O)CN(CC3(O)CCCCC3)CC[C@@H]2O)c1	169	LAS_52485299
O[C@H]1CCN(CC2(O)CCCCC2)C[C@]1(O)COc1ccc(Cl)c(F)c1	170	LAS_52485311
O[C@H]1CCN(CC2(O)CCCCCC2)C[C@]1(O)COc1cccc(F)c1F	171	LAS_52503902
Cc1cccc(OCC2(O)COCCN(CC3(O)CCN(CC3)c3cccc(C)c3)C2)c1	172	LAS_52504673
Cc1ccccc1N1CCC(O)(CN2CC[C@H](O)[C@@](O)(COc3ccc(F)c(F)c3)C2)CC1	173	LAS_52504712
O[C@H]1CCN(CC2(O)CCCC2)C[C@]1(O)COc1ccc(Cl)c(F)c1	174	LAS_52504731
O[C@H]1CCN(C[C@@]2(O)CC[C@@H](CC2)c2ccccc2)C[C@]1(O)COc1ccc(F)c(F)c1	175	LAS_52505571
Cc1ccc(C)c(OC[C@@]2(O)CN(Cc3ccc(OCCN4CCCCC4)cc3)CC[C@@H]2O)c1C	176	LAS_52505624
CC(C)N(CCOc1ccc(CN2CC[C@H](O)[C@@](O)(COc3ccc(Cl)c(F)c3)C2)cc1)C(C)C	177	LAS_52505630
Cc1nccn1CCCOc1cccc(CN2CC[C@H](O)[C@@](O)(COc3c(C)ccc(C)c3C)C2)c1	178	LAS_52506179
Cc1nccn1CCCOc1cccc(CN2CC[C@H](O)[C@@](O)(COc3cc(C)cc(C)c3C)C2)c1	179	LAS_52506188
CN(C)[C@H]1[C@@H]2C[C@@H]3CC4=C(C=C(C(=C4C(=C3C(=O)[C@@]2(C(=C(C1=O)C(=O)N)O)O)O)O)NC(=O)CN5CCCC5)F	eravacycline
CN(C)[C@H]1[C@@H]2C[C@@H]3CC4=C(C=CC(=C4C(=C3C(=O)[C@@]2(C(=C(C1=O)C(=O)N)O)O)O)O)N(C)C	minocycline
C[C@H]1/C=C/C=C(\C(=O)NC2=CC(=C3C(=C2O)C(=C(C4=C3C(=O)[C@](O4)(O/C=C/[C@@H]([C@H]([C@H]([C@@H]([C@@H]([C@@H]([C@H]1O)C)O)C)OC(=O)C)C)OC)C)C)O)O)/C	rifamycin SV

## Sheet: S2. Chemical Properties
S2. Raw data of chemical properties calculated using Maestro’s QikProp after applying LigPrep to generate 3D coordinates from SMILES. Amphiphilicity was also computed as part of the analysis.
Title	Entry ID	WEIGHT_MG	chiral flag	version	Source File	Source File Index	LIQUID	SALTDATA	type	source file	source file index	mmshare version	flags	input	cmdline	tautomer probability	Ionization Penalty	Ionization Penalty Charging	Ionization Penalty Neutral	State Penalty	Charging Adjusted Penalty	Tot Q	Tot abs Q	Chemistry Notes	Force Field	Energy	Chiralities Consistent	Variant	Job Name	#stars	#amine	#amidine	#acid	#amide	#rotor	#rtvFG	CNS	mol MW	dipole	SASA	FOSA	FISA	PISA	WPSA	volume	donorHB	accptHB	dip^2/V	ACxDN^.5/SA
rifamycin SV	84		TRUE	0	ligprep_1-out.maegz	1			common	ligprep_1.maegz	1	60134	0	W0NIM11bQ0BAXTEyTy9bQ0hdPVtDSF1cW0NASF0oT1tDSDNdKVtDQEBIXShbQ0gzXSlbQ0BASF0oT0MoPU8pW0NIM10pW0NASF0oW0NIM10pW0NASF0oW09IXSlbQ0BIXShbQ0gzXSlbQ0BASF0oW09IXSlbQ0BASF0oW0NIM10pL1tDSF09W0NIXVxbQ0hdPUMoW0NIM10pL0MoL1tPSF0pPU5cYzNbY0hdYyhbT0hdKWM0YyhDMj1PKWMoTzEpYyhbQ0gzXSljKFtPSF0pYzRjM1tPSF0=	J2VwaWtfcHl0aG9uJywgJy1waHQnLCAnMC4wJywgJy1waCcsICc3LjQnLCAnLXRuJywgJzgnLCAnLW1hJywgJzUwMCcsICctaW1hZScsICc8aW5maWxlLm1hZT4nLCAnLW9tYWUnLCAnPG91dGZpbGUubWFlPic=	1.000	0.2979	0.0000	0.2979	0.0000	0.000	0	0	This compound has an ester and may undergo hydrolysis at high or low pH.	S-OPLS	62.798	TRUE	rifamycin SV-1	ligprep_1
minocycline	85		TRUE	0	ligprep_1-out.maegz	1			common	ligprep_1.maegz	2	60134	0	Tz1DMUMoQyg9TylbTkgyXSk9QyhbT0hdKVtDQEBIXShOKFtDSDNdKVtDSDNdKVtDQEBIXShbQ0BAXTEyW09IXSlbQ0gyXVtDQEhdM0MoPUMyW09IXSlDKD1PKWM0YyhbQ0gyXTMpYyhOKFtDSDNdKVtDSDNdKVtjSF1bY0hdYzRbT0hd	J2VwaWtfcHl0aG9uJywgJy1waHQnLCAnMC4wJywgJy1waCcsICc3LjQnLCAnLXRuJywgJzgnLCAnLW1hJywgJzUwMCcsICctaW1hZScsICc8aW5maWxlLm1hZT4nLCAnLW9tYWUnLCAnPG91dGZpbGUubWFlPic=		0.2898	0.2551	0.0347	0.2550	0.510	0	2		S-OPLS	83.893	TRUE	minocycline-1	ligprep_1
eravacycline	86		TRUE	0	ligprep_1-out.maegz	1			common	ligprep_1.maegz	3	60134	0	Tz1DMUMoQyg9TylbTkgyXSk9QyhbT0hdKVtDQEBIXShOKFtDSDNdKVtDSDNdKVtDQEBIXShbQ0BAXTEyW09IXSlbQ0gyXVtDQEhdM0MoPUMyW09IXSlDKD1PKWM0YyhbQ0gyXTMpYyhGKVtjSF1jKGM0W09IXSlbTkhdQyg9TylbQ0gyXU41W0NIMl1bQ0gyXVtDSDJdW0NIMl01	J2VwaWtfcHl0aG9uJywgJy1waHQnLCAnMC4wJywgJy1waCcsICc3LjQnLCAnLXRuJywgJzgnLCAnLW1hJywgJzUwMCcsICctaW1hZScsICc8aW5maWxlLm1hZT4nLCAnLW9tYWUnLCAnPG91dGZpbGUubWFlPic=	1.000	0.3671	0.3068	0.0603	0.0000	0.307	1	3		S-OPLS	78.383	TRUE	eravacycline-1	ligprep_1
179	87	12	FALSE	0	ligprep_1-out.maegz	1	YES			ligprep_1.maegz	4	60134	0	W2NIXTFjKFtDSDNdKVtjSF1jKFtDSDNdKWMoW0NIM10pYzFPW0NIMl1bQ0BAXTIoW09IXSlbQ0gyXU4oW0NIMl1bQ0gyXVtDQEBIXTJbT0hdKVtDSDJdYzNbY0hdYyhbY0hdW2NIXVtjSF0zKU9bQ0gyXVtDSDJdW0NIMl1uNGMoW0NIM10pbltjSF1bY0hdNA==	J2VwaWtfcHl0aG9uJywgJy1waHQnLCAnMC4wJywgJy1waCcsICc3LjQnLCAnLXRuJywgJzgnLCAnLW1hJywgJzUwMCcsICctaW1hZScsICc8aW5maWxlLm1hZT4nLCAnLW9tYWUnLCAnPG91dGZpbGUubWFlPic=	1.000	0.2796	0.0734	0.2062	0.0000	0.073	2	2		S-OPLS	43.365	TRUE	179-1	ligprep_1
179	88	12	FALSE	0	ligprep_1-out.maegz	1	YES			ligprep_1.maegz	4	60134	0	W2NIXTFjKFtDSDNdKVtjSF1jKFtDSDNdKWMoW0NIM10pYzFPW0NIMl1bQ0BAXTIoW09IXSlbQ0gyXU4oW0NIMl1bQ0gyXVtDQEBIXTJbT0hdKVtDSDJdYzNbY0hdYyhbY0hdW2NIXVtjSF0zKU9bQ0gyXVtDSDJdW0NIMl1uNGMoW0NIM10pbltjSF1bY0hdNA==	J2VwaWtfcHl0aG9uJywgJy1waHQnLCAnMC4wJywgJy1waCcsICc3LjQnLCAnLXRuJywgJzgnLCAnLW1hJywgJzUwMCcsICctaW1hZScsICc8aW5maWxlLm1hZT4nLCAnLW9tYWUnLCAnPG91dGZpbGUubWFlPic=	1.000	0.2796	0.0734	0.2062	0.0000	0.073	2	2		S-OPLS	42.022	TRUE	179-2	ligprep_1
178	89	33	FALSE	0	ligprep_1-out.maegz	1	YES			ligprep_1.maegz	5	60134	0	W0NIM11jMVtjSF1bY0hdYyhbQ0gzXSljKFtDSDNdKWMxT1tDSDJdW0NAQF0yKFtPSF0pW0NIMl1OKFtDSDJdW0NIMl1bQ0BASF0yW09IXSlbQ0gyXWMzW2NIXWMoW2NIXVtjSF1bY0hdMylPW0NIMl1bQ0gyXVtDSDJdbjRjKFtDSDNdKW5bY0hdW2NIXTQ=	J2VwaWtfcHl0aG9uJywgJy1waHQnLCAnMC4wJywgJy1waCcsICc3LjQnLCAnLXRuJywgJzgnLCAnLW1hJywgJzUwMCcsICctaW1hZScsICc8aW5maWxlLm1hZT4nLCAnLW9tYWUnLCAnPG91dGZpbGUubWFlPic=	1.000	0.2796	0.0734	0.2062	0.0000	0.073	2	2		S-OPLS	46.738	TRUE	178-1	ligprep_1
178	90	33	FALSE	0	ligprep_1-out.maegz	1	YES			ligprep_1.maegz	5	60134	0	W0NIM11jMVtjSF1bY0hdYyhbQ0gzXSljKFtDSDNdKWMxT1tDSDJdW0NAQF0yKFtPSF0pW0NIMl1OKFtDSDJdW0NIMl1bQ0BASF0yW09IXSlbQ0gyXWMzW2NIXWMoW2NIXVtjSF1bY0hdMylPW0NIMl1bQ0gyXVtDSDJdbjRjKFtDSDNdKW5bY0hdW2NIXTQ=	J2VwaWtfcHl0aG9uJywgJy1waHQnLCAnMC4wJywgJy1waCcsICc3LjQnLCAnLXRuJywgJzgnLCAnLW1hJywgJzUwMCcsICctaW1hZScsICc8aW5maWxlLm1hZT4nLCAnLW9tYWUnLCAnPG91dGZpbGUubWFlPic=	1.000	0.2796	0.0734	0.2062	0.0000	0.073	2	2		S-OPLS	49.818	TRUE	178-2	ligprep_1
177	91	10	FALSE	0	ligprep_1-out.maegz	1	YES			ligprep_1.maegz	6	60134	0	Q2xjMVtjSF1bY0hdYyhbY0hdYzFGKU9bQ0gyXVtDQEBdMihbT0hdKVtDSDJdTihbQ0gyXVtDSDJdW0NAQEhdMltPSF0pW0NIMl1jM1tjSF1bY0hdYyhbY0hdW2NIXTMpT1tDSDJdW0NIMl1OKFtDSF0oW0NIM10pW0NIM10pW0NIXShbQ0gzXSlbQ0gzXQ==	J2VwaWtfcHl0aG9uJywgJy1waHQnLCAnMC4wJywgJy1waCcsICc3LjQnLCAnLXRuJywgJzgnLCAnLW1hJywgJzUwMCcsICctaW1hZScsICc8aW5maWxlLm1hZT4nLCAnLW9tYWUnLCAnPG91dGZpbGUubWFlPic=	1.000	0.1289	0.1289	0.0000	0.0000	0.129	2	2		S-OPLS	49.769	TRUE	177-1	ligprep_1
177	92	10	FALSE	0	ligprep_1-out.maegz	1	YES			ligprep_1.maegz	6	60134	0	Q2xjMVtjSF1bY0hdYyhbY0hdYzFGKU9bQ0gyXVtDQEBdMihbT0hdKVtDSDJdTihbQ0gyXVtDSDJdW0NAQEhdMltPSF0pW0NIMl1jM1tjSF1bY0hdYyhbY0hdW2NIXTMpT1tDSDJdW0NIMl1OKFtDSF0oW0NIM10pW0NIM10pW0NIXShbQ0gzXSlbQ0gzXQ==	J2VwaWtfcHl0aG9uJywgJy1waHQnLCAnMC4wJywgJy1waCcsICc3LjQnLCAnLXRuJywgJzgnLCAnLW1hJywgJzUwMCcsICctaW1hZScsICc8aW5maWxlLm1hZT4nLCAnLW9tYWUnLCAnPG91dGZpbGUubWFlPic=	1.000	0.1289	0.1289	0.0000	0.0000	0.129	2	2		S-OPLS	53.033	TRUE	177-2	ligprep_1
176	93	7	FALSE	0	ligprep_1-out.maegz	1	YES			ligprep_1.maegz	7	60134	0	W0NIM11jMVtjSF1bY0hdYyhbQ0gzXSljKFtDSDNdKWMxT1tDSDJdW0NAQF0yKFtPSF0pW0NIMl1OKFtDSDJdW0NIMl1bQ0BASF0yW09IXSlbQ0gyXWMzW2NIXVtjSF1jKFtjSF1bY0hdMylPW0NIMl1bQ0gyXU40W0NIMl1bQ0gyXVtDSDJdW0NIMl1bQ0gyXTQ=	J2VwaWtfcHl0aG9uJywgJy1waHQnLCAnMC4wJywgJy1waCcsICc3LjQnLCAnLXRuJywgJzgnLCAnLW1hJywgJzUwMCcsICctaW1hZScsICc8aW5maWxlLm1hZT4nLCAnLW9tYWUnLCAnPG91dGZpbGUubWFlPic=	1.000	0.0944	0.0944	0.0000	0.0000	0.094	2	2		S-OPLS	51.573	TRUE	176-1	ligprep_1
176	94	7	FALSE	0	ligprep_1-out.maegz	1	YES			ligprep_1.maegz	7	60134	0	W0NIM11jMVtjSF1bY0hdYyhbQ0gzXSljKFtDSDNdKWMxT1tDSDJdW0NAQF0yKFtPSF0pW0NIMl1OKFtDSDJdW0NIMl1bQ0BASF0yW09IXSlbQ0gyXWMzW2NIXVtjSF1jKFtjSF1bY0hdMylPW0NIMl1bQ0gyXU40W0NIMl1bQ0gyXVtDSDJdW0NIMl1bQ0gyXTQ=	J2VwaWtfcHl0aG9uJywgJy1waHQnLCAnMC4wJywgJy1waCcsICc3LjQnLCAnLXRuJywgJzgnLCAnLW1hJywgJzUwMCcsICctaW1hZScsICc8aW5maWxlLm1hZT4nLCAnLW9tYWUnLCAnPG91dGZpbGUubWFlPic=	1.000	0.0944	0.0944	0.0000	0.0000	0.094	2	2		S-OPLS	50.531	TRUE	176-2	ligprep_1
175	95	26	FALSE	0	ligprep_1-out.maegz	1	YES			ligprep_1.maegz	8	60134	0	RmMxW2NIXVtjSF1jKFtjSF1jMUYpT1tDSDJdW0NAQF0yKFtPSF0pW0NIMl1OKFtDSDJdW0NIMl1bQ0BASF0yW09IXSlbQ0gyXVtDQF0zKFtPSF0pW0NIMl1bQ0gyXVtDQEhdKFtDSDJdW0NIMl0zKWM0W2NIXVtjSF1bY0hdW2NIXVtjSF00	J2VwaWtfcHl0aG9uJywgJy1waHQnLCAnMC4wJywgJy1waCcsICc3LjQnLCAnLXRuJywgJzgnLCAnLW1hJywgJzUwMCcsICctaW1hZScsICc8aW5maWxlLm1hZT4nLCAnLW9tYWUnLCAnPG91dGZpbGUubWFlPic=	1.000	0.0154	0.0154	0.0000	0.0000	0.015	1	1		S-OPLS	55.317	TRUE	571-175-1	ligprep_1
175	96	26	FALSE	0	ligprep_1-out.maegz	1	YES			ligprep_1.maegz	8	60134	0	RmMxW2NIXVtjSF1jKFtjSF1jMUYpT1tDSDJdW0NAQF0yKFtPSF0pW0NIMl1OKFtDSDJdW0NIMl1bQ0BASF0yW09IXSlbQ0gyXVtDQF0zKFtPSF0pW0NIMl1bQ0gyXVtDQEhdKFtDSDJdW0NIMl0zKWM0W2NIXVtjSF1bY0hdW2NIXVtjSF00	J2VwaWtfcHl0aG9uJywgJy1waHQnLCAnMC4wJywgJy1waCcsICc3LjQnLCAnLXRuJywgJzgnLCAnLW1hJywgJzUwMCcsICctaW1hZScsICc8aW5maWxlLm1hZT4nLCAnLW9tYWUnLCAnPG91dGZpbGUubWFlPic=	1.000	0.0154	0.0154	0.0000	0.0000	0.015	1	1		S-OPLS	51.180	TRUE	571-175-2	ligprep_1
174	97	35	FALSE	0	ligprep_1-out.maegz	1				ligprep_1.maegz	9	60134	0	W2NIXTFbY0hdW2NIXWMoT1tDSDNdKVtjSF1jMVtDSDJdQyg9TylOKFtDSDJdW0NIMl0yKVtDSDJdW0NIMl1DMihDKD1PKVtOSDJdKVtDSDJdYyhbY0hdW2NIXVtjSF0zKVtjSF1jMy1jNFtjSF1uW2NIXVtjSF1bY0hdNA==	J2VwaWtfcHl0aG9uJywgJy1waHQnLCAnMC4wJywgJy1waCcsICc3LjQnLCAnLXRuJywgJzgnLCAnLW1hJywgJzUwMCcsICctaW1hZScsICc8aW5maWxlLm1hZT4nLCAnLW9tYWUnLCAnPG91dGZpbGUubWFlPic=	1.000	0.0018	0.0000	0.0018	0.0000	0.000	0	0		S-OPLS	58.353	TRUE	731-174-1	ligprep_1
173	98	33	FALSE	0	ligprep_1-out.maegz	1				ligprep_1.maegz	10	60134	0	RmMxW2NIXVtjSF1jKFtjSF1jMUYpT1tDSDJdW0NAQF0yKFtPSF0pW0NIMl1OKFtDSDJdW0NIMl1bQ0BASF0yW09IXSlbQ0gyXUMzKFtPSF0pW0NIMl1bQ0gyXU4oW0NIMl1bQ0gyXTMpYzRjKFtDSDNdKVtjSF1bY0hdW2NIXVtjSF00	J2VwaWtfcHl0aG9uJywgJy1waHQnLCAnMC4wJywgJy1waCcsICc3LjQnLCAnLXRuJywgJzgnLCAnLW1hJywgJzUwMCcsICctaW1hZScsICc8aW5maWxlLm1hZT4nLCAnLW9tYWUnLCAnPG91dGZpbGUubWFlPic=	1.000	0.0372	0.0169	0.0202	0.0000	0.017	1	1		S-OPLS	53.212	TRUE	712-173-1	ligprep_1
173	99	33	FALSE	0	ligprep_1-out.maegz	1				ligprep_1.maegz	10	60134	0	RmMxW2NIXVtjSF1jKFtjSF1jMUYpT1tDSDJdW0NAQF0yKFtPSF0pW0NIMl1OKFtDSDJdW0NIMl1bQ0BASF0yW09IXSlbQ0gyXUMzKFtPSF0pW0NIMl1bQ0gyXU4oW0NIMl1bQ0gyXTMpYzRjKFtDSDNdKVtjSF1bY0hdW2NIXVtjSF00	J2VwaWtfcHl0aG9uJywgJy1waHQnLCAnMC4wJywgJy1waCcsICc3LjQnLCAnLXRuJywgJzgnLCAnLW1hJywgJzUwMCcsICctaW1hZScsICc8aW5maWxlLm1hZT4nLCAnLW9tYWUnLCAnPG91dGZpbGUubWFlPic=	1.000	0.0372	0.0169	0.0202	0.0000	0.017	1	1		S-OPLS	60.413	TRUE	712-173-2	ligprep_1
172	100	28	FALSE	0	ligprep_1-out.maegz	1				ligprep_1.maegz	11	60134	0	W2NIXTFbY0hdW2NIXWMoW0NIM10pW2NIXWMxTihbQ0gyXVtDSDJdMilbQ0gyXVtDSDJdQzIoW09IXSlbQ0gyXU4oW0NIMl1bQ0gyXU9bQ0gyXTMpW0NIMl1bQ0BdMyhbT0hdKVtDSDJdT2M0W2NIXWMoW0NIM10pW2NIXVtjSF1bY0hdNA==	J2VwaWtfcHl0aG9uJywgJy1waHQnLCAnMC4wJywgJy1waCcsICc3LjQnLCAnLXRuJywgJzgnLCAnLW1hJywgJzUwMCcsICctaW1hZScsICc8aW5maWxlLm1hZT4nLCAnLW9tYWUnLCAnPG91dGZpbGUubWFlPic=	1.000	0.1418	0.1369	0.0049	0.0000	0.137	1	1		S-OPLS	54.262	TRUE	172-1	ligprep_1
172	101	28	FALSE	0	ligprep_1-out.maegz	1				ligprep_1.maegz	11	60134	0	W2NIXTFbY0hdW2NIXWMoW0NIM10pW2NIXWMxTihbQ0gyXVtDSDJdMilbQ0gyXVtDSDJdQzIoW09IXSlbQ0gyXU4oW0NIMl1bQ0gyXU9bQ0gyXTMpW0NIMl1bQ0BdMyhbT0hdKVtDSDJdT2M0W2NIXWMoW0NIM10pW2NIXVtjSF1bY0hdNA==	J2VwaWtfcHl0aG9uJywgJy1waHQnLCAnMC4wJywgJy1waCcsICc3LjQnLCAnLXRuJywgJzgnLCAnLW1hJywgJzUwMCcsICctaW1hZScsICc8aW5maWxlLm1hZT4nLCAnLW9tYWUnLCAnPG91dGZpbGUubWFlPic=	1.000	0.1418	0.1369	0.0049	0.0000	0.137	1	1		S-OPLS	51.188	TRUE	172-2	ligprep_1
172	102	28	FALSE	0	ligprep_1-out.maegz	1				ligprep_1.maegz	11	60134	0	W2NIXTFbY0hdW2NIXWMoW0NIM10pW2NIXWMxTihbQ0gyXVtDSDJdMilbQ0gyXVtDSDJdQzIoW09IXSlbQ0gyXU4oW0NIMl1bQ0gyXU9bQ0gyXTMpW0NIMl1bQ0BAXTMoW09IXSlbQ0gyXU9jNFtjSF1jKFtDSDNdKVtjSF1bY0hdW2NIXTQ=	J2VwaWtfcHl0aG9uJywgJy1waHQnLCAnMC4wJywgJy1waCcsICc3LjQnLCAnLXRuJywgJzgnLCAnLW1hJywgJzUwMCcsICctaW1hZScsICc8aW5maWxlLm1hZT4nLCAnLW9tYWUnLCAnPG91dGZpbGUubWFlPic=	1.000	0.1418	0.1369	0.0049	0.0000	0.137	1	1		S-OPLS	50.583	TRUE	172-3	ligprep_1
172	103	28	FALSE	0	ligprep_1-out.maegz	1				ligprep_1.maegz	11	60134	0	W2NIXTFbY0hdW2NIXWMoW0NIM10pW2NIXWMxTihbQ0gyXVtDSDJdMilbQ0gyXVtDSDJdQzIoW09IXSlbQ0gyXU4oW0NIMl1bQ0gyXU9bQ0gyXTMpW0NIMl1bQ0BAXTMoW09IXSlbQ0gyXU9jNFtjSF1jKFtDSDNdKVtjSF1bY0hdW2NIXTQ=	J2VwaWtfcHl0aG9uJywgJy1waHQnLCAnMC4wJywgJy1waCcsICc3LjQnLCAnLXRuJywgJzgnLCAnLW1hJywgJzUwMCcsICctaW1hZScsICc8aW5maWxlLm1hZT4nLCAnLW9tYWUnLCAnPG91dGZpbGUubWFlPic=	1.000	0.1418	0.1369	0.0049	0.0000	0.137	1	1		S-OPLS	47.871	TRUE	172-4	ligprep_1
171	104	8	FALSE	0	ligprep_1-out.maegz	1				ligprep_1.maegz	12	60134	0	RmMxW2NIXVtjSF1bY0hdYyhjMUYpT1tDSDJdW0NAQF0yKFtPSF0pW0NIMl1OKFtDSDJdW0NIMl1bQ0BASF0yW09IXSlbQ0gyXUMzKFtPSF0pW0NIMl1bQ0gyXVtDSDJdW0NIMl1bQ0gyXVtDSDJdMw==	J2VwaWtfcHl0aG9uJywgJy1waHQnLCAnMC4wJywgJy1waCcsICc3LjQnLCAnLXRuJywgJzgnLCAnLW1hJywgJzUwMCcsICctaW1hZScsICc8aW5maWxlLm1hZT4nLCAnLW9tYWUnLCAnPG91dGZpbGUubWFlPic=	1.000	0.0138	0.0138	0.0000	0.0000	0.014	1	1		S-OPLS	46.112	TRUE	902-171-1	ligprep_1
171	105	8	FALSE	0	ligprep_1-out.maegz	1				ligprep_1.maegz	12	60134	0	RmMxW2NIXVtjSF1bY0hdYyhjMUYpT1tDSDJdW0NAQF0yKFtPSF0pW0NIMl1OKFtDSDJdW0NIMl1bQ0BASF0yW09IXSlbQ0gyXUMzKFtPSF0pW0NIMl1bQ0gyXVtDSDJdW0NIMl1bQ0gyXVtDSDJdMw==	J2VwaWtfcHl0aG9uJywgJy1waHQnLCAnMC4wJywgJy1waCcsICc3LjQnLCAnLXRuJywgJzgnLCAnLW1hJywgJzUwMCcsICctaW1hZScsICc8aW5maWxlLm1hZT4nLCAnLW9tYWUnLCAnPG91dGZpbGUubWFlPic=	1.000	0.0138	0.0138	0.0000	0.0000	0.014	1	1		S-OPLS	45.624	TRUE	902-171-2	ligprep_1
170	106	21	FALSE	0	ligprep_1-out.maegz	1				ligprep_1.maegz	13	60134	0	Q2xjMVtjSF1bY0hdYyhbY0hdYzFGKU9bQ0gyXVtDQEBdMihbT0hdKVtDSDJdTihbQ0gyXVtDSDJdW0NAQEhdMltPSF0pW0NIMl1DMyhbT0hdKVtDSDJdW0NIMl1bQ0gyXVtDSDJdW0NIMl0z	J2VwaWtfcHl0aG9uJywgJy1waHQnLCAnMC4wJywgJy1waCcsICc3LjQnLCAnLXRuJywgJzgnLCAnLW1hJywgJzUwMCcsICctaW1hZScsICc8aW5maWxlLm1hZT4nLCAnLW9tYWUnLCAnPG91dGZpbGUubWFlPic=	1.000	0.0138	0.0138	0.0000	0.0000	0.014	1	1		S-OPLS	40.736	TRUE	311-170-1	ligprep_1
170	107	21	FALSE	0	ligprep_1-out.maegz	1				ligprep_1.maegz	13	60134	0	Q2xjMVtjSF1bY0hdYyhbY0hdYzFGKU9bQ0gyXVtDQEBdMihbT0hdKVtDSDJdTihbQ0gyXVtDSDJdW0NAQEhdMltPSF0pW0NIMl1DMyhbT0hdKVtDSDJdW0NIMl1bQ0gyXVtDSDJdW0NIMl0z	J2VwaWtfcHl0aG9uJywgJy1waHQnLCAnMC4wJywgJy1waCcsICc3LjQnLCAnLXRuJywgJzgnLCAnLW1hJywgJzUwMCcsICctaW1hZScsICc8aW5maWxlLm1hZT4nLCAnLW9tYWUnLCAnPG91dGZpbGUubWFlPic=	1.000	0.0138	0.0138	0.0000	0.0000	0.014	1	1		S-OPLS	36.851	TRUE	311-170-2	ligprep_1
169	108	10	FALSE	0	ligprep_1-out.maegz	1				ligprep_1.maegz	14	60134	0	W2NIXTFjKFtDSDNdKVtjSF1jKFtDSDNdKWMoW0NIM10pYzFPW0NIMl1bQ0BAXTIoW09IXSlbQ0gyXU4oW0NIMl1bQ0gyXVtDQEBIXTJbT0hdKVtDSDJdQzMoW09IXSlbQ0gyXVtDSDJdW0NIMl1bQ0gyXVtDSDJdMw==	J2VwaWtfcHl0aG9uJywgJy1waHQnLCAnMC4wJywgJy1waCcsICc3LjQnLCAnLXRuJywgJzgnLCAnLW1hJywgJzUwMCcsICctaW1hZScsICc8aW5maWxlLm1hZT4nLCAnLW9tYWUnLCAnPG91dGZpbGUubWFlPic=	1.000	0.0138	0.0138	0.0000	0.0000	0.014	1	1		S-OPLS	35.770	TRUE	169-1	ligprep_1
169	109	10	FALSE	0	ligprep_1-out.maegz	1				ligprep_1.maegz	14	60134	0	W2NIXTFjKFtDSDNdKVtjSF1jKFtDSDNdKWMoW0NIM10pYzFPW0NIMl1bQ0BAXTIoW09IXSlbQ0gyXU4oW0NIMl1bQ0gyXVtDQEBIXTJbT0hdKVtDSDJdQzMoW09IXSlbQ0gyXVtDSDJdW0NIMl1bQ0gyXVtDSDJdMw==	J2VwaWtfcHl0aG9uJywgJy1waHQnLCAnMC4wJywgJy1waCcsICc3LjQnLCAnLXRuJywgJzgnLCAnLW1hJywgJzUwMCcsICctaW1hZScsICc8aW5maWxlLm1hZT4nLCAnLW9tYWUnLCAnPG91dGZpbGUubWFlPic=	1.000	0.0138	0.0138	0.0000	0.0000	0.014	1	1		S-OPLS	37.588	TRUE	169-2	ligprep_1
168	110	14	FALSE	0	ligprep_1-out.maegz	1				ligprep_1.maegz	15	60134	0	W2NIXTFjKFtDSDNdKVtjSF1jKFtDSDNdKWMoW0NIM10pYzFPW0NIMl1bQ0BAXTIoW09IXSlbQ0gyXU4oW0NIMl1bQ0gyXVtDQEBIXTJbT0hdKVtDSDJdQzMoW09IXSlbQ0gyXVtDSDJdTihbQ0gyXVtDSDJdMyljNFtjSF1bY0hdYyhbQ0gzXSlbY0hdW2NIXTQ=	J2VwaWtfcHl0aG9uJywgJy1waHQnLCAnMC4wJywgJy1waCcsICc3LjQnLCAnLXRuJywgJzgnLCAnLW1hJywgJzUwMCcsICctaW1hZScsICc8aW5maWxlLm1hZT4nLCAnLW9tYWUnLCAnPG91dGZpbGUubWFlPic=	1.000	0.0251	0.0169	0.0082	0.0000	0.017	1	1		S-OPLS	44.133	TRUE	168-1	ligprep_1
168	111	14	FALSE	0	ligprep_1-out.maegz	1				ligprep_1.maegz	15	60134	0	W2NIXTFjKFtDSDNdKVtjSF1jKFtDSDNdKWMoW0NIM10pYzFPW0NIMl1bQ0BAXTIoW09IXSlbQ0gyXU4oW0NIMl1bQ0gyXVtDQEBIXTJbT0hdKVtDSDJdQzMoW09IXSlbQ0gyXVtDSDJdTihbQ0gyXVtDSDJdMyljNFtjSF1bY0hdYyhbQ0gzXSlbY0hdW2NIXTQ=	J2VwaWtfcHl0aG9uJywgJy1waHQnLCAnMC4wJywgJy1waCcsICc3LjQnLCAnLXRuJywgJzgnLCAnLW1hJywgJzUwMCcsICctaW1hZScsICc8aW5maWxlLm1hZT4nLCAnLW9tYWUnLCAnPG91dGZpbGUubWFlPic=	1.000	0.0251	0.0169	0.0082	0.0000	0.017	1	1		S-OPLS	49.154	TRUE	168-2	ligprep_1
167	112	7	FALSE	0	ligprep_1-out.maegz	1	YES			ligprep_1.maegz	16	60134	0	W0NIM11DMShbQ0gzXSlbQ0gyXVtDSDJdW0NIXShbQ0gyXVtDSDJdMSlOKFtDSDJdW0NIMl1bQ0BASF0yW09IXSlbQ0gyXVtDQF0yKFtPSF0pW0NIMl1PYyhjM0YpW2NIXVtjSF1bY0hdYzNG	J2VwaWtfcHl0aG9uJywgJy1waHQnLCAnMC4wJywgJy1waCcsICc3LjQnLCAnLXRuJywgJzgnLCAnLW1hJywgJzUwMCcsICctaW1hZScsICc8aW5maWxlLm1hZT4nLCAnLW9tYWUnLCAnPG91dGZpbGUubWFlPic=	1.000	0.0230	0.0230	0.0000	0.0000	0.023	1	1		S-OPLS	51.497	TRUE	503-167-1	ligprep_1
167	113	7	FALSE	0	ligprep_1-out.maegz	1	YES			ligprep_1.maegz	16	60134	0	W0NIM11DMShbQ0gzXSlbQ0gyXVtDSDJdW0NIXShbQ0gyXVtDSDJdMSlOKFtDSDJdW0NIMl1bQ0BASF0yW09IXSlbQ0gyXVtDQF0yKFtPSF0pW0NIMl1PYyhjM0YpW2NIXVtjSF1bY0hdYzNG	J2VwaWtfcHl0aG9uJywgJy1waHQnLCAnMC4wJywgJy1waCcsICc3LjQnLCAnLXRuJywgJzgnLCAnLW1hJywgJzUwMCcsICctaW1hZScsICc8aW5maWxlLm1hZT4nLCAnLW9tYWUnLCAnPG91dGZpbGUubWFlPic=	1.000	0.0230	0.0230	0.0000	0.0000	0.023	1	1		S-OPLS	54.401	TRUE	503-167-2	ligprep_1
166	114	15	FALSE	0	ligprep_1-out.maegz	1				ligprep_1.maegz	17	60134	0	RmMxYyhGKVtjSF1jKFtjSF1jMUYpT1tDSDJdW0NAQF0yKFtPSF0pW0NIMl1OKFtDSDJdW0NIMl1bQ0BASF0yW09IXSlbQ0gyXUMzKFtPSF0pW0NIMl1bQ0gyXVtDSDJdW0NIMl1bQ0gyXTM=	J2VwaWtfcHl0aG9uJywgJy1waHQnLCAnMC4wJywgJy1waCcsICc3LjQnLCAnLXRuJywgJzgnLCAnLW1hJywgJzUwMCcsICctaW1hZScsICc8aW5maWxlLm1hZT4nLCAnLW9tYWUnLCAnPG91dGZpbGUubWFlPic=	1.000	0.0138	0.0138	0.0000	0.0000	0.014	1	1		S-OPLS	41.203	TRUE	647-166-1	ligprep_1
166	115	15	FALSE	0	ligprep_1-out.maegz	1				ligprep_1.maegz	17	60134	0	RmMxYyhGKVtjSF1jKFtjSF1jMUYpT1tDSDJdW0NAQF0yKFtPSF0pW0NIMl1OKFtDSDJdW0NIMl1bQ0BASF0yW09IXSlbQ0gyXUMzKFtPSF0pW0NIMl1bQ0gyXVtDSDJdW0NIMl1bQ0gyXTM=	J2VwaWtfcHl0aG9uJywgJy1waHQnLCAnMC4wJywgJy1waCcsICc3LjQnLCAnLXRuJywgJzgnLCAnLW1hJywgJzUwMCcsICctaW1hZScsICc8aW5maWxlLm1hZT4nLCAnLW9tYWUnLCAnPG91dGZpbGUubWFlPic=	1.000	0.0138	0.0138	0.0000	0.0000	0.014	1	1		S-OPLS	36.971	TRUE	647-166-2	ligprep_1
164	116	28	FALSE	0	ligprep_1-out.maegz	1	YES			ligprep_1.maegz	18	60134	0	W2NIXTFbY0hdYyhbQ0gzXSlbY0hdW2NIXWMxT1tDSDJdW0NAQF0yKFtPSF0pW0NIMl1OKFtDSDJdW0NIMl1bQ0BASF0yW09IXSlbQ0gyXWMzW2NIXWMoW2NIXVtjSF1bY0hdMylPW0NIMl1bQ0gyXU4oW0NIM10pW0NIM10=	J2VwaWtfcHl0aG9uJywgJy1waHQnLCAnMC4wJywgJy1waCcsICc3LjQnLCAnLXRuJywgJzgnLCAnLW1hJywgJzUwMCcsICctaW1hZScsICc8aW5maWxlLm1hZT4nLCAnLW9tYWUnLCAnPG91dGZpbGUubWFlPic=	1.000	0.1364	0.1364	0.0000	0.0000	0.136	2	2		S-OPLS	50.123	TRUE	164-1	ligprep_1
164	117	28	FALSE	0	ligprep_1-out.maegz	1	YES			ligprep_1.maegz	18	60134	0	W2NIXTFbY0hdYyhbQ0gzXSlbY0hdW2NIXWMxT1tDSDJdW0NAQF0yKFtPSF0pW0NIMl1OKFtDSDJdW0NIMl1bQ0BASF0yW09IXSlbQ0gyXWMzW2NIXWMoW2NIXVtjSF1bY0hdMylPW0NIMl1bQ0gyXU4oW0NIM10pW0NIM10=	J2VwaWtfcHl0aG9uJywgJy1waHQnLCAnMC4wJywgJy1waCcsICc3LjQnLCAnLXRuJywgJzgnLCAnLW1hJywgJzUwMCcsICctaW1hZScsICc8aW5maWxlLm1hZT4nLCAnLW9tYWUnLCAnPG91dGZpbGUubWFlPic=	1.000	0.1364	0.1364	0.0000	0.0000	0.136	2	2		S-OPLS	50.771	TRUE	164-2	ligprep_1
165	118	689	FALSE	0	ligprep_1-out.maegz	1	YES			ligprep_1.maegz	19	60134	0	W0NIM11jMWMoRilbY0hdW2NIXWMoW2NIXTEpT1tDSDJdW0NAQF0yKFtPSF0pW0NIMl1OKFtDSDJdW0NIMl1PW0NIMl0yKVtDSDJdQzMoW09IXSlbQ0gyXVtDSDJdW0NIMl1bQ0gyXVtDSDJdMw==	J2VwaWtfcHl0aG9uJywgJy1waHQnLCAnMC4wJywgJy1waCcsICc3LjQnLCAnLXRuJywgJzgnLCAnLW1hJywgJzUwMCcsICctaW1hZScsICc8aW5maWxlLm1hZT4nLCAnLW9tYWUnLCAnPG91dGZpbGUubWFlPic=	1.000	0.0537	0.0537	0.0000	0.0537	0.107	1	1		S-OPLS	42.629	TRUE	643-165-1	ligprep_1
165	119	689	FALSE	0	ligprep_1-out.maegz	1	YES			ligprep_1.maegz	19	60134	0	W0NIM11jMWMoRilbY0hdW2NIXWMoW2NIXTEpT1tDSDJdW0NAQF0yKFtPSF0pW0NIMl1OKFtDSDJdW0NIMl1PW0NIMl0yKVtDSDJdQzMoW09IXSlbQ0gyXVtDSDJdW0NIMl1bQ0gyXVtDSDJdMw==	J2VwaWtfcHl0aG9uJywgJy1waHQnLCAnMC4wJywgJy1waCcsICc3LjQnLCAnLXRuJywgJzgnLCAnLW1hJywgJzUwMCcsICctaW1hZScsICc8aW5maWxlLm1hZT4nLCAnLW9tYWUnLCAnPG91dGZpbGUubWFlPic=	1.000	0.0537	0.0537	0.0000	0.0537	0.107	1	1		S-OPLS	40.836	TRUE	643-165-2	ligprep_1
165	120	689	FALSE	0	ligprep_1-out.maegz	1	YES			ligprep_1.maegz	19	60134	0	W0NIM11jMWMoRilbY0hdW2NIXWMoW2NIXTEpT1tDSDJdW0NAXTIoW09IXSlbQ0gyXU4oW0NIMl1bQ0gyXU9bQ0gyXTIpW0NIMl1DMyhbT0hdKVtDSDJdW0NIMl1bQ0gyXVtDSDJdW0NIMl0z	J2VwaWtfcHl0aG9uJywgJy1waHQnLCAnMC4wJywgJy1waCcsICc3LjQnLCAnLXRuJywgJzgnLCAnLW1hJywgJzUwMCcsICctaW1hZScsICc8aW5maWxlLm1hZT4nLCAnLW9tYWUnLCAnPG91dGZpbGUubWFlPic=	1.000	0.0537	0.0537	0.0000	0.0537	0.107	1	1		S-OPLS	36.735	TRUE	643-165-3	ligprep_1
165	121	689	FALSE	0	ligprep_1-out.maegz	1	YES			ligprep_1.maegz	19	60134	0	W0NIM11jMWMoRilbY0hdW2NIXWMoW2NIXTEpT1tDSDJdW0NAXTIoW09IXSlbQ0gyXU4oW0NIMl1bQ0gyXU9bQ0gyXTIpW0NIMl1DMyhbT0hdKVtDSDJdW0NIMl1bQ0gyXVtDSDJdW0NIMl0z	J2VwaWtfcHl0aG9uJywgJy1waHQnLCAnMC4wJywgJy1waCcsICc3LjQnLCAnLXRuJywgJzgnLCAnLW1hJywgJzUwMCcsICctaW1hZScsICc8aW5maWxlLm1hZT4nLCAnLW9tYWUnLCAnPG91dGZpbGUubWFlPic=	1.000	0.0537	0.0537	0.0000	0.0537	0.107	1	1		S-OPLS	37.301	TRUE	643-165-4	ligprep_1
163	122	11	FALSE	0	ligprep_1-out.maegz	1	YES			ligprep_1.maegz	20	60134	0	W2NIXTFbY0hdW2NIXWMoW0NIM10pW2NIXWMxT1tDSDJdW0NAQF0yKFtPSF0pW0NIMl1OKFtDSDJdW0NIMl1bQ0BASF0yW09IXSlbQ0gyXWMzW2NIXWMoW2NIXVtjSF1bY0hdMylPW0NIMl1bQ0gyXU4oW0NIM10pW0NIM10=	J2VwaWtfcHl0aG9uJywgJy1waHQnLCAnMC4wJywgJy1waCcsICc3LjQnLCAnLXRuJywgJzgnLCAnLW1hJywgJzUwMCcsICctaW1hZScsICc8aW5maWxlLm1hZT4nLCAnLW9tYWUnLCAnPG91dGZpbGUubWFlPic=	1.000	0.1371	0.1371	0.0000	0.0000	0.137	2	2		S-OPLS	49.379	TRUE	163-1	ligprep_1
163	123	11	FALSE	0	ligprep_1-out.maegz	1	YES			ligprep_1.maegz	20	60134	0	W2NIXTFbY0hdW2NIXWMoW0NIM10pW2NIXWMxT1tDSDJdW0NAQF0yKFtPSF0pW0NIMl1OKFtDSDJdW0NIMl1bQ0BASF0yW09IXSlbQ0gyXWMzW2NIXWMoW2NIXVtjSF1bY0hdMylPW0NIMl1bQ0gyXU4oW0NIM10pW0NIM10=	J2VwaWtfcHl0aG9uJywgJy1waHQnLCAnMC4wJywgJy1waCcsICc3LjQnLCAnLXRuJywgJzgnLCAnLW1hJywgJzUwMCcsICctaW1hZScsICc8aW5maWxlLm1hZT4nLCAnLW9tYWUnLCAnPG91dGZpbGUubWFlPic=	1.000	0.1371	0.1371	0.0000	0.0000	0.137	2	2		S-OPLS	50.861	TRUE	163-2	ligprep_1
162	124	15	FALSE	0	ligprep_1-out.maegz	1	YES			ligprep_1.maegz	21	60134	0	W2NIXTFjKFtDSDNdKVtjSF1bY0hdYyhDbCljMU9bQ0gyXVtDQEBdMihbT0hdKVtDSDJdTihbQ0gyXVtDSDJdW0NAQEhdMltPSF0pW0NIMl1jM1tjSF1jKFtjSF1bY0hdW2NIXTMpT1tDSDJdW0NIMl1OKFtDSDNdKVtDSDNd	J2VwaWtfcHl0aG9uJywgJy1waHQnLCAnMC4wJywgJy1waCcsICc3LjQnLCAnLXRuJywgJzgnLCAnLW1hJywgJzUwMCcsICctaW1hZScsICc8aW5maWxlLm1hZT4nLCAnLW9tYWUnLCAnPG91dGZpbGUubWFlPic=	1.000	0.1458	0.1458	0.0000	0.0000	0.146	2	2		S-OPLS	50.153	TRUE	162-1	ligprep_1
162	125	15	FALSE	0	ligprep_1-out.maegz	1	YES			ligprep_1.maegz	21	60134	0	W2NIXTFjKFtDSDNdKVtjSF1bY0hdYyhDbCljMU9bQ0gyXVtDQEBdMihbT0hdKVtDSDJdTihbQ0gyXVtDSDJdW0NAQEhdMltPSF0pW0NIMl1jM1tjSF1jKFtjSF1bY0hdW2NIXTMpT1tDSDJdW0NIMl1OKFtDSDNdKVtDSDNd	J2VwaWtfcHl0aG9uJywgJy1waHQnLCAnMC4wJywgJy1waCcsICc3LjQnLCAnLXRuJywgJzgnLCAnLW1hJywgJzUwMCcsICctaW1hZScsICc8aW5maWxlLm1hZT4nLCAnLW9tYWUnLCAnPG91dGZpbGUubWFlPic=	1.000	0.1458	0.1458	0.0000	0.0000	0.146	2	2		S-OPLS	52.019	TRUE	162-2	ligprep_1
161	126	16	FALSE	0	ligprep_1-out.maegz	1				ligprep_1.maegz	22	60134	0	W2NIXTFjKFtDSDNdKVtjSF1bY0hdYyhDbCljMU9bQ0gyXVtDQEBdMihbT0hdKVtDSDJdTihbQ0gyXVtDSDJdW0NAQEhdMltPSF0pW0NIMl1DMyhbT0hdKVtDSDJdW0NIMl1bQ0gyXVtDSDJdW0NIMl0z	J2VwaWtfcHl0aG9uJywgJy1waHQnLCAnMC4wJywgJy1waCcsICc3LjQnLCAnLXRuJywgJzgnLCAnLW1hJywgJzUwMCcsICctaW1hZScsICc8aW5maWxlLm1hZT4nLCAnLW9tYWUnLCAnPG91dGZpbGUubWFlPic=	1.000	0.0138	0.0138	0.0000	0.0000	0.014	1	1		S-OPLS	38.206	TRUE	748-161-1	ligprep_1
161	127	16	FALSE	0	ligprep_1-out.maegz	1				ligprep_1.maegz	22	60134	0	W2NIXTFjKFtDSDNdKVtjSF1bY0hdYyhDbCljMU9bQ0gyXVtDQEBdMihbT0hdKVtDSDJdTihbQ0gyXVtDSDJdW0NAQEhdMltPSF0pW0NIMl1DMyhbT0hdKVtDSDJdW0NIMl1bQ0gyXVtDSDJdW0NIMl0z	J2VwaWtfcHl0aG9uJywgJy1waHQnLCAnMC4wJywgJy1waCcsICc3LjQnLCAnLXRuJywgJzgnLCAnLW1hJywgJzUwMCcsICctaW1hZScsICc8aW5maWxlLm1hZT4nLCAnLW9tYWUnLCAnPG91dGZpbGUubWFlPic=	1.000	0.0138	0.0138	0.0000	0.0000	0.014	1	1		S-OPLS	34.760	TRUE	748-161-2	ligprep_1
160	128	15	FALSE	0	ligprep_1-out.maegz	1	YES			ligprep_1.maegz	23	60134	0	W2NIXTFbY0hdW2NIXWMoQ2wpW2NIXWMxT1tDSDJdW0NAQF0yKFtPSF0pW0NIMl1OKFtDSDJdW0NIMl1bQ0BASF0yW09IXSlbQ0gyXWMzW2NIXVtjSF1jKFtjSF1bY0hdMylPW0NIMl1bQ0gyXW40YyhbQ0gzXSluW2NIXVtjSF00	J2VwaWtfcHl0aG9uJywgJy1waHQnLCAnMC4wJywgJy1waCcsICc3LjQnLCAnLXRuJywgJzgnLCAnLW1hJywgJzUwMCcsICctaW1hZScsICc8aW5maWxlLm1hZT4nLCAnLW9tYWUnLCAnPG91dGZpbGUubWFlPic=	1.000	0.3596	0.0695	0.2901	0.0000	0.070	2	2		S-OPLS	44.174	TRUE	611-160-1	ligprep_1
160	129	15	FALSE	0	ligprep_1-out.maegz	1	YES			ligprep_1.maegz	23	60134	0	W2NIXTFbY0hdW2NIXWMoQ2wpW2NIXWMxT1tDSDJdW0NAQF0yKFtPSF0pW0NIMl1OKFtDSDJdW0NIMl1bQ0BASF0yW09IXSlbQ0gyXWMzW2NIXVtjSF1jKFtjSF1bY0hdMylPW0NIMl1bQ0gyXW40YyhbQ0gzXSluW2NIXVtjSF00	J2VwaWtfcHl0aG9uJywgJy1waHQnLCAnMC4wJywgJy1waCcsICc3LjQnLCAnLXRuJywgJzgnLCAnLW1hJywgJzUwMCcsICctaW1hZScsICc8aW5maWxlLm1hZT4nLCAnLW9tYWUnLCAnPG91dGZpbGUubWFlPic=	1.000	0.3596	0.0695	0.2901	0.0000	0.070	2	2		S-OPLS	42.969	TRUE	611-160-2	ligprep_1
159	130	30	FALSE	0	ligprep_1-out.maegz	1	YES			ligprep_1.maegz	24	60134	0	W2NIXTFbY0hdYyhDbClbY0hdW2NIXWMxT1tDSDJdW0NAQF0yKFtPSF0pW0NIMl1OKFtDSDJdW0NIMl1bQ0BASF0yW09IXSlbQ0gyXWMzW2NIXVtjSF1jKFtjSF1bY0hdMylPW0NIMl1bQ0gyXW40YyhbQ0gzXSluW2NIXVtjSF00	J2VwaWtfcHl0aG9uJywgJy1waHQnLCAnMC4wJywgJy1waCcsICc3LjQnLCAnLXRuJywgJzgnLCAnLW1hJywgJzUwMCcsICctaW1hZScsICc8aW5maWxlLm1hZT4nLCAnLW9tYWUnLCAnPG91dGZpbGUubWFlPic=	1.000	0.3607	0.0706	0.2901	0.0000	0.071	2	2		S-OPLS	41.480	TRUE	552-159-1	ligprep_1
159	131	30	FALSE	0	ligprep_1-out.maegz	1	YES			ligprep_1.maegz	24	60134	0	W2NIXTFbY0hdYyhDbClbY0hdW2NIXWMxT1tDSDJdW0NAQF0yKFtPSF0pW0NIMl1OKFtDSDJdW0NIMl1bQ0BASF0yW09IXSlbQ0gyXWMzW2NIXVtjSF1jKFtjSF1bY0hdMylPW0NIMl1bQ0gyXW40YyhbQ0gzXSluW2NIXVtjSF00	J2VwaWtfcHl0aG9uJywgJy1waHQnLCAnMC4wJywgJy1waCcsICc3LjQnLCAnLXRuJywgJzgnLCAnLW1hJywgJzUwMCcsICctaW1hZScsICc8aW5maWxlLm1hZT4nLCAnLW9tYWUnLCAnPG91dGZpbGUubWFlPic=	1.000	0.3607	0.0706	0.2901	0.0000	0.071	2	2		S-OPLS	41.892	TRUE	552-159-2	ligprep_1
158	132	35	FALSE	0	ligprep_1-out.maegz	1				ligprep_1.maegz	25	60134	0	W2NIXTFbY0hdW2NIXWMoT1tDSDNdKVtjSF1jMVtDSDJdQyg9TylOKFtDSDJdW0NIMl0yKVtDSDJdW0NIMl1DMihDKD1PKVtOSDJdKVtDSDJdYyhbY0hdW2NIXVtjSF0zKVtjSF1jMy1jNFtjSF1uW2NIXVtjSF1bY0hdNA==	J2VwaWtfcHl0aG9uJywgJy1waHQnLCAnMC4wJywgJy1waCcsICc3LjQnLCAnLXRuJywgJzgnLCAnLW1hJywgJzUwMCcsICctaW1hZScsICc8aW5maWxlLm1hZT4nLCAnLW9tYWUnLCAnPG91dGZpbGUubWFlPic=	1.000	0.0018	0.0000	0.0018	0.0000	0.000	0	0		S-OPLS	58.353	TRUE	158-1	ligprep_1
157	133	9	FALSE	0	ligprep_1-out.maegz	1				ligprep_1.maegz	26	60134	0	W2NIXTFbY0hdYyhbQ0gzXSlbY0hdW2NIXWMxT1tDSDJdQzIoW09IXSlbQ0gyXVtDSDJdTihbQ0gyXVtDSDJdMilbQ0gyXWMzW2NIXWMoW2NIXVtjSF1bY0hdMylPW0NIMl1bQ0gyXU40W0NIMl1bQ0gyXVtDSDJdW0NIMl1bQ0gyXTQ=	J2VwaWtfcHl0aG9uJywgJy1waHQnLCAnMC4wJywgJy1waCcsICc3LjQnLCAnLXRuJywgJzgnLCAnLW1hJywgJzUwMCcsICctaW1hZScsICc8aW5maWxlLm1hZT4nLCAnLW9tYWUnLCAnPG91dGZpbGUubWFlPic=	1.000	0.0705	0.0705	0.0000	0.0000	0.070	2	2		S-OPLS	55.533	TRUE	157-1	ligprep_1
157	134	9	FALSE	0	ligprep_1-out.maegz	1				ligprep_1.maegz	26	60134	0	W2NIXTFbY0hdYyhbQ0gzXSlbY0hdW2NIXWMxT1tDSDJdQzIoW09IXSlbQ0gyXVtDSDJdTihbQ0gyXVtDSDJdMilbQ0gyXWMzW2NIXWMoW2NIXVtjSF1bY0hdMylPW0NIMl1bQ0gyXU40W0NIMl1bQ0gyXVtDSDJdW0NIMl1bQ0gyXTQ=	J2VwaWtfcHl0aG9uJywgJy1waHQnLCAnMC4wJywgJy1waCcsICc3LjQnLCAnLXRuJywgJzgnLCAnLW1hJywgJzUwMCcsICctaW1hZScsICc8aW5maWxlLm1hZT4nLCAnLW9tYWUnLCAnPG91dGZpbGUubWFlPic=	1.000	0.0705	0.0705	0.0000	0.0000	0.070	2	2		S-OPLS	56.816	TRUE	157-2	ligprep_1
156	135	35	FALSE	0	ligprep_1-out.maegz	1	YES			ligprep_1.maegz	27	60134	0	W2NIXTFbY0hdW2NIXWMoW0NIM10pW2NIXWMxT1tDSDJdW0NAQF0yKFtPSF0pW0NIMl1OKFtDSDJdW0NIMl1PW0NIMl0yKVtDSDJdYzNbY0hdW2NIXWMoW2NIXVtjSF0zKU9bQ0gyXVtDSDJdTjRbQ0gyXVtDSDJdW0NIMl1bQ0gyXTQ=	J2VwaWtfcHl0aG9uJywgJy1waHQnLCAnMC4wJywgJy1waCcsICc3LjQnLCAnLXRuJywgJzgnLCAnLW1hJywgJzUwMCcsICctaW1hZScsICc8aW5maWxlLm1hZT4nLCAnLW9tYWUnLCAnPG91dGZpbGUubWFlPic=	1.000	0.1733	0.1733	0.0000	0.1559	0.329	2	2		S-OPLS	53.097	TRUE	156-1	ligprep_1
156	136	35	FALSE	0	ligprep_1-out.maegz	1	YES			ligprep_1.maegz	27	60134	0	W2NIXTFbY0hdW2NIXWMoW0NIM10pW2NIXWMxT1tDSDJdW0NAQF0yKFtPSF0pW0NIMl1OKFtDSDJdW0NIMl1PW0NIMl0yKVtDSDJdYzNbY0hdW2NIXWMoW2NIXVtjSF0zKU9bQ0gyXVtDSDJdTjRbQ0gyXVtDSDJdW0NIMl1bQ0gyXTQ=	J2VwaWtfcHl0aG9uJywgJy1waHQnLCAnMC4wJywgJy1waCcsICc3LjQnLCAnLXRuJywgJzgnLCAnLW1hJywgJzUwMCcsICctaW1hZScsICc8aW5maWxlLm1hZT4nLCAnLW9tYWUnLCAnPG91dGZpbGUubWFlPic=	1.000	0.1733	0.1733	0.0000	0.1559	0.329	2	2		S-OPLS	57.052	TRUE	156-2	ligprep_1
156	137	35	FALSE	0	ligprep_1-out.maegz	1	YES			ligprep_1.maegz	27	60134	0	W2NIXTFbY0hdW2NIXWMoW0NIM10pW2NIXWMxT1tDSDJdW0NAXTIoW09IXSlbQ0gyXU4oW0NIMl1bQ0gyXU9bQ0gyXTIpW0NIMl1jM1tjSF1bY0hdYyhbY0hdW2NIXTMpT1tDSDJdW0NIMl1ONFtDSDJdW0NIMl1bQ0gyXVtDSDJdNA==	J2VwaWtfcHl0aG9uJywgJy1waHQnLCAnMC4wJywgJy1waCcsICc3LjQnLCAnLXRuJywgJzgnLCAnLW1hJywgJzUwMCcsICctaW1hZScsICc8aW5maWxlLm1hZT4nLCAnLW9tYWUnLCAnPG91dGZpbGUubWFlPic=	1.000	0.1733	0.1733	0.0000	0.1559	0.329	2	2		S-OPLS	53.121	TRUE	156-3	ligprep_1
156	138	35	FALSE	0	ligprep_1-out.maegz	1	YES			ligprep_1.maegz	27	60134	0	W2NIXTFbY0hdW2NIXWMoW0NIM10pW2NIXWMxT1tDSDJdW0NAXTIoW09IXSlbQ0gyXU4oW0NIMl1bQ0gyXU9bQ0gyXTIpW0NIMl1jM1tjSF1bY0hdYyhbY0hdW2NIXTMpT1tDSDJdW0NIMl1ONFtDSDJdW0NIMl1bQ0gyXVtDSDJdNA==	J2VwaWtfcHl0aG9uJywgJy1waHQnLCAnMC4wJywgJy1waCcsICc3LjQnLCAnLXRuJywgJzgnLCAnLW1hJywgJzUwMCcsICctaW1hZScsICc8aW5maWxlLm1hZT4nLCAnLW9tYWUnLCAnPG91dGZpbGUubWFlPic=	1.000	0.1733	0.1733	0.0000	0.1559	0.329	2	2		S-OPLS	49.185	TRUE	156-4	ligprep_1
155	139	11	FALSE	0	ligprep_1-out.maegz	1	YES			ligprep_1.maegz	28	60134	0	W2NIXTFbY0hdW2NIXWMoW0NIM10pW2NIXWMxT1tDSDJdW0NAQF0yKFtPSF0pW0NIMl1OKFtDSDJdW0NIMl1PW0NIMl0yKVtDSDJdYzNbY0hdW2NIXWMoW2NIXVtjSF0zKU9bQ0gyXVtDSDJdTihbQ0gzXSlbQ0gzXQ==	J2VwaWtfcHl0aG9uJywgJy1waHQnLCAnMC4wJywgJy1waCcsICc3LjQnLCAnLXRuJywgJzgnLCAnLW1hJywgJzUwMCcsICctaW1hZScsICc8aW5maWxlLm1hZT4nLCAnLW9tYWUnLCAnPG91dGZpbGUubWFlPic=	1.000	0.2165	0.2165	0.0000	0.0000	0.217	2	2		S-OPLS	49.299	TRUE	155-1	ligprep_1
155	140	11	FALSE	0	ligprep_1-out.maegz	1	YES			ligprep_1.maegz	28	60134	0	W2NIXTFbY0hdW2NIXWMoW0NIM10pW2NIXWMxT1tDSDJdW0NAQF0yKFtPSF0pW0NIMl1OKFtDSDJdW0NIMl1PW0NIMl0yKVtDSDJdYzNbY0hdW2NIXWMoW2NIXVtjSF0zKU9bQ0gyXVtDSDJdTihbQ0gzXSlbQ0gzXQ==	J2VwaWtfcHl0aG9uJywgJy1waHQnLCAnMC4wJywgJy1waCcsICc3LjQnLCAnLXRuJywgJzgnLCAnLW1hJywgJzUwMCcsICctaW1hZScsICc8aW5maWxlLm1hZT4nLCAnLW9tYWUnLCAnPG91dGZpbGUubWFlPic=	1.000	0.2165	0.2165	0.0000	0.0000	0.217	2	2		S-OPLS	50.651	TRUE	155-2	ligprep_1
155	141	11	FALSE	0	ligprep_1-out.maegz	1	YES			ligprep_1.maegz	28	60134	0	W2NIXTFbY0hdW2NIXWMoW0NIM10pW2NIXWMxT1tDSDJdW0NAXTIoW09IXSlbQ0gyXU4oW0NIMl1bQ0gyXU9bQ0gyXTIpW0NIMl1jM1tjSF1bY0hdYyhbY0hdW2NIXTMpT1tDSDJdW0NIMl1OKFtDSDNdKVtDSDNd	J2VwaWtfcHl0aG9uJywgJy1waHQnLCAnMC4wJywgJy1waCcsICc3LjQnLCAnLXRuJywgJzgnLCAnLW1hJywgJzUwMCcsICctaW1hZScsICc8aW5maWxlLm1hZT4nLCAnLW9tYWUnLCAnPG91dGZpbGUubWFlPic=	1.000	0.2165	0.2165	0.0000	0.0000	0.217	2	2		S-OPLS	50.031	TRUE	155-3	ligprep_1
155	142	11	FALSE	0	ligprep_1-out.maegz	1	YES			ligprep_1.maegz	28	60134	0	W2NIXTFbY0hdW2NIXWMoW0NIM10pW2NIXWMxT1tDSDJdW0NAXTIoW09IXSlbQ0gyXU4oW0NIMl1bQ0gyXU9bQ0gyXTIpW0NIMl1jM1tjSF1bY0hdYyhbY0hdW2NIXTMpT1tDSDJdW0NIMl1OKFtDSDNdKVtDSDNd	J2VwaWtfcHl0aG9uJywgJy1waHQnLCAnMC4wJywgJy1waCcsICc3LjQnLCAnLXRuJywgJzgnLCAnLW1hJywgJzUwMCcsICctaW1hZScsICc8aW5maWxlLm1hZT4nLCAnLW9tYWUnLCAnPG91dGZpbGUubWFlPic=	1.000	0.2165	0.2165	0.0000	0.0000	0.217	2	2		S-OPLS	49.639	TRUE	155-4	ligprep_1
154	143	10	FALSE	0	ligprep_1-out.maegz	1				ligprep_1.maegz	29	60134	0	W0NIM11OKFtDSDNdKVtDSDJdW0NIMl1PYyhbY0hdW2NIXTEpW2NIXVtjSF1jMVtDSDJdTihbQ0gyXVtDSDJdW0NIMl0yKVtDSDJdW0NIMl1bQ0BAXTIoW09IXSlbQ0gyXU9jM1tjSF1bY0hdYyhbQ0gzXSlbY0hdW2NIXTM=	J2VwaWtfcHl0aG9uJywgJy1waHQnLCAnMC4wJywgJy1waCcsICc3LjQnLCAnLXRuJywgJzgnLCAnLW1hJywgJzUwMCcsICctaW1hZScsICc8aW5maWxlLm1hZT4nLCAnLW9tYWUnLCAnPG91dGZpbGUubWFlPic=	1.000	0.0919	0.0919	0.0000	0.0000	0.092	2	2		S-OPLS	50.142	TRUE	154-1	ligprep_1
154	144	10	FALSE	0	ligprep_1-out.maegz	1				ligprep_1.maegz	29	60134	0	W0NIM11OKFtDSDNdKVtDSDJdW0NIMl1PYyhbY0hdW2NIXTEpW2NIXVtjSF1jMVtDSDJdTihbQ0gyXVtDSDJdW0NIMl0yKVtDSDJdW0NIMl1bQ0BAXTIoW09IXSlbQ0gyXU9jM1tjSF1bY0hdYyhbQ0gzXSlbY0hdW2NIXTM=	J2VwaWtfcHl0aG9uJywgJy1waHQnLCAnMC4wJywgJy1waCcsICc3LjQnLCAnLXRuJywgJzgnLCAnLW1hJywgJzUwMCcsICctaW1hZScsICc8aW5maWxlLm1hZT4nLCAnLW9tYWUnLCAnPG91dGZpbGUubWFlPic=	1.000	0.0919	0.0919	0.0000	0.0000	0.092	2	2		S-OPLS	49.436	TRUE	154-2	ligprep_1
154	145	10	FALSE	0	ligprep_1-out.maegz	1				ligprep_1.maegz	29	60134	0	W0NIM11OKFtDSDNdKVtDSDJdW0NIMl1PYyhbY0hdW2NIXTEpW2NIXVtjSF1jMVtDSDJdTihbQ0gyXVtDSDJdW0NIMl0yKVtDSDJdW0NIMl1bQ0BdMihbT0hdKVtDSDJdT2MzW2NIXVtjSF1jKFtDSDNdKVtjSF1bY0hdMw==	J2VwaWtfcHl0aG9uJywgJy1waHQnLCAnMC4wJywgJy1waCcsICc3LjQnLCAnLXRuJywgJzgnLCAnLW1hJywgJzUwMCcsICctaW1hZScsICc8aW5maWxlLm1hZT4nLCAnLW9tYWUnLCAnPG91dGZpbGUubWFlPic=	1.000	0.0919	0.0919	0.0000	0.0000	0.092	2	2		S-OPLS	49.142	TRUE	154-3	ligprep_1
154	146	10	FALSE	0	ligprep_1-out.maegz	1				ligprep_1.maegz	29	60134	0	W0NIM11OKFtDSDNdKVtDSDJdW0NIMl1PYyhbY0hdW2NIXTEpW2NIXVtjSF1jMVtDSDJdTihbQ0gyXVtDSDJdW0NIMl0yKVtDSDJdW0NIMl1bQ0BdMihbT0hdKVtDSDJdT2MzW2NIXVtjSF1jKFtDSDNdKVtjSF1bY0hdMw==	J2VwaWtfcHl0aG9uJywgJy1waHQnLCAnMC4wJywgJy1waCcsICc3LjQnLCAnLXRuJywgJzgnLCAnLW1hJywgJzUwMCcsICctaW1hZScsICc8aW5maWxlLm1hZT4nLCAnLW9tYWUnLCAnPG91dGZpbGUubWFlPic=	1.000	0.0919	0.0919	0.0000	0.0000	0.092	2	2		S-OPLS	47.613	TRUE	154-4	ligprep_1
153	147	38	FALSE	0	ligprep_1-out.maegz	1	YES			ligprep_1.maegz	30	60134	0	W0NIM11OKFtDSDNdKVtDSDJdW0NIMl1PYyhbY0hdW2NIXTEpW2NIXVtjSF1jMVtDSDJdTihbQ0gyXVtDSDJdMilbQ0gyXVtDSDJdQzIoW09IXSlbQ0gyXU9jM1tjSF1jKENsKVtjSF1bY0hdW2NIXTM=	J2VwaWtfcHl0aG9uJywgJy1waHQnLCAnMC4wJywgJy1waCcsICc3LjQnLCAnLXRuJywgJzgnLCAnLW1hJywgJzUwMCcsICctaW1hZScsICc8aW5maWxlLm1hZT4nLCAnLW9tYWUnLCAnPG91dGZpbGUubWFlPic=	1.000	0.0968	0.0968	0.0000	0.0000	0.097	2	2		S-OPLS	49.547	TRUE	153-1	ligprep_1
153	148	38	FALSE	0	ligprep_1-out.maegz	1	YES			ligprep_1.maegz	30	60134	0	W0NIM11OKFtDSDNdKVtDSDJdW0NIMl1PYyhbY0hdW2NIXTEpW2NIXVtjSF1jMVtDSDJdTihbQ0gyXVtDSDJdMilbQ0gyXVtDSDJdQzIoW09IXSlbQ0gyXU9jM1tjSF1jKENsKVtjSF1bY0hdW2NIXTM=	J2VwaWtfcHl0aG9uJywgJy1waHQnLCAnMC4wJywgJy1waCcsICc3LjQnLCAnLXRuJywgJzgnLCAnLW1hJywgJzUwMCcsICctaW1hZScsICc8aW5maWxlLm1hZT4nLCAnLW9tYWUnLCAnPG91dGZpbGUubWFlPic=	1.000	0.0968	0.0968	0.0000	0.0000	0.097	2	2		S-OPLS	51.452	TRUE	153-2	ligprep_1
152	149	27	FALSE	0	ligprep_1-out.maegz	1	YES			ligprep_1.maegz	31	60134	0	W0NIM11OKFtDSDNdKVtDSDJdW0NIMl1PYyhbY0hdW2NIXTEpW2NIXVtjSF1jMVtDSDJdTihbQ0gyXVtDSDJdMilbQ0gyXVtDSDJdQzIoT1tDSDNdKVtDSDJdT2MzW2NIXWMoQ2wpW2NIXVtjSF1bY0hdMw==	J2VwaWtfcHl0aG9uJywgJy1waHQnLCAnMC4wJywgJy1waCcsICc3LjQnLCAnLXRuJywgJzgnLCAnLW1hJywgJzUwMCcsICctaW1hZScsICc8aW5maWxlLm1hZT4nLCAnLW9tYWUnLCAnPG91dGZpbGUubWFlPic=	1.000	0.1031	0.1031	0.0000	0.0000	0.103	2	2		S-OPLS	58.031	TRUE	152-1	ligprep_1
152	150	27	FALSE	0	ligprep_1-out.maegz	1	YES			ligprep_1.maegz	31	60134	0	W0NIM11OKFtDSDNdKVtDSDJdW0NIMl1PYyhbY0hdW2NIXTEpW2NIXVtjSF1jMVtDSDJdTihbQ0gyXVtDSDJdMilbQ0gyXVtDSDJdQzIoT1tDSDNdKVtDSDJdT2MzW2NIXWMoQ2wpW2NIXVtjSF1bY0hdMw==	J2VwaWtfcHl0aG9uJywgJy1waHQnLCAnMC4wJywgJy1waCcsICc3LjQnLCAnLXRuJywgJzgnLCAnLW1hJywgJzUwMCcsICctaW1hZScsICc8aW5maWxlLm1hZT4nLCAnLW9tYWUnLCAnPG91dGZpbGUubWFlPic=	1.000	0.1031	0.1031	0.0000	0.0000	0.103	2	2		S-OPLS	55.756	TRUE	152-2	ligprep_1
151	151	26	FALSE	0	ligprep_1-out.maegz	1	YES			ligprep_1.maegz	32	60134	0	W0NIM11OKFtDSDNdKVtDSDJdW0NIMl1PYyhbY0hdW2NIXTEpW2NIXVtjSF1jMVtDSDJdTihbQ0gyXVtDSDJdMilbQ0gyXVtDSDJdQzIoT1tDSDNdKVtDSDJdT2MoYzNbQ0gzXSlbY0hdW2NIXWMoW2NIXTMpW0NIM10=	J2VwaWtfcHl0aG9uJywgJy1waHQnLCAnMC4wJywgJy1waCcsICc3LjQnLCAnLXRuJywgJzgnLCAnLW1hJywgJzUwMCcsICctaW1hZScsICc8aW5maWxlLm1hZT4nLCAnLW9tYWUnLCAnPG91dGZpbGUubWFlPic=	1.000	0.1002	0.1002	0.0000	0.0000	0.100	2	2		S-OPLS	55.824	TRUE	151-1	ligprep_1
151	152	26	FALSE	0	ligprep_1-out.maegz	1	YES			ligprep_1.maegz	32	60134	0	W0NIM11OKFtDSDNdKVtDSDJdW0NIMl1PYyhbY0hdW2NIXTEpW2NIXVtjSF1jMVtDSDJdTihbQ0gyXVtDSDJdMilbQ0gyXVtDSDJdQzIoT1tDSDNdKVtDSDJdT2MoYzNbQ0gzXSlbY0hdW2NIXWMoW2NIXTMpW0NIM10=	J2VwaWtfcHl0aG9uJywgJy1waHQnLCAnMC4wJywgJy1waCcsICc3LjQnLCAnLXRuJywgJzgnLCAnLW1hJywgJzUwMCcsICctaW1hZScsICc8aW5maWxlLm1hZT4nLCAnLW9tYWUnLCAnPG91dGZpbGUubWFlPic=	1.000	0.1002	0.1002	0.0000	0.0000	0.100	2	2		S-OPLS	51.782	TRUE	151-2	ligprep_1
150	153	26	FALSE	0	ligprep_1-out.maegz	1				ligprep_1.maegz	33	60134	0	Q2xjMWMoW0NIM10pW2NIXWMoW2NIXWMxW0NIM10pT1tDSDJdQzIoW09IXSlbQ0gyXVtDSDJdTihbQ0gyXVtDSDJdMilbQ0gyXWMzW2NIXVtjSF1jKFtjSF1bY0hdMylPW0NIMl1bQ0gyXU4oW0NIM10pW0NIM10=	J2VwaWtfcHl0aG9uJywgJy1waHQnLCAnMC4wJywgJy1waCcsICc3LjQnLCAnLXRuJywgJzgnLCAnLW1hJywgJzUwMCcsICctaW1hZScsICc8aW5maWxlLm1hZT4nLCAnLW9tYWUnLCAnPG91dGZpbGUubWFlPic=	1.000	0.0973	0.0973	0.0000	0.0000	0.097	2	2		S-OPLS	50.836	TRUE	150-1	ligprep_1
150	154	26	FALSE	0	ligprep_1-out.maegz	1				ligprep_1.maegz	33	60134	0	Q2xjMWMoW0NIM10pW2NIXWMoW2NIXWMxW0NIM10pT1tDSDJdQzIoW09IXSlbQ0gyXVtDSDJdTihbQ0gyXVtDSDJdMilbQ0gyXWMzW2NIXVtjSF1jKFtjSF1bY0hdMylPW0NIMl1bQ0gyXU4oW0NIM10pW0NIM10=	J2VwaWtfcHl0aG9uJywgJy1waHQnLCAnMC4wJywgJy1waCcsICc3LjQnLCAnLXRuJywgJzgnLCAnLW1hJywgJzUwMCcsICctaW1hZScsICc8aW5maWxlLm1hZT4nLCAnLW9tYWUnLCAnPG91dGZpbGUubWFlPic=	1.000	0.0973	0.0973	0.0000	0.0000	0.097	2	2		S-OPLS	48.863	TRUE	150-2	ligprep_1
149	155	26	FALSE	0	ligprep_1-out.maegz	1	YES			ligprep_1.maegz	34	60134	0	W0NIM11OKFtDSDNdKVtDSDJdW0NIMl1PYyhbY0hdW2NIXTEpW2NIXVtjSF1jMVtDSDJdTihbQ0gyXVtDSDJdMilbQ0gyXVtDSDJdQzIoW09IXSlbQ0gyXU9jM2MoQ2wpW2NIXVtjSF1jKFtjSF0zKVtDSDNd	J2VwaWtfcHl0aG9uJywgJy1waHQnLCAnMC4wJywgJy1waCcsICc3LjQnLCAnLXRuJywgJzgnLCAnLW1hJywgJzUwMCcsICctaW1hZScsICc8aW5maWxlLm1hZT4nLCAnLW9tYWUnLCAnPG91dGZpbGUubWFlPic=	1.000	0.0979	0.0979	0.0000	0.0000	0.098	2	2		S-OPLS	46.631	TRUE	149-1	ligprep_1
149	156	26	FALSE	0	ligprep_1-out.maegz	1	YES			ligprep_1.maegz	34	60134	0	W0NIM11OKFtDSDNdKVtDSDJdW0NIMl1PYyhbY0hdW2NIXTEpW2NIXVtjSF1jMVtDSDJdTihbQ0gyXVtDSDJdMilbQ0gyXVtDSDJdQzIoW09IXSlbQ0gyXU9jM2MoQ2wpW2NIXVtjSF1jKFtjSF0zKVtDSDNd	J2VwaWtfcHl0aG9uJywgJy1waHQnLCAnMC4wJywgJy1waCcsICc3LjQnLCAnLXRuJywgJzgnLCAnLW1hJywgJzUwMCcsICctaW1hZScsICc8aW5maWxlLm1hZT4nLCAnLW9tYWUnLCAnPG91dGZpbGUubWFlPic=	1.000	0.0979	0.0979	0.0000	0.0000	0.098	2	2		S-OPLS	48.168	TRUE	149-2	ligprep_1
148	157	17	FALSE	0	ligprep_1-out.maegz	1	YES			ligprep_1.maegz	35	60134	0	W0NIM11OKFtDSDNdKVtDSDJdW0NIMl1PYyhbY0hdW2NIXTEpW2NIXVtjSF1jMVtDSDJdTihbQ0gyXVtDSDJdMilbQ0gyXVtDSDJdQzIoW09IXSlbQ0gyXU9jKGMzW0NIM10pW2NIXVtjSF1jKFtjSF0zKVtDSDNd	J2VwaWtfcHl0aG9uJywgJy1waHQnLCAnMC4wJywgJy1waCcsICc3LjQnLCAnLXRuJywgJzgnLCAnLW1hJywgJzUwMCcsICctaW1hZScsICc8aW5maWxlLm1hZT4nLCAnLW9tYWUnLCAnPG91dGZpbGUubWFlPic=	1.000	0.0943	0.0943	0.0000	0.0000	0.094	2	2		S-OPLS	47.580	TRUE	148-1	ligprep_1
148	158	17	FALSE	0	ligprep_1-out.maegz	1	YES			ligprep_1.maegz	35	60134	0	W0NIM11OKFtDSDNdKVtDSDJdW0NIMl1PYyhbY0hdW2NIXTEpW2NIXVtjSF1jMVtDSDJdTihbQ0gyXVtDSDJdMilbQ0gyXVtDSDJdQzIoW09IXSlbQ0gyXU9jKGMzW0NIM10pW2NIXVtjSF1jKFtjSF0zKVtDSDNd	J2VwaWtfcHl0aG9uJywgJy1waHQnLCAnMC4wJywgJy1waCcsICc3LjQnLCAnLXRuJywgJzgnLCAnLW1hJywgJzUwMCcsICctaW1hZScsICc8aW5maWxlLm1hZT4nLCAnLW9tYWUnLCAnPG91dGZpbGUubWFlPic=	1.000	0.0943	0.0943	0.0000	0.0000	0.094	2	2		S-OPLS	47.614	TRUE	148-2	ligprep_1
147	159	5	FALSE	0	ligprep_1-out.maegz	1	YES			ligprep_1.maegz	36	60134	0	W2NIXTFbY0hdW2NIXVtjSF1bY0hdYzFPW0NIMl1bQ0BdMihbT0hdKVtDSDJdTihbQ0gyXVtDSDJdW0NIMl0yKVtDSDJdYzNbY0hdW2NIXWMoW2NIXVtjSF0zKU9bQ0gyXVtDSDJdTihbQ0hdKFtDSDNdKVtDSDNdKVtDSF0oW0NIM10pW0NIM10=	J2VwaWtfcHl0aG9uJywgJy1waHQnLCAnMC4wJywgJy1waCcsICc3LjQnLCAnLXRuJywgJzgnLCAnLW1hJywgJzUwMCcsICctaW1hZScsICc8aW5maWxlLm1hZT4nLCAnLW9tYWUnLCAnPG91dGZpbGUubWFlPic=	1.000	0.0899	0.0899	0.0000	0.0000	0.090	2	2		S-OPLS	52.261	TRUE	147-1	ligprep_1
147	160	5	FALSE	0	ligprep_1-out.maegz	1	YES			ligprep_1.maegz	36	60134	0	W2NIXTFbY0hdW2NIXVtjSF1bY0hdYzFPW0NIMl1bQ0BdMihbT0hdKVtDSDJdTihbQ0gyXVtDSDJdW0NIMl0yKVtDSDJdYzNbY0hdW2NIXWMoW2NIXVtjSF0zKU9bQ0gyXVtDSDJdTihbQ0hdKFtDSDNdKVtDSDNdKVtDSF0oW0NIM10pW0NIM10=	J2VwaWtfcHl0aG9uJywgJy1waHQnLCAnMC4wJywgJy1waCcsICc3LjQnLCAnLXRuJywgJzgnLCAnLW1hJywgJzUwMCcsICctaW1hZScsICc8aW5maWxlLm1hZT4nLCAnLW9tYWUnLCAnPG91dGZpbGUubWFlPic=	1.000	0.0899	0.0899	0.0000	0.0000	0.090	2	2		S-OPLS	52.749	TRUE	147-2	ligprep_1
147	161	5	FALSE	0	ligprep_1-out.maegz	1	YES			ligprep_1.maegz	36	60134	0	W2NIXTFbY0hdW2NIXVtjSF1bY0hdYzFPW0NIMl1bQ0BAXTIoW09IXSlbQ0gyXU4oW0NIMl1bQ0gyXVtDSDJdMilbQ0gyXWMzW2NIXVtjSF1jKFtjSF1bY0hdMylPW0NIMl1bQ0gyXU4oW0NIXShbQ0gzXSlbQ0gzXSlbQ0hdKFtDSDNdKVtDSDNd	J2VwaWtfcHl0aG9uJywgJy1waHQnLCAnMC4wJywgJy1waCcsICc3LjQnLCAnLXRuJywgJzgnLCAnLW1hJywgJzUwMCcsICctaW1hZScsICc8aW5maWxlLm1hZT4nLCAnLW9tYWUnLCAnPG91dGZpbGUubWFlPic=	1.000	0.0899	0.0899	0.0000	0.0000	0.090	2	2		S-OPLS	52.831	TRUE	147-3	ligprep_1
147	162	5	FALSE	0	ligprep_1-out.maegz	1	YES			ligprep_1.maegz	36	60134	0	W2NIXTFbY0hdW2NIXVtjSF1bY0hdYzFPW0NIMl1bQ0BAXTIoW09IXSlbQ0gyXU4oW0NIMl1bQ0gyXVtDSDJdMilbQ0gyXWMzW2NIXVtjSF1jKFtjSF1bY0hdMylPW0NIMl1bQ0gyXU4oW0NIXShbQ0gzXSlbQ0gzXSlbQ0hdKFtDSDNdKVtDSDNd	J2VwaWtfcHl0aG9uJywgJy1waHQnLCAnMC4wJywgJy1waCcsICc3LjQnLCAnLXRuJywgJzgnLCAnLW1hJywgJzUwMCcsICctaW1hZScsICc8aW5maWxlLm1hZT4nLCAnLW9tYWUnLCAnPG91dGZpbGUubWFlPic=	1.000	0.0899	0.0899	0.0000	0.0000	0.090	2	2		S-OPLS	51.532	TRUE	147-4	ligprep_1
146	163	13	FALSE	0	ligprep_1-out.maegz	1	YES			ligprep_1.maegz	37	60134	0	W2NIXTFbY0hdYyhbQ0gzXSlbY0hdW2NIXWMxT1tDSDJdW0NAXTIoW09IXSlbQ0gyXVtDSDJdTihbQ0gyXVtDSDJdW0NIMl0yKVtDSDJdYzNbY0hdW2NIXWMoW2NIXVtjSF0zKU9bQ0gyXVtDSDJdTjRbQ0gyXVtDSDJdW0NIMl1bQ0gyXTQ=	J2VwaWtfcHl0aG9uJywgJy1waHQnLCAnMC4wJywgJy1waCcsICc3LjQnLCAnLXRuJywgJzgnLCAnLW1hJywgJzUwMCcsICctaW1hZScsICc8aW5maWxlLm1hZT4nLCAnLW9tYWUnLCAnPG91dGZpbGUubWFlPic=	1.000	0.0488	0.0488	0.0000	0.0314	0.080	2	2		S-OPLS	53.195	TRUE	146-1	ligprep_1
146	164	13	FALSE	0	ligprep_1-out.maegz	1	YES			ligprep_1.maegz	37	60134	0	W2NIXTFbY0hdYyhbQ0gzXSlbY0hdW2NIXWMxT1tDSDJdW0NAXTIoW09IXSlbQ0gyXVtDSDJdTihbQ0gyXVtDSDJdW0NIMl0yKVtDSDJdYzNbY0hdW2NIXWMoW2NIXVtjSF0zKU9bQ0gyXVtDSDJdTjRbQ0gyXVtDSDJdW0NIMl1bQ0gyXTQ=	J2VwaWtfcHl0aG9uJywgJy1waHQnLCAnMC4wJywgJy1waCcsICc3LjQnLCAnLXRuJywgJzgnLCAnLW1hJywgJzUwMCcsICctaW1hZScsICc8aW5maWxlLm1hZT4nLCAnLW9tYWUnLCAnPG91dGZpbGUubWFlPic=	1.000	0.0488	0.0488	0.0000	0.0314	0.080	2	2		S-OPLS	50.589	TRUE	146-2	ligprep_1
146	165	13	FALSE	0	ligprep_1-out.maegz	1	YES			ligprep_1.maegz	37	60134	0	W2NIXTFbY0hdYyhbQ0gzXSlbY0hdW2NIXWMxT1tDSDJdW0NAQF0yKFtPSF0pW0NIMl1bQ0gyXU4oW0NIMl1bQ0gyXVtDSDJdMilbQ0gyXWMzW2NIXVtjSF1jKFtjSF1bY0hdMylPW0NIMl1bQ0gyXU40W0NIMl1bQ0gyXVtDSDJdW0NIMl00	J2VwaWtfcHl0aG9uJywgJy1waHQnLCAnMC4wJywgJy1waCcsICc3LjQnLCAnLXRuJywgJzgnLCAnLW1hJywgJzUwMCcsICctaW1hZScsICc8aW5maWxlLm1hZT4nLCAnLW9tYWUnLCAnPG91dGZpbGUubWFlPic=	1.000	0.0488	0.0488	0.0000	0.0314	0.080	2	2		S-OPLS	51.787	TRUE	146-3	ligprep_1
146	166	13	FALSE	0	ligprep_1-out.maegz	1	YES			ligprep_1.maegz	37	60134	0	W2NIXTFbY0hdYyhbQ0gzXSlbY0hdW2NIXWMxT1tDSDJdW0NAQF0yKFtPSF0pW0NIMl1bQ0gyXU4oW0NIMl1bQ0gyXVtDSDJdMilbQ0gyXWMzW2NIXVtjSF1jKFtjSF1bY0hdMylPW0NIMl1bQ0gyXU40W0NIMl1bQ0gyXVtDSDJdW0NIMl00	J2VwaWtfcHl0aG9uJywgJy1waHQnLCAnMC4wJywgJy1waCcsICc3LjQnLCAnLXRuJywgJzgnLCAnLW1hJywgJzUwMCcsICctaW1hZScsICc8aW5maWxlLm1hZT4nLCAnLW9tYWUnLCAnPG91dGZpbGUubWFlPic=	1.000	0.0488	0.0488	0.0000	0.0314	0.080	2	2		S-OPLS	52.669	TRUE	146-4	ligprep_1
145	167	30	FALSE	0	ligprep_1-out.maegz	1	YES			ligprep_1.maegz	38	60134	0	W2NIXTFbY0hdW2NIXWMoQ2wpW2NIXWMxT1tDSDJdQzIoW09IXSlbQ0gyXVtDSDJdTihbQ0gyXVtDSDJdMilbQ0gyXWMzW2NIXVtjSF1jKFtjSF1bY0hdMylPW0NIMl1bQ0gyXU40W0NIMl1bQ0gyXVtDSDJdW0NIMl00	J2VwaWtfcHl0aG9uJywgJy1waHQnLCAnMC4wJywgJy1waCcsICc3LjQnLCAnLXRuJywgJzgnLCAnLW1hJywgJzUwMCcsICctaW1hZScsICc8aW5maWxlLm1hZT4nLCAnLW9tYWUnLCAnPG91dGZpbGUubWFlPic=	1.000	0.0537	0.0537	0.0000	0.0363	0.090	2	2		S-OPLS	58.892	TRUE	145-1	ligprep_1
145	168	30	FALSE	0	ligprep_1-out.maegz	1	YES			ligprep_1.maegz	38	60134	0	W2NIXTFbY0hdW2NIXWMoQ2wpW2NIXWMxT1tDSDJdQzIoW09IXSlbQ0gyXVtDSDJdTihbQ0gyXVtDSDJdMilbQ0gyXWMzW2NIXVtjSF1jKFtjSF1bY0hdMylPW0NIMl1bQ0gyXU40W0NIMl1bQ0gyXVtDSDJdW0NIMl00	J2VwaWtfcHl0aG9uJywgJy1waHQnLCAnMC4wJywgJy1waCcsICc3LjQnLCAnLXRuJywgJzgnLCAnLW1hJywgJzUwMCcsICctaW1hZScsICc8aW5maWxlLm1hZT4nLCAnLW9tYWUnLCAnPG91dGZpbGUubWFlPic=	1.000	0.0537	0.0537	0.0000	0.0363	0.090	2	2		S-OPLS	55.968	TRUE	145-2	ligprep_1
144	169	26	FALSE	0	ligprep_1-out.maegz	1	YES			ligprep_1.maegz	39	60134	0	W2NIXTFjKFtDSDNdKVtjSF1bY0hdYyhjMVtDSDNdKU9bQ0gyXUMyKFtPSF0pW0NIMl1bQ0gyXU4oW0NIMl1bQ0gyXTIpW0NIMl1jM1tjSF1bY0hdYyhbY0hdW2NIXTMpT1tDSDJdW0NIMl1ONFtDSDJdW0NIMl1bQ0gyXVtDSDJdNA==	J2VwaWtfcHl0aG9uJywgJy1waHQnLCAnMC4wJywgJy1waCcsICc3LjQnLCAnLXRuJywgJzgnLCAnLW1hJywgJzUwMCcsICctaW1hZScsICc8aW5maWxlLm1hZT4nLCAnLW9tYWUnLCAnPG91dGZpbGUubWFlPic=	1.000	0.0513	0.0513	0.0000	0.0338	0.085	2	2		S-OPLS	51.781	TRUE	144-1	ligprep_1
144	170	26	FALSE	0	ligprep_1-out.maegz	1	YES			ligprep_1.maegz	39	60134	0	W2NIXTFjKFtDSDNdKVtjSF1bY0hdYyhjMVtDSDNdKU9bQ0gyXUMyKFtPSF0pW0NIMl1bQ0gyXU4oW0NIMl1bQ0gyXTIpW0NIMl1jM1tjSF1bY0hdYyhbY0hdW2NIXTMpT1tDSDJdW0NIMl1ONFtDSDJdW0NIMl1bQ0gyXVtDSDJdNA==	J2VwaWtfcHl0aG9uJywgJy1waHQnLCAnMC4wJywgJy1waCcsICc3LjQnLCAnLXRuJywgJzgnLCAnLW1hJywgJzUwMCcsICctaW1hZScsICc8aW5maWxlLm1hZT4nLCAnLW9tYWUnLCAnPG91dGZpbGUubWFlPic=	1.000	0.0513	0.0513	0.0000	0.0338	0.085	2	2		S-OPLS	49.913	TRUE	144-2	ligprep_1
143	171	38	FALSE	0	ligprep_1-out.maegz	1				ligprep_1.maegz	40	60134	0	W2NIXTFbY0hdYyhbQ0gzXSlbY0hdW2NIXWMxT1tDSDJdQzIoW09IXSlbQ0gyXVtDSDJdTihbQ0gyXVtDSDJdMilbQ0gyXWMzW2NIXVtjSF1jKFtjSF1bY0hdMylPW0NIMl1bQ0gyXU40W0NIMl1bQ0gyXVtDSDJdW0NIMl1bQ0gyXTQ=	J2VwaWtfcHl0aG9uJywgJy1waHQnLCAnMC4wJywgJy1waCcsICc3LjQnLCAnLXRuJywgJzgnLCAnLW1hJywgJzUwMCcsICctaW1hZScsICc8aW5maWxlLm1hZT4nLCAnLW9tYWUnLCAnPG91dGZpbGUubWFlPic=	1.000	0.0642	0.0642	0.0000	0.0000	0.064	2	2		S-OPLS	52.389	TRUE	143-1	ligprep_1
143	172	38	FALSE	0	ligprep_1-out.maegz	1				ligprep_1.maegz	40	60134	0	W2NIXTFbY0hdYyhbQ0gzXSlbY0hdW2NIXWMxT1tDSDJdQzIoW09IXSlbQ0gyXVtDSDJdTihbQ0gyXVtDSDJdMilbQ0gyXWMzW2NIXVtjSF1jKFtjSF1bY0hdMylPW0NIMl1bQ0gyXU40W0NIMl1bQ0gyXVtDSDJdW0NIMl1bQ0gyXTQ=	J2VwaWtfcHl0aG9uJywgJy1waHQnLCAnMC4wJywgJy1waCcsICc3LjQnLCAnLXRuJywgJzgnLCAnLW1hJywgJzUwMCcsICctaW1hZScsICc8aW5maWxlLm1hZT4nLCAnLW9tYWUnLCAnPG91dGZpbGUubWFlPic=	1.000	0.0642	0.0642	0.0000	0.0000	0.064	2	2		S-OPLS	51.765	TRUE	143-2	ligprep_1
142	173	27	FALSE	0	ligprep_1-out.maegz	1				ligprep_1.maegz	41	60134	0	W2NIXTFbY0hdYyhbQ0gzXSlbY0hdW2NIXWMxT1tDSDJdQzIoW09IXSlbQ0gyXVtDSDJdTihbQ0gyXVtDSDJdMilbQ0gyXWMzW2NIXVtjSF1jKFtjSF1bY0hdMylPW0NIMl1bQ0gyXU40W0NIMl1bQ0gyXVtDSDJdW0NIMl00	J2VwaWtfcHl0aG9uJywgJy1waHQnLCAnMC4wJywgJy1waCcsICc3LjQnLCAnLXRuJywgJzgnLCAnLW1hJywgJzUwMCcsICctaW1hZScsICc8aW5maWxlLm1hZT4nLCAnLW9tYWUnLCAnPG91dGZpbGUubWFlPic=	1.000	0.0513	0.0513	0.0000	0.0339	0.085	2	2		S-OPLS	50.508	TRUE	142-1	ligprep_1
142	174	27	FALSE	0	ligprep_1-out.maegz	1				ligprep_1.maegz	41	60134	0	W2NIXTFbY0hdYyhbQ0gzXSlbY0hdW2NIXWMxT1tDSDJdQzIoW09IXSlbQ0gyXVtDSDJdTihbQ0gyXVtDSDJdMilbQ0gyXWMzW2NIXVtjSF1jKFtjSF1bY0hdMylPW0NIMl1bQ0gyXU40W0NIMl1bQ0gyXVtDSDJdW0NIMl00	J2VwaWtfcHl0aG9uJywgJy1waHQnLCAnMC4wJywgJy1waCcsICc3LjQnLCAnLXRuJywgJzgnLCAnLW1hJywgJzUwMCcsICctaW1hZScsICc8aW5maWxlLm1hZT4nLCAnLW9tYWUnLCAnPG91dGZpbGUubWFlPic=	1.000	0.0513	0.0513	0.0000	0.0339	0.085	2	2		S-OPLS	50.710	TRUE	142-2	ligprep_1
141	175	10	FALSE	0	ligprep_1-out.maegz	1				ligprep_1.maegz	42	60134	0	W2NIXTFbY0hdW2NIXVtjSF1bY0hdYzFPW0NIMl1bQ0BdMihbT0hdKVtDSDJdTihbQ0gyXVtDSDJdW0NIMl0yKVtDSDJdYzNbY0hdW2NIXWMoW2NIXVtjSF0zKU9bQ0gyXVtDSDJdTjRbQ0gyXVtDSDJdW0NIMl1bQ0gyXTQ=	J2VwaWtfcHl0aG9uJywgJy1waHQnLCAnMC4wJywgJy1waCcsICc3LjQnLCAnLXRuJywgJzgnLCAnLW1hJywgJzUwMCcsICctaW1hZScsICc8aW5maWxlLm1hZT4nLCAnLW9tYWUnLCAnPG91dGZpbGUubWFlPic=	1.000	0.0469	0.0469	0.0000	0.0000	0.047	2	2		S-OPLS	54.458	TRUE	141-1	ligprep_1
141	176	10	FALSE	0	ligprep_1-out.maegz	1				ligprep_1.maegz	42	60134	0	W2NIXTFbY0hdW2NIXVtjSF1bY0hdYzFPW0NIMl1bQ0BdMihbT0hdKVtDSDJdTihbQ0gyXVtDSDJdW0NIMl0yKVtDSDJdYzNbY0hdW2NIXWMoW2NIXVtjSF0zKU9bQ0gyXVtDSDJdTjRbQ0gyXVtDSDJdW0NIMl1bQ0gyXTQ=	J2VwaWtfcHl0aG9uJywgJy1waHQnLCAnMC4wJywgJy1waCcsICc3LjQnLCAnLXRuJywgJzgnLCAnLW1hJywgJzUwMCcsICctaW1hZScsICc8aW5maWxlLm1hZT4nLCAnLW9tYWUnLCAnPG91dGZpbGUubWFlPic=	1.000	0.0469	0.0469	0.0000	0.0000	0.047	2	2		S-OPLS	53.651	TRUE	141-2	ligprep_1
141	177	10	FALSE	0	ligprep_1-out.maegz	1				ligprep_1.maegz	42	60134	0	W2NIXTFbY0hdW2NIXVtjSF1bY0hdYzFPW0NIMl1bQ0BAXTIoW09IXSlbQ0gyXU4oW0NIMl1bQ0gyXVtDSDJdMilbQ0gyXWMzW2NIXVtjSF1jKFtjSF1bY0hdMylPW0NIMl1bQ0gyXU40W0NIMl1bQ0gyXVtDSDJdW0NIMl00	J2VwaWtfcHl0aG9uJywgJy1waHQnLCAnMC4wJywgJy1waCcsICc3LjQnLCAnLXRuJywgJzgnLCAnLW1hJywgJzUwMCcsICctaW1hZScsICc8aW5maWxlLm1hZT4nLCAnLW9tYWUnLCAnPG91dGZpbGUubWFlPic=	1.000	0.0469	0.0469	0.0000	0.0000	0.047	2	2		S-OPLS	54.761	TRUE	141-3	ligprep_1
141	178	10	FALSE	0	ligprep_1-out.maegz	1				ligprep_1.maegz	42	60134	0	W2NIXTFbY0hdW2NIXVtjSF1bY0hdYzFPW0NIMl1bQ0BAXTIoW09IXSlbQ0gyXU4oW0NIMl1bQ0gyXVtDSDJdMilbQ0gyXWMzW2NIXVtjSF1jKFtjSF1bY0hdMylPW0NIMl1bQ0gyXU40W0NIMl1bQ0gyXVtDSDJdW0NIMl00	J2VwaWtfcHl0aG9uJywgJy1waHQnLCAnMC4wJywgJy1waCcsICc3LjQnLCAnLXRuJywgJzgnLCAnLW1hJywgJzUwMCcsICctaW1hZScsICc8aW5maWxlLm1hZT4nLCAnLW9tYWUnLCAnPG91dGZpbGUubWFlPic=	1.000	0.0469	0.0469	0.0000	0.0000	0.047	2	2		S-OPLS	54.264	TRUE	141-4	ligprep_1
140	179	35	FALSE	0	ligprep_1-out.maegz	1				ligprep_1.maegz	43	60134	0	W2NIXTFbY0hdW2NIXWMoT1tDSDNdKVtjSF1jMVtDSDJdQyg9TylOKFtDSDJdW0NIMl0yKVtDSDJdW0NIMl1DMihDKD1PKVtOSDJdKVtDSDJdYyhbY0hdW2NIXVtjSF0zKVtjSF1jMy1jNFtjSF1uW2NIXVtjSF1bY0hdNA==	J2VwaWtfcHl0aG9uJywgJy1waHQnLCAnMC4wJywgJy1waCcsICc3LjQnLCAnLXRuJywgJzgnLCAnLW1hJywgJzUwMCcsICctaW1hZScsICc8aW5maWxlLm1hZT4nLCAnLW9tYWUnLCAnPG91dGZpbGUubWFlPic=	1.000	0.0018	0.0000	0.0018	0.0000	0.000	0	0		S-OPLS	58.353	TRUE	140-1	ligprep_1
139	180	5	FALSE	0	ligprep_1-out.maegz	1	YES			ligprep_1.maegz	44	60134	0	W2NIXTFbY0hdbmMoW0NIM10pbjFbQ0gyXVtDSDJdW0NIMl1PYyhbY0hdW2NIXVtjSF0yKVtjSF1jMltDSDJdTihbQ0gyXVtDSDJdW0NIMl0zKVtDSDJdW0NIMl1bQ0BAXTMoT1tDSDNdKVtDSDJdT2M0W2NIXVtjSF1jKFtDSDNdKVtjSF1bY0hdNA==	J2VwaWtfcHl0aG9uJywgJy1waHQnLCAnMC4wJywgJy1waCcsICc3LjQnLCAnLXRuJywgJzgnLCAnLW1hJywgJzUwMCcsICctaW1hZScsICc8aW5maWxlLm1hZT4nLCAnLW9tYWUnLCAnPG91dGZpbGUubWFlPic=	1.000	0.2517	0.0455	0.2062	0.0000	0.046	2	2		S-OPLS	53.530	TRUE	139-1	ligprep_1
139	181	5	FALSE	0	ligprep_1-out.maegz	1	YES			ligprep_1.maegz	44	60134	0	W2NIXTFbY0hdbmMoW0NIM10pbjFbQ0gyXVtDSDJdW0NIMl1PYyhbY0hdW2NIXVtjSF0yKVtjSF1jMltDSDJdTihbQ0gyXVtDSDJdW0NIMl0zKVtDSDJdW0NIMl1bQ0BAXTMoT1tDSDNdKVtDSDJdT2M0W2NIXVtjSF1jKFtDSDNdKVtjSF1bY0hdNA==	J2VwaWtfcHl0aG9uJywgJy1waHQnLCAnMC4wJywgJy1waCcsICc3LjQnLCAnLXRuJywgJzgnLCAnLW1hJywgJzUwMCcsICctaW1hZScsICc8aW5maWxlLm1hZT4nLCAnLW9tYWUnLCAnPG91dGZpbGUubWFlPic=	1.000	0.2517	0.0455	0.2062	0.0000	0.046	2	2		S-OPLS	51.444	TRUE	139-2	ligprep_1
139	182	5	FALSE	0	ligprep_1-out.maegz	1	YES			ligprep_1.maegz	44	60134	0	W2NIXTFbY0hdbmMoW0NIM10pbjFbQ0gyXVtDSDJdW0NIMl1PYyhbY0hdW2NIXVtjSF0yKVtjSF1jMltDSDJdTihbQ0gyXVtDSDJdW0NIMl0zKVtDSDJdW0NIMl1bQ0BdMyhPW0NIM10pW0NIMl1PYzRbY0hdW2NIXWMoW0NIM10pW2NIXVtjSF00	J2VwaWtfcHl0aG9uJywgJy1waHQnLCAnMC4wJywgJy1waCcsICc3LjQnLCAnLXRuJywgJzgnLCAnLW1hJywgJzUwMCcsICctaW1hZScsICc8aW5maWxlLm1hZT4nLCAnLW9tYWUnLCAnPG91dGZpbGUubWFlPic=	1.000	0.2517	0.0455	0.2062	0.0000	0.046	2	2		S-OPLS	53.187	TRUE	139-3	ligprep_1
139	183	5	FALSE	0	ligprep_1-out.maegz	1	YES			ligprep_1.maegz	44	60134	0	W2NIXTFbY0hdbmMoW0NIM10pbjFbQ0gyXVtDSDJdW0NIMl1PYyhbY0hdW2NIXVtjSF0yKVtjSF1jMltDSDJdTihbQ0gyXVtDSDJdW0NIMl0zKVtDSDJdW0NIMl1bQ0BdMyhPW0NIM10pW0NIMl1PYzRbY0hdW2NIXWMoW0NIM10pW2NIXVtjSF00	J2VwaWtfcHl0aG9uJywgJy1waHQnLCAnMC4wJywgJy1waCcsICc3LjQnLCAnLXRuJywgJzgnLCAnLW1hJywgJzUwMCcsICctaW1hZScsICc8aW5maWxlLm1hZT4nLCAnLW9tYWUnLCAnPG91dGZpbGUubWFlPic=	1.000	0.2517	0.0455	0.2062	0.0000	0.046	2	2		S-OPLS	52.490	TRUE	139-4	ligprep_1
138	184	31	FALSE	0	ligprep_1-out.maegz	1	YES			ligprep_1.maegz	45	60134	0	W2NIXTFbY0hdbmMoW0NIM10pbjFbQ0gyXVtDSDJdW0NIMl1PYyhbY0hdW2NIXVtjSF0yKVtjSF1jMltDSDJdTihbQ0gyXVtDSDJdW0NIMl0zKVtDSDJdW0NIMl1bQ0BAXTMoW09IXSlbQ0gyXU9jNFtjSF1bY0hdYyhbQ0gzXSlbY0hdW2NIXTQ=	J2VwaWtfcHl0aG9uJywgJy1waHQnLCAnMC4wJywgJy1waCcsICc3LjQnLCAnLXRuJywgJzgnLCAnLW1hJywgJzUwMCcsICctaW1hZScsICc8aW5maWxlLm1hZT4nLCAnLW9tYWUnLCAnPG91dGZpbGUubWFlPic=	1.000	0.2423	0.0361	0.2062	0.0000	0.036	2	2		S-OPLS	46.261	TRUE	138-1	ligprep_1
138	185	31	FALSE	0	ligprep_1-out.maegz	1	YES			ligprep_1.maegz	45	60134	0	W2NIXTFbY0hdbmMoW0NIM10pbjFbQ0gyXVtDSDJdW0NIMl1PYyhbY0hdW2NIXVtjSF0yKVtjSF1jMltDSDJdTihbQ0gyXVtDSDJdW0NIMl0zKVtDSDJdW0NIMl1bQ0BAXTMoW09IXSlbQ0gyXU9jNFtjSF1bY0hdYyhbQ0gzXSlbY0hdW2NIXTQ=	J2VwaWtfcHl0aG9uJywgJy1waHQnLCAnMC4wJywgJy1waCcsICc3LjQnLCAnLXRuJywgJzgnLCAnLW1hJywgJzUwMCcsICctaW1hZScsICc8aW5maWxlLm1hZT4nLCAnLW9tYWUnLCAnPG91dGZpbGUubWFlPic=	1.000	0.2423	0.0361	0.2062	0.0000	0.036	2	2		S-OPLS	50.382	TRUE	138-2	ligprep_1
138	186	31	FALSE	0	ligprep_1-out.maegz	1	YES			ligprep_1.maegz	45	60134	0	W2NIXTFbY0hdbmMoW0NIM10pbjFbQ0gyXVtDSDJdW0NIMl1PYyhbY0hdW2NIXVtjSF0yKVtjSF1jMltDSDJdTihbQ0gyXVtDSDJdW0NIMl0zKVtDSDJdW0NIMl1bQ0BdMyhbT0hdKVtDSDJdT2M0W2NIXVtjSF1jKFtDSDNdKVtjSF1bY0hdNA==	J2VwaWtfcHl0aG9uJywgJy1waHQnLCAnMC4wJywgJy1waCcsICc3LjQnLCAnLXRuJywgJzgnLCAnLW1hJywgJzUwMCcsICctaW1hZScsICc8aW5maWxlLm1hZT4nLCAnLW9tYWUnLCAnPG91dGZpbGUubWFlPic=	1.000	0.2423	0.0361	0.2062	0.0000	0.036	2	2		S-OPLS	48.270	TRUE	138-3	ligprep_1
138	187	31	FALSE	0	ligprep_1-out.maegz	1	YES			ligprep_1.maegz	45	60134	0	W2NIXTFbY0hdbmMoW0NIM10pbjFbQ0gyXVtDSDJdW0NIMl1PYyhbY0hdW2NIXVtjSF0yKVtjSF1jMltDSDJdTihbQ0gyXVtDSDJdW0NIMl0zKVtDSDJdW0NIMl1bQ0BdMyhbT0hdKVtDSDJdT2M0W2NIXVtjSF1jKFtDSDNdKVtjSF1bY0hdNA==	J2VwaWtfcHl0aG9uJywgJy1waHQnLCAnMC4wJywgJy1waCcsICc3LjQnLCAnLXRuJywgJzgnLCAnLW1hJywgJzUwMCcsICctaW1hZScsICc8aW5maWxlLm1hZT4nLCAnLW9tYWUnLCAnPG91dGZpbGUubWFlPic=	1.000	0.2423	0.0361	0.2062	0.0000	0.036	2	2		S-OPLS	45.535	TRUE	138-4	ligprep_1
137	188	35	FALSE	0	ligprep_1-out.maegz	1				ligprep_1.maegz	46	60134	0	W2NIXTFbY0hdW2NIXWMoT1tDSDNdKVtjSF1jMVtDSDJdQyg9TylOKFtDSDJdW0NIMl0yKVtDSDJdW0NIMl1DMihDKD1PKVtOSDJdKVtDSDJdYyhbY0hdW2NIXVtjSF0zKVtjSF1jMy1jNFtjSF1uW2NIXVtjSF1bY0hdNA==	J2VwaWtfcHl0aG9uJywgJy1waHQnLCAnMC4wJywgJy1waCcsICc3LjQnLCAnLXRuJywgJzgnLCAnLW1hJywgJzUwMCcsICctaW1hZScsICc8aW5maWxlLm1hZT4nLCAnLW9tYWUnLCAnPG91dGZpbGUubWFlPic=	1.000	0.0018	0.0000	0.0018	0.0000	0.000	0	0		S-OPLS	58.353	TRUE	137-1	ligprep_1
136	189	24	FALSE	0	ligprep_1-out.maegz	1	YES			ligprep_1.maegz	47	60134	0	W2NIXTFbY0hdbmMoW0NIM10pbjFbQ0gyXVtDSDJdW0NIMl1PYyhbY0hdW2NIXVtjSF0yKVtjSF1jMltDSDJdTihbQ0gyXVtDSDJdMylbQ0gyXVtDSDJdQzMoT1tDSDNdKVtDSDJdT2M0W2NIXWMoQ2wpW2NIXVtjSF1bY0hdNA==	J2VwaWtfcHl0aG9uJywgJy1waHQnLCAnMC4wJywgJy1waCcsICc3LjQnLCAnLXRuJywgJzgnLCAnLW1hJywgJzUwMCcsICctaW1hZScsICc8aW5maWxlLm1hZT4nLCAnLW9tYWUnLCAnPG91dGZpbGUubWFlPic=	1.000	0.2551	0.0489	0.2062	0.0000	0.049	2	2		S-OPLS	52.443	TRUE	136-1	ligprep_1
136	190	24	FALSE	0	ligprep_1-out.maegz	1	YES			ligprep_1.maegz	47	60134	0	W2NIXTFbY0hdbmMoW0NIM10pbjFbQ0gyXVtDSDJdW0NIMl1PYyhbY0hdW2NIXVtjSF0yKVtjSF1jMltDSDJdTihbQ0gyXVtDSDJdMylbQ0gyXVtDSDJdQzMoT1tDSDNdKVtDSDJdT2M0W2NIXWMoQ2wpW2NIXVtjSF1bY0hdNA==	J2VwaWtfcHl0aG9uJywgJy1waHQnLCAnMC4wJywgJy1waCcsICc3LjQnLCAnLXRuJywgJzgnLCAnLW1hJywgJzUwMCcsICctaW1hZScsICc8aW5maWxlLm1hZT4nLCAnLW9tYWUnLCAnPG91dGZpbGUubWFlPic=	1.000	0.2551	0.0489	0.2062	0.0000	0.049	2	2		S-OPLS	55.835	TRUE	136-2	ligprep_1
135	191	40	FALSE	0	ligprep_1-out.maegz	1	YES			ligprep_1.maegz	48	60134	0	W2NIXTFbY0hdbmMoW0NIM10pbjFbQ0gyXVtDSDJdW0NIMl1PYyhbY0hdW2NIXVtjSF0yKVtjSF1jMltDSDJdTihbQ0gyXVtDSDJdMylbQ0gyXVtDSDJdQzMoW09IXSlbQ0gyXU9jNGMoQ2wpW2NIXVtjSF1jKFtjSF00KVtDSDNd	J2VwaWtfcHl0aG9uJywgJy1waHQnLCAnMC4wJywgJy1waCcsICc3LjQnLCAnLXRuJywgJzgnLCAnLW1hJywgJzUwMCcsICctaW1hZScsICc8aW5maWxlLm1hZT4nLCAnLW9tYWUnLCAnPG91dGZpbGUubWFlPic=	1.000	0.2492	0.0430	0.2062	0.0000	0.043	2	2		S-OPLS	49.417	TRUE	135-1	ligprep_1
135	192	40	FALSE	0	ligprep_1-out.maegz	1	YES			ligprep_1.maegz	48	60134	0	W2NIXTFbY0hdbmMoW0NIM10pbjFbQ0gyXVtDSDJdW0NIMl1PYyhbY0hdW2NIXVtjSF0yKVtjSF1jMltDSDJdTihbQ0gyXVtDSDJdMylbQ0gyXVtDSDJdQzMoW09IXSlbQ0gyXU9jNGMoQ2wpW2NIXVtjSF1jKFtjSF00KVtDSDNd	J2VwaWtfcHl0aG9uJywgJy1waHQnLCAnMC4wJywgJy1waCcsICc3LjQnLCAnLXRuJywgJzgnLCAnLW1hJywgJzUwMCcsICctaW1hZScsICc8aW5maWxlLm1hZT4nLCAnLW9tYWUnLCAnPG91dGZpbGUubWFlPic=	1.000	0.2492	0.0430	0.2062	0.0000	0.043	2	2		S-OPLS	46.883	TRUE	135-2	ligprep_1
134	193	36	FALSE	0	ligprep_1-out.maegz	1	YES			ligprep_1.maegz	49	60134	0	W2NIXTFbY0hdbmMoW0NIM10pbjFbQ0gyXVtDSDJdW0NIMl1PYyhbY0hdW2NIXVtjSF0yKVtjSF1jMltDSDJdTihbQ0gyXVtDSDJdMylbQ0gyXVtDSDJdQzMoW09IXSlbQ0gyXU9jNFtjSF1jKENsKVtjSF1bY0hdW2NIXTQ=	J2VwaWtfcHl0aG9uJywgJy1waHQnLCAnMC4wJywgJy1waCcsICc3LjQnLCAnLXRuJywgJzgnLCAnLW1hJywgJzUwMCcsICctaW1hZScsICc8aW5maWxlLm1hZT4nLCAnLW9tYWUnLCAnPG91dGZpbGUubWFlPic=	1.000	0.2479	0.0417	0.2062	0.0000	0.042	2	2		S-OPLS	52.222	TRUE	134-1	ligprep_1
134	194	36	FALSE	0	ligprep_1-out.maegz	1	YES			ligprep_1.maegz	49	60134	0	W2NIXTFbY0hdbmMoW0NIM10pbjFbQ0gyXVtDSDJdW0NIMl1PYyhbY0hdW2NIXVtjSF0yKVtjSF1jMltDSDJdTihbQ0gyXVtDSDJdMylbQ0gyXVtDSDJdQzMoW09IXSlbQ0gyXU9jNFtjSF1jKENsKVtjSF1bY0hdW2NIXTQ=	J2VwaWtfcHl0aG9uJywgJy1waHQnLCAnMC4wJywgJy1waCcsICc3LjQnLCAnLXRuJywgJzgnLCAnLW1hJywgJzUwMCcsICctaW1hZScsICc8aW5maWxlLm1hZT4nLCAnLW9tYWUnLCAnPG91dGZpbGUubWFlPic=	1.000	0.2479	0.0417	0.2062	0.0000	0.042	2	2		S-OPLS	53.404	TRUE	134-2	ligprep_1
133	195	40	FALSE	0	ligprep_1-out.maegz	1	YES			ligprep_1.maegz	50	60134	0	W2NIXTFbY0hdbmMoW0NIM10pbjFbQ0gyXVtDSDJdW0NIMl1PYyhbY0hdW2NIXVtjSF0yKVtjSF1jMltDSDJdTihbQ0gyXVtDSDJdMylbQ0gyXVtDSDJdQzMoW09IXSlbQ0gyXU9jKGM0W0NIM10pW2NIXVtjSF1jKFtjSF00KVtDSDNd	J2VwaWtfcHl0aG9uJywgJy1waHQnLCAnMC4wJywgJy1waCcsICc3LjQnLCAnLXRuJywgJzgnLCAnLW1hJywgJzUwMCcsICctaW1hZScsICc8aW5maWxlLm1hZT4nLCAnLW9tYWUnLCAnPG91dGZpbGUubWFlPic=	1.000	0.2451	0.0389	0.2062	0.0000	0.039	2	2		S-OPLS	48.994	TRUE	133-1	ligprep_1
133	196	40	FALSE	0	ligprep_1-out.maegz	1	YES			ligprep_1.maegz	50	60134	0	W2NIXTFbY0hdbmMoW0NIM10pbjFbQ0gyXVtDSDJdW0NIMl1PYyhbY0hdW2NIXVtjSF0yKVtjSF1jMltDSDJdTihbQ0gyXVtDSDJdMylbQ0gyXVtDSDJdQzMoW09IXSlbQ0gyXU9jKGM0W0NIM10pW2NIXVtjSF1jKFtjSF00KVtDSDNd	J2VwaWtfcHl0aG9uJywgJy1waHQnLCAnMC4wJywgJy1waCcsICc3LjQnLCAnLXRuJywgJzgnLCAnLW1hJywgJzUwMCcsICctaW1hZScsICc8aW5maWxlLm1hZT4nLCAnLW9tYWUnLCAnPG91dGZpbGUubWFlPic=	1.000	0.2451	0.0389	0.2062	0.0000	0.039	2	2		S-OPLS	47.529	TRUE	133-2	ligprep_1
132	197	18	FALSE	0	ligprep_1-out.maegz	1				ligprep_1.maegz	51	60134	0	W2NIXTFbY0hdbmMoW0NIM10pbjFbQ0gyXVtDSDJdW0NIMl1PYyhbY0hdW2NIXVtjSF0yKVtjSF1jMltDSDJdTihbQ0gyXVtDSDJdMylbQ0gyXVtDSDJdQzMoW09IXSlbQ0gyXU9jNFtjSF1bY0hdYyhbQ0gzXSlbY0hdW2NIXTQ=	J2VwaWtfcHl0aG9uJywgJy1waHQnLCAnMC4wJywgJy1waCcsICc3LjQnLCAnLXRuJywgJzgnLCAnLW1hJywgJzUwMCcsICctaW1hZScsICc8aW5maWxlLm1hZT4nLCAnLW9tYWUnLCAnPG91dGZpbGUubWFlPic=	1.000	0.2452	0.0390	0.2062	0.0000	0.039	2	2		S-OPLS	47.133	TRUE	132-1	ligprep_1
132	198	18	FALSE	0	ligprep_1-out.maegz	1				ligprep_1.maegz	51	60134	0	W2NIXTFbY0hdbmMoW0NIM10pbjFbQ0gyXVtDSDJdW0NIMl1PYyhbY0hdW2NIXVtjSF0yKVtjSF1jMltDSDJdTihbQ0gyXVtDSDJdMylbQ0gyXVtDSDJdQzMoW09IXSlbQ0gyXU9jNFtjSF1bY0hdYyhbQ0gzXSlbY0hdW2NIXTQ=	J2VwaWtfcHl0aG9uJywgJy1waHQnLCAnMC4wJywgJy1waCcsICc3LjQnLCAnLXRuJywgJzgnLCAnLW1hJywgJzUwMCcsICctaW1hZScsICc8aW5maWxlLm1hZT4nLCAnLW9tYWUnLCAnPG91dGZpbGUubWFlPic=	1.000	0.2452	0.0390	0.2062	0.0000	0.039	2	2		S-OPLS	48.956	TRUE	132-2	ligprep_1
131	199	29	FALSE	0	ligprep_1-out.maegz	1	YES			ligprep_1.maegz	52	60134	0	W2NIXTFbY0hdbmMoW0NIM10pbjFbQ0gyXVtDSDJdW0NIMl1PYyhbY0hdW2NIXVtjSF0yKVtjSF1jMltDSDJdTihbQ0gyXVtDSDJdW0NIMl0zKVtDSDJdW0NAQF0zKFtPSF0pW0NIMl1PYzRjKENsKVtjSF1bY0hdYyhbY0hdNClbQ0gzXQ==	J2VwaWtfcHl0aG9uJywgJy1waHQnLCAnMC4wJywgJy1waCcsICc3LjQnLCAnLXRuJywgJzgnLCAnLW1hJywgJzUwMCcsICctaW1hZScsICc8aW5maWxlLm1hZT4nLCAnLW9tYWUnLCAnPG91dGZpbGUubWFlPic=	1.000	0.2429	0.0367	0.2062	0.0000	0.037	2	2		S-OPLS	49.177	TRUE	131-1	ligprep_1
131	200	29	FALSE	0	ligprep_1-out.maegz	1	YES			ligprep_1.maegz	52	60134	0	W2NIXTFbY0hdbmMoW0NIM10pbjFbQ0gyXVtDSDJdW0NIMl1PYyhbY0hdW2NIXVtjSF0yKVtjSF1jMltDSDJdTihbQ0gyXVtDSDJdW0NIMl0zKVtDSDJdW0NAQF0zKFtPSF0pW0NIMl1PYzRjKENsKVtjSF1bY0hdYyhbY0hdNClbQ0gzXQ==	J2VwaWtfcHl0aG9uJywgJy1waHQnLCAnMC4wJywgJy1waCcsICc3LjQnLCAnLXRuJywgJzgnLCAnLW1hJywgJzUwMCcsICctaW1hZScsICc8aW5maWxlLm1hZT4nLCAnLW9tYWUnLCAnPG91dGZpbGUubWFlPic=	1.000	0.2429	0.0367	0.2062	0.0000	0.037	2	2		S-OPLS	45.999	TRUE	131-2	ligprep_1
131	201	29	FALSE	0	ligprep_1-out.maegz	1	YES			ligprep_1.maegz	52	60134	0	W2NIXTFbY0hdbmMoW0NIM10pbjFbQ0gyXVtDSDJdW0NIMl1PYyhbY0hdW2NIXVtjSF0yKVtjSF1jMltDSDJdTihbQ0gyXVtDSDJdW0NIMl0zKVtDSDJdW0NAXTMoW09IXSlbQ0gyXU9jNGMoQ2wpW2NIXVtjSF1jKFtjSF00KVtDSDNd	J2VwaWtfcHl0aG9uJywgJy1waHQnLCAnMC4wJywgJy1waCcsICc3LjQnLCAnLXRuJywgJzgnLCAnLW1hJywgJzUwMCcsICctaW1hZScsICc8aW5maWxlLm1hZT4nLCAnLW9tYWUnLCAnPG91dGZpbGUubWFlPic=	1.000	0.2429	0.0367	0.2062	0.0000	0.037	2	2		S-OPLS	48.323	TRUE	131-3	ligprep_1
131	202	29	FALSE	0	ligprep_1-out.maegz	1	YES			ligprep_1.maegz	52	60134	0	W2NIXTFbY0hdbmMoW0NIM10pbjFbQ0gyXVtDSDJdW0NIMl1PYyhbY0hdW2NIXVtjSF0yKVtjSF1jMltDSDJdTihbQ0gyXVtDSDJdW0NIMl0zKVtDSDJdW0NAXTMoW09IXSlbQ0gyXU9jNGMoQ2wpW2NIXVtjSF1jKFtjSF00KVtDSDNd	J2VwaWtfcHl0aG9uJywgJy1waHQnLCAnMC4wJywgJy1waCcsICc3LjQnLCAnLXRuJywgJzgnLCAnLW1hJywgJzUwMCcsICctaW1hZScsICc8aW5maWxlLm1hZT4nLCAnLW9tYWUnLCAnPG91dGZpbGUubWFlPic=	1.000	0.2429	0.0367	0.2062	0.0000	0.037	2	2		S-OPLS	46.411	TRUE	131-4	ligprep_1
130	203	41	FALSE	0	ligprep_1-out.maegz	1	YES			ligprep_1.maegz	53	60134	0	W2NIXTFbY0hdbmMoW0NIM10pbjFbQ0gyXVtDSDJdW0NIMl1PYyhbY0hdW2NIXVtjSF0yKVtjSF1jMltDSDJdTihbQ0gyXVtDSDJdW0NIMl0zKVtDSDJdW0NAQF0zKFtPSF0pW0NIMl1PYzRbY0hdW2NIXVtjSF1bY0hdW2NIXTQ=	J2VwaWtfcHl0aG9uJywgJy1waHQnLCAnMC4wJywgJy1waCcsICc3LjQnLCAnLXRuJywgJzgnLCAnLW1hJywgJzUwMCcsICctaW1hZScsICc8aW5maWxlLm1hZT4nLCAnLW9tYWUnLCAnPG91dGZpbGUubWFlPic=	1.000	0.2401	0.0339	0.2062	0.0000	0.034	2	2		S-OPLS	47.673	TRUE	130-1	ligprep_1
130	204	41	FALSE	0	ligprep_1-out.maegz	1	YES			ligprep_1.maegz	53	60134	0	W2NIXTFbY0hdbmMoW0NIM10pbjFbQ0gyXVtDSDJdW0NIMl1PYyhbY0hdW2NIXVtjSF0yKVtjSF1jMltDSDJdTihbQ0gyXVtDSDJdW0NIMl0zKVtDSDJdW0NAQF0zKFtPSF0pW0NIMl1PYzRbY0hdW2NIXVtjSF1bY0hdW2NIXTQ=	J2VwaWtfcHl0aG9uJywgJy1waHQnLCAnMC4wJywgJy1waCcsICc3LjQnLCAnLXRuJywgJzgnLCAnLW1hJywgJzUwMCcsICctaW1hZScsICc8aW5maWxlLm1hZT4nLCAnLW9tYWUnLCAnPG91dGZpbGUubWFlPic=	1.000	0.2401	0.0339	0.2062	0.0000	0.034	2	2		S-OPLS	51.970	TRUE	130-2	ligprep_1
130	205	41	FALSE	0	ligprep_1-out.maegz	1	YES			ligprep_1.maegz	53	60134	0	W2NIXTFbY0hdbmMoW0NIM10pbjFbQ0gyXVtDSDJdW0NIMl1PYyhbY0hdW2NIXVtjSF0yKVtjSF1jMltDSDJdTihbQ0gyXVtDSDJdW0NIMl0zKVtDSDJdW0NAXTMoW09IXSlbQ0gyXU9jNFtjSF1bY0hdW2NIXVtjSF1bY0hdNA==	J2VwaWtfcHl0aG9uJywgJy1waHQnLCAnMC4wJywgJy1waCcsICc3LjQnLCAnLXRuJywgJzgnLCAnLW1hJywgJzUwMCcsICctaW1hZScsICc8aW5maWxlLm1hZT4nLCAnLW9tYWUnLCAnPG91dGZpbGUubWFlPic=	1.000	0.2401	0.0339	0.2062	0.0000	0.034	2	2		S-OPLS	50.559	TRUE	130-3	ligprep_1
130	206	41	FALSE	0	ligprep_1-out.maegz	1	YES			ligprep_1.maegz	53	60134	0	W2NIXTFbY0hdbmMoW0NIM10pbjFbQ0gyXVtDSDJdW0NIMl1PYyhbY0hdW2NIXVtjSF0yKVtjSF1jMltDSDJdTihbQ0gyXVtDSDJdW0NIMl0zKVtDSDJdW0NAXTMoW09IXSlbQ0gyXU9jNFtjSF1bY0hdW2NIXVtjSF1bY0hdNA==	J2VwaWtfcHl0aG9uJywgJy1waHQnLCAnMC4wJywgJy1waCcsICc3LjQnLCAnLXRuJywgJzgnLCAnLW1hJywgJzUwMCcsICctaW1hZScsICc8aW5maWxlLm1hZT4nLCAnLW9tYWUnLCAnPG91dGZpbGUubWFlPic=	1.000	0.2401	0.0339	0.2062	0.0000	0.034	2	2		S-OPLS	50.507	TRUE	130-4	ligprep_1
129	207	33	FALSE	0	ligprep_1-out.maegz	1	YES			ligprep_1.maegz	54	60134	0	W2NIXTFbY0hdbmMoW0NIM10pbjFbQ0gyXVtDSDJdW0NIMl1PYyhbY0hdW2NIXVtjSF0yKVtjSF1jMltDSDJdTihbQ0gyXVtDSDJdW0NIMl0zKVtDSDJdW0NAQF0zKFtPSF0pW0NIMl1PYyhbY0hdYyhjNENsKVtDSDNdKVtjSF1jNFtDSDNd	J2VwaWtfcHl0aG9uJywgJy1waHQnLCAnMC4wJywgJy1waCcsICc3LjQnLCAnLXRuJywgJzgnLCAnLW1hJywgJzUwMCcsICctaW1hZScsICc8aW5maWxlLm1hZT4nLCAnLW9tYWUnLCAnPG91dGZpbGUubWFlPic=	1.000	0.2422	0.0359	0.2062	0.0000	0.036	2	2		S-OPLS	49.595	TRUE	129-1	ligprep_1
129	208	33	FALSE	0	ligprep_1-out.maegz	1	YES			ligprep_1.maegz	54	60134	0	W2NIXTFbY0hdbmMoW0NIM10pbjFbQ0gyXVtDSDJdW0NIMl1PYyhbY0hdW2NIXVtjSF0yKVtjSF1jMltDSDJdTihbQ0gyXVtDSDJdW0NIMl0zKVtDSDJdW0NAQF0zKFtPSF0pW0NIMl1PYyhbY0hdYyhjNENsKVtDSDNdKVtjSF1jNFtDSDNd	J2VwaWtfcHl0aG9uJywgJy1waHQnLCAnMC4wJywgJy1waCcsICc3LjQnLCAnLXRuJywgJzgnLCAnLW1hJywgJzUwMCcsICctaW1hZScsICc8aW5maWxlLm1hZT4nLCAnLW9tYWUnLCAnPG91dGZpbGUubWFlPic=	1.000	0.2422	0.0359	0.2062	0.0000	0.036	2	2		S-OPLS	50.336	TRUE	129-2	ligprep_1
129	209	33	FALSE	0	ligprep_1-out.maegz	1	YES			ligprep_1.maegz	54	60134	0	W2NIXTFbY0hdbmMoW0NIM10pbjFbQ0gyXVtDSDJdW0NIMl1PYyhbY0hdW2NIXVtjSF0yKVtjSF1jMltDSDJdTihbQ0gyXVtDSDJdW0NIMl0zKVtDSDJdW0NAXTMoW09IXSlbQ0gyXU9jKFtjSF1jKGM0Q2wpW0NIM10pW2NIXWM0W0NIM10=	J2VwaWtfcHl0aG9uJywgJy1waHQnLCAnMC4wJywgJy1waCcsICc3LjQnLCAnLXRuJywgJzgnLCAnLW1hJywgJzUwMCcsICctaW1hZScsICc8aW5maWxlLm1hZT4nLCAnLW9tYWUnLCAnPG91dGZpbGUubWFlPic=	1.000	0.2422	0.0359	0.2062	0.0000	0.036	2	2		S-OPLS	48.716	TRUE	129-3	ligprep_1
129	210	33	FALSE	0	ligprep_1-out.maegz	1	YES			ligprep_1.maegz	54	60134	0	W2NIXTFbY0hdbmMoW0NIM10pbjFbQ0gyXVtDSDJdW0NIMl1PYyhbY0hdW2NIXVtjSF0yKVtjSF1jMltDSDJdTihbQ0gyXVtDSDJdW0NIMl0zKVtDSDJdW0NAXTMoW09IXSlbQ0gyXU9jKFtjSF1jKGM0Q2wpW0NIM10pW2NIXWM0W0NIM10=	J2VwaWtfcHl0aG9uJywgJy1waHQnLCAnMC4wJywgJy1waCcsICc3LjQnLCAnLXRuJywgJzgnLCAnLW1hJywgJzUwMCcsICctaW1hZScsICc8aW5maWxlLm1hZT4nLCAnLW9tYWUnLCAnPG91dGZpbGUubWFlPic=	1.000	0.2422	0.0359	0.2062	0.0000	0.036	2	2		S-OPLS	48.093	TRUE	129-4	ligprep_1
128	211	42	FALSE	0	ligprep_1-out.maegz	1	YES			ligprep_1.maegz	55	60134	0	W2NIXTFbY0hdbmMoW0NIM10pbjFbQ0gyXVtDSDJdW0NIMl1PYyhbY0hdW2NIXVtjSF0yKVtjSF1jMltDSDJdTihbQ0gyXVtDSDJdW0NIMl0zKVtDSDJdW0NIMl1bQ0BAXTMoW09IXSlbQ0gyXU9jNGMoQ2wpW2NIXVtjSF1jKFtjSF00KVtDSDNd	J2VwaWtfcHl0aG9uJywgJy1waHQnLCAnMC4wJywgJy1waCcsICc3LjQnLCAnLXRuJywgJzgnLCAnLW1hJywgJzUwMCcsICctaW1hZScsICc8aW5maWxlLm1hZT4nLCAnLW9tYWUnLCAnPG91dGZpbGUubWFlPic=	1.000	0.2441	0.0379	0.2062	0.0000	0.038	2	2		S-OPLS	49.517	TRUE	128-1	ligprep_1
128	212	42	FALSE	0	ligprep_1-out.maegz	1	YES			ligprep_1.maegz	55	60134	0	W2NIXTFbY0hdbmMoW0NIM10pbjFbQ0gyXVtDSDJdW0NIMl1PYyhbY0hdW2NIXVtjSF0yKVtjSF1jMltDSDJdTihbQ0gyXVtDSDJdW0NIMl0zKVtDSDJdW0NIMl1bQ0BAXTMoW09IXSlbQ0gyXU9jNGMoQ2wpW2NIXVtjSF1jKFtjSF00KVtDSDNd	J2VwaWtfcHl0aG9uJywgJy1waHQnLCAnMC4wJywgJy1waCcsICc3LjQnLCAnLXRuJywgJzgnLCAnLW1hJywgJzUwMCcsICctaW1hZScsICc8aW5maWxlLm1hZT4nLCAnLW9tYWUnLCAnPG91dGZpbGUubWFlPic=	1.000	0.2441	0.0379	0.2062	0.0000	0.038	2	2		S-OPLS	47.303	TRUE	128-2	ligprep_1
128	213	42	FALSE	0	ligprep_1-out.maegz	1	YES			ligprep_1.maegz	55	60134	0	W2NIXTFbY0hdbmMoW0NIM10pbjFbQ0gyXVtDSDJdW0NIMl1PYyhbY0hdW2NIXVtjSF0yKVtjSF1jMltDSDJdTihbQ0gyXVtDSDJdW0NIMl0zKVtDSDJdW0NIMl1bQ0BdMyhbT0hdKVtDSDJdT2M0YyhDbClbY0hdW2NIXWMoW2NIXTQpW0NIM10=	J2VwaWtfcHl0aG9uJywgJy1waHQnLCAnMC4wJywgJy1waCcsICc3LjQnLCAnLXRuJywgJzgnLCAnLW1hJywgJzUwMCcsICctaW1hZScsICc8aW5maWxlLm1hZT4nLCAnLW9tYWUnLCAnPG91dGZpbGUubWFlPic=	1.000	0.2441	0.0379	0.2062	0.0000	0.038	2	2		S-OPLS	49.039	TRUE	128-3	ligprep_1
128	214	42	FALSE	0	ligprep_1-out.maegz	1	YES			ligprep_1.maegz	55	60134	0	W2NIXTFbY0hdbmMoW0NIM10pbjFbQ0gyXVtDSDJdW0NIMl1PYyhbY0hdW2NIXVtjSF0yKVtjSF1jMltDSDJdTihbQ0gyXVtDSDJdW0NIMl0zKVtDSDJdW0NIMl1bQ0BdMyhbT0hdKVtDSDJdT2M0YyhDbClbY0hdW2NIXWMoW2NIXTQpW0NIM10=	J2VwaWtfcHl0aG9uJywgJy1waHQnLCAnMC4wJywgJy1waCcsICc3LjQnLCAnLXRuJywgJzgnLCAnLW1hJywgJzUwMCcsICctaW1hZScsICc8aW5maWxlLm1hZT4nLCAnLW9tYWUnLCAnPG91dGZpbGUubWFlPic=	1.000	0.2441	0.0379	0.2062	0.0000	0.038	2	2		S-OPLS	48.602	TRUE	128-4	ligprep_1
127	215	92	FALSE	0	ligprep_1-out.maegz	1	YES	HCl		ligprep_1.maegz	56	60134	0	W2NIXTFbY0hdW2NIXWMoW0NIM10pW2NIXWMxT1tDQEhdKFtDQF0yKFtPSF0pW0NIM10pW0NIMl1bQ0gyXU4oW0NIMl0yKVtDSDJdYzNbY0hdW2NIXWMoW2NIXVtjSF0zKU9bQ0gyXVtDSDJdW05IMl0=	J2VwaWtfcHl0aG9uJywgJy1waHQnLCAnMC4wJywgJy1waCcsICc3LjQnLCAnLXRuJywgJzgnLCAnLW1hJywgJzUwMCcsICctaW1hZScsICc8aW5maWxlLm1hZT4nLCAnLW9tYWUnLCAnPG91dGZpbGUubWFlPic=	1.000	0.0696	0.0696	0.0000	0.0525	0.122	2	2		S-OPLS	36.921	TRUE	127-1	ligprep_1
127	216	92	FALSE	0	ligprep_1-out.maegz	1	YES	HCl		ligprep_1.maegz	56	60134	0	W2NIXTFbY0hdW2NIXWMoW0NIM10pW2NIXWMxT1tDQEhdKFtDQF0yKFtPSF0pW0NIM10pW0NIMl1bQ0gyXU4oW0NIMl0yKVtDSDJdYzNbY0hdW2NIXWMoW2NIXVtjSF0zKU9bQ0gyXVtDSDJdW05IMl0=	J2VwaWtfcHl0aG9uJywgJy1waHQnLCAnMC4wJywgJy1waCcsICc3LjQnLCAnLXRuJywgJzgnLCAnLW1hJywgJzUwMCcsICctaW1hZScsICc8aW5maWxlLm1hZT4nLCAnLW9tYWUnLCAnPG91dGZpbGUubWFlPic=	1.000	0.0696	0.0696	0.0000	0.0525	0.122	2	2		S-OPLS	38.089	TRUE	127-2	ligprep_1
126	217	115	FALSE	0	ligprep_1-out.maegz	1				ligprep_1.maegz	57	60134	0	W2NIXTFbY0hdW2NIXWMoW0NIM10pW2NIXWMxT1tDQEhdKFtDQF0yKFtPSF0pW0NIM10pW0NIMl1bQ0gyXU4oW0NIMl0yKVtDSDJdYzNbY0hdW2NIXWMoW2NIXVtjSF0zKU9bQ0gyXVtDSDJdbjRjKFtDSDNdKW5bY0hdW2NIXTQ=	J2VwaWtfcHl0aG9uJywgJy1waHQnLCAnMC4wJywgJy1waCcsICc3LjQnLCAnLXRuJywgJzgnLCAnLW1hJywgJzUwMCcsICctaW1hZScsICc8aW5maWxlLm1hZT4nLCAnLW9tYWUnLCAnPG91dGZpbGUubWFlPic=	1.000	0.3424	0.0522	0.2901	0.0000	0.052	2	2		S-OPLS	41.134	TRUE	126-1	ligprep_1
126	218	115	FALSE	0	ligprep_1-out.maegz	1				ligprep_1.maegz	57	60134	0	W2NIXTFbY0hdW2NIXWMoW0NIM10pW2NIXWMxT1tDQEhdKFtDQF0yKFtPSF0pW0NIM10pW0NIMl1bQ0gyXU4oW0NIMl0yKVtDSDJdYzNbY0hdW2NIXWMoW2NIXVtjSF0zKU9bQ0gyXVtDSDJdbjRjKFtDSDNdKW5bY0hdW2NIXTQ=	J2VwaWtfcHl0aG9uJywgJy1waHQnLCAnMC4wJywgJy1waCcsICc3LjQnLCAnLXRuJywgJzgnLCAnLW1hJywgJzUwMCcsICctaW1hZScsICc8aW5maWxlLm1hZT4nLCAnLW9tYWUnLCAnPG91dGZpbGUubWFlPic=	1.000	0.3424	0.0522	0.2901	0.0000	0.052	2	2		S-OPLS	47.462	TRUE	126-2	ligprep_1
125	219	98	FALSE	0	ligprep_1-out.maegz	1		HCl		ligprep_1.maegz	58	60134	0	W2NIXTFbY0hdW2NIXWMoQ2wpW2NIXWMxT1tDQEhdKFtDQF0yKFtPSF0pW0NIM10pW0NIMl1bQ0gyXU4oW0NIMl0yKVtDSDJdYzNbY0hdW2NIXWMoW2NIXVtjSF0zKU9bQ0gyXVtDSDJdW05IMl0=	J2VwaWtfcHl0aG9uJywgJy1waHQnLCAnMC4wJywgJy1waCcsICc3LjQnLCAnLXRuJywgJzgnLCAnLW1hJywgJzUwMCcsICctaW1hZScsICc8aW5maWxlLm1hZT4nLCAnLW9tYWUnLCAnPG91dGZpbGUubWFlPic=	1.000	0.0778	0.0778	0.0000	0.0607	0.138	2	2		S-OPLS	38.776	TRUE	125-1	ligprep_1
125	220	98	FALSE	0	ligprep_1-out.maegz	1		HCl		ligprep_1.maegz	58	60134	0	W2NIXTFbY0hdW2NIXWMoQ2wpW2NIXWMxT1tDQEhdKFtDQF0yKFtPSF0pW0NIM10pW0NIMl1bQ0gyXU4oW0NIMl0yKVtDSDJdYzNbY0hdW2NIXWMoW2NIXVtjSF0zKU9bQ0gyXVtDSDJdW05IMl0=	J2VwaWtfcHl0aG9uJywgJy1waHQnLCAnMC4wJywgJy1waCcsICc3LjQnLCAnLXRuJywgJzgnLCAnLW1hJywgJzUwMCcsICctaW1hZScsICc8aW5maWxlLm1hZT4nLCAnLW9tYWUnLCAnPG91dGZpbGUubWFlPic=	1.000	0.0778	0.0778	0.0000	0.0607	0.138	2	2		S-OPLS	40.889	TRUE	125-2	ligprep_1
124	221	35	FALSE	0	ligprep_1-out.maegz	1				ligprep_1.maegz	59	60134	0	W2NIXTFbY0hdW2NIXWMoT1tDSDNdKVtjSF1jMVtDSDJdQyg9TylOKFtDSDJdW0NIMl0yKVtDSDJdW0NIMl1DMihDKD1PKVtOSDJdKVtDSDJdYyhbY0hdW2NIXVtjSF0zKVtjSF1jMy1jNFtjSF1uW2NIXVtjSF1bY0hdNA==	J2VwaWtfcHl0aG9uJywgJy1waHQnLCAnMC4wJywgJy1waCcsICc3LjQnLCAnLXRuJywgJzgnLCAnLW1hJywgJzUwMCcsICctaW1hZScsICc8aW5maWxlLm1hZT4nLCAnLW9tYWUnLCAnPG91dGZpbGUubWFlPic=	1.000	0.0018	0.0000	0.0018	0.0000	0.000	0	0		S-OPLS	58.353	TRUE	124-1	ligprep_1
123	222	35	FALSE	0	ligprep_1-out.maegz	1		HCl		ligprep_1.maegz	60	60134	0	W2NIXTFjKFtDSDNdKVtjSF1jKFtDSDNdKVtjSF1jMU9bQ0BIXShbQ0BdMihbT0hdKVtDSDNdKVtDSDJdW0NIMl1OKFtDSDJdMilbQ0gyXWMzW2NIXVtjSF1jKFtjSF1bY0hdMylPW0NIMl1bQ0gyXVtOSDJd	J2VwaWtfcHl0aG9uJywgJy1waHQnLCAnMC4wJywgJy1waCcsICc3LjQnLCAnLXRuJywgJzgnLCAnLW1hJywgJzUwMCcsICctaW1hZScsICc8aW5maWxlLm1hZT4nLCAnLW9tYWUnLCAnPG91dGZpbGUubWFlPic=	1.000	0.0696	0.0696	0.0000	0.0525	0.122	2	2		S-OPLS	33.222	TRUE	123-1	ligprep_1
123	223	35	FALSE	0	ligprep_1-out.maegz	1		HCl		ligprep_1.maegz	60	60134	0	W2NIXTFjKFtDSDNdKVtjSF1jKFtDSDNdKVtjSF1jMU9bQ0BIXShbQ0BdMihbT0hdKVtDSDNdKVtDSDJdW0NIMl1OKFtDSDJdMilbQ0gyXWMzW2NIXVtjSF1jKFtjSF1bY0hdMylPW0NIMl1bQ0gyXVtOSDJd	J2VwaWtfcHl0aG9uJywgJy1waHQnLCAnMC4wJywgJy1waCcsICc3LjQnLCAnLXRuJywgJzgnLCAnLW1hJywgJzUwMCcsICctaW1hZScsICc8aW5maWxlLm1hZT4nLCAnLW9tYWUnLCAnPG91dGZpbGUubWFlPic=	1.000	0.0696	0.0696	0.0000	0.0525	0.122	2	2		S-OPLS	35.220	TRUE	123-2	ligprep_1
122	224	90	FALSE	0	ligprep_1-out.maegz	1	YES			ligprep_1.maegz	61	60134	0	W2NIXTFjKFtDSDNdKVtjSF1jKFtDSDNdKVtjSF1jMU9bQ0BIXShbQ0BdMihbT0hdKVtDSDNdKVtDSDJdW0NIMl1OKFtDSDJdMilbQ0gyXWMzW2NIXVtjSF1jKFtjSF1bY0hdMylPW0NIMl1bQ0gyXW40YyhbQ0gzXSluW2NIXVtjSF00	J2VwaWtfcHl0aG9uJywgJy1waHQnLCAnMC4wJywgJy1waCcsICc3LjQnLCAnLXRuJywgJzgnLCAnLW1hJywgJzUwMCcsICctaW1hZScsICc8aW5maWxlLm1hZT4nLCAnLW9tYWUnLCAnPG91dGZpbGUubWFlPic=	1.000	0.3424	0.0522	0.2901	0.0000	0.052	2	2		S-OPLS	39.674	TRUE	122-1	ligprep_1
122	225	90	FALSE	0	ligprep_1-out.maegz	1	YES			ligprep_1.maegz	61	60134	0	W2NIXTFjKFtDSDNdKVtjSF1jKFtDSDNdKVtjSF1jMU9bQ0BIXShbQ0BdMihbT0hdKVtDSDNdKVtDSDJdW0NIMl1OKFtDSDJdMilbQ0gyXWMzW2NIXVtjSF1jKFtjSF1bY0hdMylPW0NIMl1bQ0gyXW40YyhbQ0gzXSluW2NIXVtjSF00	J2VwaWtfcHl0aG9uJywgJy1waHQnLCAnMC4wJywgJy1waCcsICc3LjQnLCAnLXRuJywgJzgnLCAnLW1hJywgJzUwMCcsICctaW1hZScsICc8aW5maWxlLm1hZT4nLCAnLW9tYWUnLCAnPG91dGZpbGUubWFlPic=	1.000	0.3424	0.0522	0.2901	0.0000	0.052	2	2		S-OPLS	41.211	TRUE	122-2	ligprep_1
121	226	99	FALSE	0	ligprep_1-out.maegz	1	YES			ligprep_1.maegz	62	60134	0	W2NIXTFbY0hdW2NIXWMoRilbY0hdYzFPW0NASF0oW0NAXTIoW09IXSlbQ0gzXSlbQ0gyXVtDSDJdTihbQ0gyXTIpW0NIMl1jM1tjSF1bY0hdYyhbY0hdW2NIXTMpT1tDSDJdW0NIMl1uNGMoW0NIM10pbltjSF1bY0hdNA==	J2VwaWtfcHl0aG9uJywgJy1waHQnLCAnMC4wJywgJy1waCcsICc3LjQnLCAnLXRuJywgJzgnLCAnLW1hJywgJzUwMCcsICctaW1hZScsICc8aW5maWxlLm1hZT4nLCAnLW9tYWUnLCAnPG91dGZpbGUubWFlPic=	1.000	0.3484	0.0583	0.2901	0.0000	0.058	2	2		S-OPLS	42.938	TRUE	121-1	ligprep_1
121	227	99	FALSE	0	ligprep_1-out.maegz	1	YES			ligprep_1.maegz	62	60134	0	W2NIXTFbY0hdW2NIXWMoRilbY0hdYzFPW0NASF0oW0NAXTIoW09IXSlbQ0gzXSlbQ0gyXVtDSDJdTihbQ0gyXTIpW0NIMl1jM1tjSF1bY0hdYyhbY0hdW2NIXTMpT1tDSDJdW0NIMl1uNGMoW0NIM10pbltjSF1bY0hdNA==	J2VwaWtfcHl0aG9uJywgJy1waHQnLCAnMC4wJywgJy1waCcsICc3LjQnLCAnLXRuJywgJzgnLCAnLW1hJywgJzUwMCcsICctaW1hZScsICc8aW5maWxlLm1hZT4nLCAnLW9tYWUnLCAnPG91dGZpbGUubWFlPic=	1.000	0.3484	0.0583	0.2901	0.0000	0.058	2	2		S-OPLS	44.519	TRUE	121-2	ligprep_1
120	228	17	FALSE	0	ligprep_1-out.maegz	1	YES			ligprep_1.maegz	63	60134	0	W2NIXTFbY0hdbmMoW0NIM10pbjFbQ0gyXVtDSDJdT2MoW2NIXVtjSF0yKVtjSF1bY0hdYzJbQ0gyXU4oW0NIMl1bQ0gyXTMpW0NIMl1bQ0gyXUMzKFtPSF0pW0NIMl1PYyhbY0hdYzRDbClbY0hdW2NIXWM0Q2w=	J2VwaWtfcHl0aG9uJywgJy1waHQnLCAnMC4wJywgJy1waCcsICc3LjQnLCAnLXRuJywgJzgnLCAnLW1hJywgJzUwMCcsICctaW1hZScsICc8aW5maWxlLm1hZT4nLCAnLW9tYWUnLCAnPG91dGZpbGUubWFlPic=	1.000	0.3268	0.0367	0.2901	0.0000	0.037	2	2		S-OPLS	48.220	TRUE	120-1	ligprep_1
120	229	17	FALSE	0	ligprep_1-out.maegz	1	YES			ligprep_1.maegz	63	60134	0	W2NIXTFbY0hdbmMoW0NIM10pbjFbQ0gyXVtDSDJdT2MoW2NIXVtjSF0yKVtjSF1bY0hdYzJbQ0gyXU4oW0NIMl1bQ0gyXTMpW0NIMl1bQ0gyXUMzKFtPSF0pW0NIMl1PYyhbY0hdYzRDbClbY0hdW2NIXWM0Q2w=	J2VwaWtfcHl0aG9uJywgJy1waHQnLCAnMC4wJywgJy1waCcsICc3LjQnLCAnLXRuJywgJzgnLCAnLW1hJywgJzUwMCcsICctaW1hZScsICc8aW5maWxlLm1hZT4nLCAnLW9tYWUnLCAnPG91dGZpbGUubWFlPic=	1.000	0.3268	0.0367	0.2901	0.0000	0.037	2	2		S-OPLS	49.837	TRUE	120-2	ligprep_1
119	230	25	FALSE	0	ligprep_1-out.maegz	1	YES			ligprep_1.maegz	64	60134	0	W2NIXTFbY0hdbmMoW0NIM10pbjFbQ0gyXVtDSDJdT2MoW2NIXVtjSF0yKVtjSF1bY0hdYzJbQ0gyXU4oW0NIMl1bQ0gyXTMpW0NIMl1bQ0gyXUMzKFtPSF0pW0NIMl1PYzRjKENsKVtjSF1bY0hdYyhbY0hdNClbQ0gzXQ==	J2VwaWtfcHl0aG9uJywgJy1waHQnLCAnMC4wJywgJy1waCcsICc3LjQnLCAnLXRuJywgJzgnLCAnLW1hJywgJzUwMCcsICctaW1hZScsICc8aW5maWxlLm1hZT4nLCAnLW9tYWUnLCAnPG91dGZpbGUubWFlPic=	1.000	0.3274	0.0373	0.2901	0.0000	0.037	2	2		S-OPLS	44.291	TRUE	119-1	ligprep_1
119	231	25	FALSE	0	ligprep_1-out.maegz	1	YES			ligprep_1.maegz	64	60134	0	W2NIXTFbY0hdbmMoW0NIM10pbjFbQ0gyXVtDSDJdT2MoW2NIXVtjSF0yKVtjSF1bY0hdYzJbQ0gyXU4oW0NIMl1bQ0gyXTMpW0NIMl1bQ0gyXUMzKFtPSF0pW0NIMl1PYzRjKENsKVtjSF1bY0hdYyhbY0hdNClbQ0gzXQ==	J2VwaWtfcHl0aG9uJywgJy1waHQnLCAnMC4wJywgJy1waCcsICc3LjQnLCAnLXRuJywgJzgnLCAnLW1hJywgJzUwMCcsICctaW1hZScsICc8aW5maWxlLm1hZT4nLCAnLW9tYWUnLCAnPG91dGZpbGUubWFlPic=	1.000	0.3274	0.0373	0.2901	0.0000	0.037	2	2		S-OPLS	45.517	TRUE	119-2	ligprep_1
118	232	17	FALSE	0	ligprep_1-out.maegz	1	YES			ligprep_1.maegz	65	60134	0	W2NIXTFbY0hdbmMoW0NIM10pbjFbQ0gyXVtDSDJdT2MoW2NIXVtjSF0yKVtjSF1bY0hdYzJbQ0gyXU4oW0NIMl1bQ0gyXVtDSDJdMylbQ0gyXVtDSDJdW0NAQF0zKE9bQ0gzXSlbQ0gyXU9jNFtjSF1bY0hdYyhbQ0gzXSlbY0hdW2NIXTQ=	J2VwaWtfcHl0aG9uJywgJy1waHQnLCAnMC4wJywgJy1waCcsICc3LjQnLCAnLXRuJywgJzgnLCAnLW1hJywgJzUwMCcsICctaW1hZScsICc8aW5maWxlLm1hZT4nLCAnLW9tYWUnLCAnPG91dGZpbGUubWFlPic=	1.000	0.3297	0.0395	0.2901	0.0000	0.040	2	2		S-OPLS	47.734	TRUE	118-1	ligprep_1
118	233	17	FALSE	0	ligprep_1-out.maegz	1	YES			ligprep_1.maegz	65	60134	0	W2NIXTFbY0hdbmMoW0NIM10pbjFbQ0gyXVtDSDJdT2MoW2NIXVtjSF0yKVtjSF1bY0hdYzJbQ0gyXU4oW0NIMl1bQ0gyXVtDSDJdMylbQ0gyXVtDSDJdW0NAQF0zKE9bQ0gzXSlbQ0gyXU9jNFtjSF1bY0hdYyhbQ0gzXSlbY0hdW2NIXTQ=	J2VwaWtfcHl0aG9uJywgJy1waHQnLCAnMC4wJywgJy1waCcsICc3LjQnLCAnLXRuJywgJzgnLCAnLW1hJywgJzUwMCcsICctaW1hZScsICc8aW5maWxlLm1hZT4nLCAnLW9tYWUnLCAnPG91dGZpbGUubWFlPic=	1.000	0.3297	0.0395	0.2901	0.0000	0.040	2	2		S-OPLS	50.123	TRUE	118-2	ligprep_1
118	234	17	FALSE	0	ligprep_1-out.maegz	1	YES			ligprep_1.maegz	65	60134	0	W2NIXTFbY0hdbmMoW0NIM10pbjFbQ0gyXVtDSDJdT2MoW2NIXVtjSF0yKVtjSF1bY0hdYzJbQ0gyXU4oW0NIMl1bQ0gyXVtDSDJdMylbQ0gyXVtDSDJdW0NAXTMoT1tDSDNdKVtDSDJdT2M0W2NIXVtjSF1jKFtDSDNdKVtjSF1bY0hdNA==	J2VwaWtfcHl0aG9uJywgJy1waHQnLCAnMC4wJywgJy1waCcsICc3LjQnLCAnLXRuJywgJzgnLCAnLW1hJywgJzUwMCcsICctaW1hZScsICc8aW5maWxlLm1hZT4nLCAnLW9tYWUnLCAnPG91dGZpbGUubWFlPic=	1.000	0.3297	0.0395	0.2901	0.0000	0.040	2	2		S-OPLS	51.600	TRUE	118-3	ligprep_1
118	235	17	FALSE	0	ligprep_1-out.maegz	1	YES			ligprep_1.maegz	65	60134	0	W2NIXTFbY0hdbmMoW0NIM10pbjFbQ0gyXVtDSDJdT2MoW2NIXVtjSF0yKVtjSF1bY0hdYzJbQ0gyXU4oW0NIMl1bQ0gyXVtDSDJdMylbQ0gyXVtDSDJdW0NAXTMoT1tDSDNdKVtDSDJdT2M0W2NIXVtjSF1jKFtDSDNdKVtjSF1bY0hdNA==	J2VwaWtfcHl0aG9uJywgJy1waHQnLCAnMC4wJywgJy1waCcsICc3LjQnLCAnLXRuJywgJzgnLCAnLW1hJywgJzUwMCcsICctaW1hZScsICc8aW5maWxlLm1hZT4nLCAnLW9tYWUnLCAnPG91dGZpbGUubWFlPic=	1.000	0.3297	0.0395	0.2901	0.0000	0.040	2	2		S-OPLS	50.343	TRUE	118-4	ligprep_1
117	236	10	FALSE	0	ligprep_1-out.maegz	1	YES			ligprep_1.maegz	66	60134	0	W2NIXTFbY0hdbmMoW0NIM10pbjFbQ0gyXVtDSDJdT2MoW2NIXVtjSF0yKVtjSF1bY0hdYzJbQ0gyXU4oW0NIMl1bQ0gyXVtDSDJdMylbQ0gyXVtDSDJdW0NAQF0zKFtPSF0pW0NIMl1PYyhjNFtDSDNdKVtjSF1bY0hdYyhbY0hdNClbQ0gzXQ==	J2VwaWtfcHl0aG9uJywgJy1waHQnLCAnMC4wJywgJy1waCcsICc3LjQnLCAnLXRuJywgJzgnLCAnLW1hJywgJzUwMCcsICctaW1hZScsICc8aW5maWxlLm1hZT4nLCAnLW9tYWUnLCAnPG91dGZpbGUubWFlPic=	1.000	0.3214	0.0312	0.2901	0.0000	0.031	2	2		S-OPLS	44.883	TRUE	117-1	ligprep_1
117	237	10	FALSE	0	ligprep_1-out.maegz	1	YES			ligprep_1.maegz	66	60134	0	W2NIXTFbY0hdbmMoW0NIM10pbjFbQ0gyXVtDSDJdT2MoW2NIXVtjSF0yKVtjSF1bY0hdYzJbQ0gyXU4oW0NIMl1bQ0gyXVtDSDJdMylbQ0gyXVtDSDJdW0NAQF0zKFtPSF0pW0NIMl1PYyhjNFtDSDNdKVtjSF1bY0hdYyhbY0hdNClbQ0gzXQ==	J2VwaWtfcHl0aG9uJywgJy1waHQnLCAnMC4wJywgJy1waCcsICc3LjQnLCAnLXRuJywgJzgnLCAnLW1hJywgJzUwMCcsICctaW1hZScsICc8aW5maWxlLm1hZT4nLCAnLW9tYWUnLCAnPG91dGZpbGUubWFlPic=	1.000	0.3214	0.0312	0.2901	0.0000	0.031	2	2		S-OPLS	46.644	TRUE	117-2	ligprep_1
117	238	10	FALSE	0	ligprep_1-out.maegz	1	YES			ligprep_1.maegz	66	60134	0	W2NIXTFbY0hdbmMoW0NIM10pbjFbQ0gyXVtDSDJdT2MoW2NIXVtjSF0yKVtjSF1bY0hdYzJbQ0gyXU4oW0NIMl1bQ0gyXVtDSDJdMylbQ0gyXVtDSDJdW0NAXTMoW09IXSlbQ0gyXU9jKGM0W0NIM10pW2NIXVtjSF1jKFtjSF00KVtDSDNd	J2VwaWtfcHl0aG9uJywgJy1waHQnLCAnMC4wJywgJy1waCcsICc3LjQnLCAnLXRuJywgJzgnLCAnLW1hJywgJzUwMCcsICctaW1hZScsICc8aW5maWxlLm1hZT4nLCAnLW9tYWUnLCAnPG91dGZpbGUubWFlPic=	1.000	0.3214	0.0312	0.2901	0.0000	0.031	2	2		S-OPLS	43.990	TRUE	117-3	ligprep_1
117	239	10	FALSE	0	ligprep_1-out.maegz	1	YES			ligprep_1.maegz	66	60134	0	W2NIXTFbY0hdbmMoW0NIM10pbjFbQ0gyXVtDSDJdT2MoW2NIXVtjSF0yKVtjSF1bY0hdYzJbQ0gyXU4oW0NIMl1bQ0gyXVtDSDJdMylbQ0gyXVtDSDJdW0NAXTMoW09IXSlbQ0gyXU9jKGM0W0NIM10pW2NIXVtjSF1jKFtjSF00KVtDSDNd	J2VwaWtfcHl0aG9uJywgJy1waHQnLCAnMC4wJywgJy1waCcsICc3LjQnLCAnLXRuJywgJzgnLCAnLW1hJywgJzUwMCcsICctaW1hZScsICc8aW5maWxlLm1hZT4nLCAnLW9tYWUnLCAnPG91dGZpbGUubWFlPic=	1.000	0.3214	0.0312	0.2901	0.0000	0.031	2	2		S-OPLS	43.521	TRUE	117-4	ligprep_1
116	240	30	FALSE	0	ligprep_1-out.maegz	1	YES			ligprep_1.maegz	67	60134	0	W2NIXTFbY0hdbmMoW0NIM10pbjFbQ0gyXVtDSDJdT2MoW2NIXVtjSF0yKVtjSF1bY0hdYzJbQ0gyXU4oW0NIMl1bQ0gyXVtDSDJdMylbQ0gyXVtDSDJdW0NAQF0zKFtPSF0pW0NIMl1PYzRbY0hdW2NIXWMoW0NIM10pW2NIXVtjSF00	J2VwaWtfcHl0aG9uJywgJy1waHQnLCAnMC4wJywgJy1waCcsICc3LjQnLCAnLXRuJywgJzgnLCAnLW1hJywgJzUwMCcsICctaW1hZScsICc8aW5maWxlLm1hZT4nLCAnLW9tYWUnLCAnPG91dGZpbGUubWFlPic=	1.000	0.3214	0.0313	0.2901	0.0000	0.031	2	2		S-OPLS	45.395	TRUE	116-1	ligprep_1
116	241	30	FALSE	0	ligprep_1-out.maegz	1	YES			ligprep_1.maegz	67	60134	0	W2NIXTFbY0hdbmMoW0NIM10pbjFbQ0gyXVtDSDJdT2MoW2NIXVtjSF0yKVtjSF1bY0hdYzJbQ0gyXU4oW0NIMl1bQ0gyXVtDSDJdMylbQ0gyXVtDSDJdW0NAQF0zKFtPSF0pW0NIMl1PYzRbY0hdW2NIXWMoW0NIM10pW2NIXVtjSF00	J2VwaWtfcHl0aG9uJywgJy1waHQnLCAnMC4wJywgJy1waCcsICc3LjQnLCAnLXRuJywgJzgnLCAnLW1hJywgJzUwMCcsICctaW1hZScsICc8aW5maWxlLm1hZT4nLCAnLW9tYWUnLCAnPG91dGZpbGUubWFlPic=	1.000	0.3214	0.0313	0.2901	0.0000	0.031	2	2		S-OPLS	44.546	TRUE	116-2	ligprep_1
116	242	30	FALSE	0	ligprep_1-out.maegz	1	YES			ligprep_1.maegz	67	60134	0	W2NIXTFbY0hdbmMoW0NIM10pbjFbQ0gyXVtDSDJdT2MoW2NIXVtjSF0yKVtjSF1bY0hdYzJbQ0gyXU4oW0NIMl1bQ0gyXVtDSDJdMylbQ0gyXVtDSDJdW0NAXTMoW09IXSlbQ0gyXU9jNFtjSF1bY0hdYyhbQ0gzXSlbY0hdW2NIXTQ=	J2VwaWtfcHl0aG9uJywgJy1waHQnLCAnMC4wJywgJy1waCcsICc3LjQnLCAnLXRuJywgJzgnLCAnLW1hJywgJzUwMCcsICctaW1hZScsICc8aW5maWxlLm1hZT4nLCAnLW9tYWUnLCAnPG91dGZpbGUubWFlPic=	1.000	0.3214	0.0313	0.2901	0.0000	0.031	2	2		S-OPLS	47.304	TRUE	116-3	ligprep_1
116	243	30	FALSE	0	ligprep_1-out.maegz	1	YES			ligprep_1.maegz	67	60134	0	W2NIXTFbY0hdbmMoW0NIM10pbjFbQ0gyXVtDSDJdT2MoW2NIXVtjSF0yKVtjSF1bY0hdYzJbQ0gyXU4oW0NIMl1bQ0gyXVtDSDJdMylbQ0gyXVtDSDJdW0NAXTMoW09IXSlbQ0gyXU9jNFtjSF1bY0hdYyhbQ0gzXSlbY0hdW2NIXTQ=	J2VwaWtfcHl0aG9uJywgJy1waHQnLCAnMC4wJywgJy1waCcsICc3LjQnLCAnLXRuJywgJzgnLCAnLW1hJywgJzUwMCcsICctaW1hZScsICc8aW5maWxlLm1hZT4nLCAnLW9tYWUnLCAnPG91dGZpbGUubWFlPic=	1.000	0.3214	0.0313	0.2901	0.0000	0.031	2	2		S-OPLS	44.929	TRUE	116-4	ligprep_1
115	244	11	FALSE	0	ligprep_1-out.maegz	1	YES			ligprep_1.maegz	68	60134	0	W2NIXTFbY0hdbmMoW0NIM10pbjFbQ0gyXVtDSDJdT2MoW2NIXVtjSF0yKVtjSF1bY0hdYzJbQ0gyXU4oW0NIMl1bQ0gyXTMpW0NIMl1bQ0gyXUMzKE9bQ0gzXSlbQ0gyXU9jKGM0W0NIM10pW2NIXVtjSF1jKFtjSF00KVtDSDNd	J2VwaWtfcHl0aG9uJywgJy1waHQnLCAnMC4wJywgJy1waCcsICc3LjQnLCAnLXRuJywgJzgnLCAnLW1hJywgJzUwMCcsICctaW1hZScsICc8aW5maWxlLm1hZT4nLCAnLW9tYWUnLCAnPG91dGZpbGUubWFlPic=	1.000	0.3297	0.0396	0.2901	0.0000	0.040	2	2		S-OPLS	47.962	TRUE	115-1	ligprep_1
115	245	11	FALSE	0	ligprep_1-out.maegz	1	YES			ligprep_1.maegz	68	60134	0	W2NIXTFbY0hdbmMoW0NIM10pbjFbQ0gyXVtDSDJdT2MoW2NIXVtjSF0yKVtjSF1bY0hdYzJbQ0gyXU4oW0NIMl1bQ0gyXTMpW0NIMl1bQ0gyXUMzKE9bQ0gzXSlbQ0gyXU9jKGM0W0NIM10pW2NIXVtjSF1jKFtjSF00KVtDSDNd	J2VwaWtfcHl0aG9uJywgJy1waHQnLCAnMC4wJywgJy1waCcsICc3LjQnLCAnLXRuJywgJzgnLCAnLW1hJywgJzUwMCcsICctaW1hZScsICc8aW5maWxlLm1hZT4nLCAnLW9tYWUnLCAnPG91dGZpbGUubWFlPic=	1.000	0.3297	0.0396	0.2901	0.0000	0.040	2	2		S-OPLS	46.470	TRUE	115-2	ligprep_1
114	246	18	FALSE	0	ligprep_1-out.maegz	1	YES			ligprep_1.maegz	69	60134	0	W2NIXTFbY0hdbmMoW0NIM10pbjFbQ0gyXVtDSDJdT2MoW2NIXVtjSF0yKVtjSF1bY0hdYzJbQ0gyXU4oW0NIMl1bQ0gyXTMpW0NIMl1bQ0gyXUMzKE9bQ0gzXSlbQ0gyXU9jNFtjSF1jKENsKVtjSF1bY0hdW2NIXTQ=	J2VwaWtfcHl0aG9uJywgJy1waHQnLCAnMC4wJywgJy1waCcsICc3LjQnLCAnLXRuJywgJzgnLCAnLW1hJywgJzUwMCcsICctaW1hZScsICc8aW5maWxlLm1hZT4nLCAnLW9tYWUnLCAnPG91dGZpbGUubWFlPic=	1.000	0.3326	0.0425	0.2901	0.0000	0.042	2	2		S-OPLS	51.294	TRUE	114-1	ligprep_1
114	247	18	FALSE	0	ligprep_1-out.maegz	1	YES			ligprep_1.maegz	69	60134	0	W2NIXTFbY0hdbmMoW0NIM10pbjFbQ0gyXVtDSDJdT2MoW2NIXVtjSF0yKVtjSF1bY0hdYzJbQ0gyXU4oW0NIMl1bQ0gyXTMpW0NIMl1bQ0gyXUMzKE9bQ0gzXSlbQ0gyXU9jNFtjSF1jKENsKVtjSF1bY0hdW2NIXTQ=	J2VwaWtfcHl0aG9uJywgJy1waHQnLCAnMC4wJywgJy1waCcsICc3LjQnLCAnLXRuJywgJzgnLCAnLW1hJywgJzUwMCcsICctaW1hZScsICc8aW5maWxlLm1hZT4nLCAnLW9tYWUnLCAnPG91dGZpbGUubWFlPic=	1.000	0.3326	0.0425	0.2901	0.0000	0.042	2	2		S-OPLS	55.160	TRUE	114-2	ligprep_1
113	248	14	FALSE	0	ligprep_1-out.maegz	1	YES			ligprep_1.maegz	70	60134	0	W2NIXTFbY0hdbmMoW0NIM10pbjFbQ0gyXVtDSDJdT2MoW2NIXVtjSF0yKVtjSF1bY0hdYzJbQ0gyXU4oW0NIMl1bQ0gyXTMpW0NIMl1bQ0gyXUMzKFtPSF0pW0NIMl1PYyhjNFtDSDNdKVtjSF1bY0hdYyhbY0hdNClbQ0gzXQ==	J2VwaWtfcHl0aG9uJywgJy1waHQnLCAnMC4wJywgJy1waCcsICc3LjQnLCAnLXRuJywgJzgnLCAnLW1hJywgJzUwMCcsICctaW1hZScsICc8aW5maWxlLm1hZT4nLCAnLW9tYWUnLCAnPG91dGZpbGUubWFlPic=	1.000	0.3239	0.0337	0.2901	0.0000	0.034	2	2		S-OPLS	42.718	TRUE	113-1	ligprep_1
113	249	14	FALSE	0	ligprep_1-out.maegz	1	YES			ligprep_1.maegz	70	60134	0	W2NIXTFbY0hdbmMoW0NIM10pbjFbQ0gyXVtDSDJdT2MoW2NIXVtjSF0yKVtjSF1bY0hdYzJbQ0gyXU4oW0NIMl1bQ0gyXTMpW0NIMl1bQ0gyXUMzKFtPSF0pW0NIMl1PYyhjNFtDSDNdKVtjSF1bY0hdYyhbY0hdNClbQ0gzXQ==	J2VwaWtfcHl0aG9uJywgJy1waHQnLCAnMC4wJywgJy1waCcsICc3LjQnLCAnLXRuJywgJzgnLCAnLW1hJywgJzUwMCcsICctaW1hZScsICc8aW5maWxlLm1hZT4nLCAnLW9tYWUnLCAnPG91dGZpbGUubWFlPic=	1.000	0.3239	0.0337	0.2901	0.0000	0.034	2	2		S-OPLS	44.402	TRUE	113-2	ligprep_1
112	250	42	FALSE	0	ligprep_1-out.maegz	1	YES			ligprep_1.maegz	71	60134	0	W2NIXTFbY0hdbmMoW0NIM10pbjFbQ0gyXVtDSDJdT2MoW2NIXVtjSF0yKVtjSF1bY0hdYzJbQ0gyXU4oW0NIMl1bQ0gyXTMpW0NIMl1bQ0gyXUMzKFtPSF0pW0NIMl1PYzRbY0hdW2NIXWMoW0NIM10pW2NIXVtjSF00	J2VwaWtfcHl0aG9uJywgJy1waHQnLCAnMC4wJywgJy1waCcsICc3LjQnLCAnLXRuJywgJzgnLCAnLW1hJywgJzUwMCcsICctaW1hZScsICc8aW5maWxlLm1hZT4nLCAnLW9tYWUnLCAnPG91dGZpbGUubWFlPic=	1.000	0.3239	0.0338	0.2901	0.0000	0.034	2	2		S-OPLS	44.475	TRUE	112-1	ligprep_1
112	251	42	FALSE	0	ligprep_1-out.maegz	1	YES			ligprep_1.maegz	71	60134	0	W2NIXTFbY0hdbmMoW0NIM10pbjFbQ0gyXVtDSDJdT2MoW2NIXVtjSF0yKVtjSF1bY0hdYzJbQ0gyXU4oW0NIMl1bQ0gyXTMpW0NIMl1bQ0gyXUMzKFtPSF0pW0NIMl1PYzRbY0hdW2NIXWMoW0NIM10pW2NIXVtjSF00	J2VwaWtfcHl0aG9uJywgJy1waHQnLCAnMC4wJywgJy1waCcsICc3LjQnLCAnLXRuJywgJzgnLCAnLW1hJywgJzUwMCcsICctaW1hZScsICc8aW5maWxlLm1hZT4nLCAnLW9tYWUnLCAnPG91dGZpbGUubWFlPic=	1.000	0.3239	0.0338	0.2901	0.0000	0.034	2	2		S-OPLS	45.316	TRUE	112-2	ligprep_1
111	252	19	FALSE	0	ligprep_1-out.maegz	1	YES			ligprep_1.maegz	72	60134	0	W2NIXTFbY0hdbmMoW0NIM10pbjFbQ0gyXVtDSDJdT2MoW2NIXVtjSF0yKVtjSF1bY0hdYzJbQ0gyXU4oW0NIMl1bQ0gyXVtDSDJdMylbQ0gyXVtDQEBdMyhbT0hdKVtDSDJdT2M0YyhDbClbY0hdW2NIXWMoW2NIXTQpW0NIM10=	J2VwaWtfcHl0aG9uJywgJy1waHQnLCAnMC4wJywgJy1waCcsICc3LjQnLCAnLXRuJywgJzgnLCAnLW1hJywgJzUwMCcsICctaW1hZScsICc8aW5maWxlLm1hZT4nLCAnLW9tYWUnLCAnPG91dGZpbGUubWFlPic=	1.000	0.3220	0.0319	0.2901	0.0000	0.032	2	2		S-OPLS	45.648	TRUE	111-1	ligprep_1
111	253	19	FALSE	0	ligprep_1-out.maegz	1	YES			ligprep_1.maegz	72	60134	0	W2NIXTFbY0hdbmMoW0NIM10pbjFbQ0gyXVtDSDJdT2MoW2NIXVtjSF0yKVtjSF1bY0hdYzJbQ0gyXU4oW0NIMl1bQ0gyXVtDSDJdMylbQ0gyXVtDQEBdMyhbT0hdKVtDSDJdT2M0YyhDbClbY0hdW2NIXWMoW2NIXTQpW0NIM10=	J2VwaWtfcHl0aG9uJywgJy1waHQnLCAnMC4wJywgJy1waCcsICc3LjQnLCAnLXRuJywgJzgnLCAnLW1hJywgJzUwMCcsICctaW1hZScsICc8aW5maWxlLm1hZT4nLCAnLW9tYWUnLCAnPG91dGZpbGUubWFlPic=	1.000	0.3220	0.0319	0.2901	0.0000	0.032	2	2		S-OPLS	42.126	TRUE	111-2	ligprep_1
111	254	19	FALSE	0	ligprep_1-out.maegz	1	YES			ligprep_1.maegz	72	60134	0	W2NIXTFbY0hdbmMoW0NIM10pbjFbQ0gyXVtDSDJdT2MoW2NIXVtjSF0yKVtjSF1bY0hdYzJbQ0gyXU4oW0NIMl1bQ0gyXVtDSDJdMylbQ0gyXVtDQF0zKFtPSF0pW0NIMl1PYzRjKENsKVtjSF1bY0hdYyhbY0hdNClbQ0gzXQ==	J2VwaWtfcHl0aG9uJywgJy1waHQnLCAnMC4wJywgJy1waCcsICc3LjQnLCAnLXRuJywgJzgnLCAnLW1hJywgJzUwMCcsICctaW1hZScsICc8aW5maWxlLm1hZT4nLCAnLW9tYWUnLCAnPG91dGZpbGUubWFlPic=	1.000	0.3220	0.0319	0.2901	0.0000	0.032	2	2		S-OPLS	44.670	TRUE	111-3	ligprep_1
111	255	19	FALSE	0	ligprep_1-out.maegz	1	YES			ligprep_1.maegz	72	60134	0	W2NIXTFbY0hdbmMoW0NIM10pbjFbQ0gyXVtDSDJdT2MoW2NIXVtjSF0yKVtjSF1bY0hdYzJbQ0gyXU4oW0NIMl1bQ0gyXVtDSDJdMylbQ0gyXVtDQF0zKFtPSF0pW0NIMl1PYzRjKENsKVtjSF1bY0hdYyhbY0hdNClbQ0gzXQ==	J2VwaWtfcHl0aG9uJywgJy1waHQnLCAnMC4wJywgJy1waCcsICc3LjQnLCAnLXRuJywgJzgnLCAnLW1hJywgJzUwMCcsICctaW1hZScsICc8aW5maWxlLm1hZT4nLCAnLW9tYWUnLCAnPG91dGZpbGUubWFlPic=	1.000	0.3220	0.0319	0.2901	0.0000	0.032	2	2		S-OPLS	46.169	TRUE	111-4	ligprep_1
110	256	32	FALSE	0	ligprep_1-out.maegz	1	YES			ligprep_1.maegz	73	60134	0	W2NIXTFbY0hdbmMoW0NIM10pbjFbQ0gyXVtDSDJdT2MoW2NIXVtjSF0yKVtjSF1bY0hdYzJbQ0gyXU4oW0NIMl1bQ0gyXVtDSDJdMylbQ0gyXVtDQEBdMyhbT0hdKVtDSDJdT2M0W2NIXVtjSF1bY0hdW2NIXVtjSF00	J2VwaWtfcHl0aG9uJywgJy1waHQnLCAnMC4wJywgJy1waCcsICc3LjQnLCAnLXRuJywgJzgnLCAnLW1hJywgJzUwMCcsICctaW1hZScsICc8aW5maWxlLm1hZT4nLCAnLW9tYWUnLCAnPG91dGZpbGUubWFlPic=	1.000	0.3195	0.0294	0.2901	0.0000	0.029	2	2		S-OPLS	47.907	TRUE	110-1	ligprep_1
110	257	32	FALSE	0	ligprep_1-out.maegz	1	YES			ligprep_1.maegz	73	60134	0	W2NIXTFbY0hdbmMoW0NIM10pbjFbQ0gyXVtDSDJdT2MoW2NIXVtjSF0yKVtjSF1bY0hdYzJbQ0gyXU4oW0NIMl1bQ0gyXVtDSDJdMylbQ0gyXVtDQEBdMyhbT0hdKVtDSDJdT2M0W2NIXVtjSF1bY0hdW2NIXVtjSF00	J2VwaWtfcHl0aG9uJywgJy1waHQnLCAnMC4wJywgJy1waCcsICc3LjQnLCAnLXRuJywgJzgnLCAnLW1hJywgJzUwMCcsICctaW1hZScsICc8aW5maWxlLm1hZT4nLCAnLW9tYWUnLCAnPG91dGZpbGUubWFlPic=	1.000	0.3195	0.0294	0.2901	0.0000	0.029	2	2		S-OPLS	47.108	TRUE	110-2	ligprep_1
110	258	32	FALSE	0	ligprep_1-out.maegz	1	YES			ligprep_1.maegz	73	60134	0	W2NIXTFbY0hdbmMoW0NIM10pbjFbQ0gyXVtDSDJdT2MoW2NIXVtjSF0yKVtjSF1bY0hdYzJbQ0gyXU4oW0NIMl1bQ0gyXVtDSDJdMylbQ0gyXVtDQF0zKFtPSF0pW0NIMl1PYzRbY0hdW2NIXVtjSF1bY0hdW2NIXTQ=	J2VwaWtfcHl0aG9uJywgJy1waHQnLCAnMC4wJywgJy1waCcsICc3LjQnLCAnLXRuJywgJzgnLCAnLW1hJywgJzUwMCcsICctaW1hZScsICc8aW5maWxlLm1hZT4nLCAnLW9tYWUnLCAnPG91dGZpbGUubWFlPic=	1.000	0.3195	0.0294	0.2901	0.0000	0.029	2	2		S-OPLS	48.032	TRUE	110-3	ligprep_1
110	259	32	FALSE	0	ligprep_1-out.maegz	1	YES			ligprep_1.maegz	73	60134	0	W2NIXTFbY0hdbmMoW0NIM10pbjFbQ0gyXVtDSDJdT2MoW2NIXVtjSF0yKVtjSF1bY0hdYzJbQ0gyXU4oW0NIMl1bQ0gyXVtDSDJdMylbQ0gyXVtDQF0zKFtPSF0pW0NIMl1PYzRbY0hdW2NIXVtjSF1bY0hdW2NIXTQ=	J2VwaWtfcHl0aG9uJywgJy1waHQnLCAnMC4wJywgJy1waCcsICc3LjQnLCAnLXRuJywgJzgnLCAnLW1hJywgJzUwMCcsICctaW1hZScsICc8aW5maWxlLm1hZT4nLCAnLW9tYWUnLCAnPG91dGZpbGUubWFlPic=	1.000	0.3195	0.0294	0.2901	0.0000	0.029	2	2		S-OPLS	48.074	TRUE	110-4	ligprep_1
109	260	10	TRUE	0	ligprep_1-out.maegz	1				ligprep_1.maegz	74	60134	0	Tz1DMU4oW0NIM10pW0NIMl1bQ0gyXVtDSDJdW0NIMl1bQ0gyXVtDSDJdTihDKD1PKWMyW2NIXVtjSF1bY0hdW2NIXVtjSF0yKVtDQEBIXShbQ0gyXU9jKGMxMylbY0hdW2NIXVtjSF1bY0hdMylbQ0gyXWM0W2NIXVtjSF1bY0hdW2NIXVtjSF00	J2VwaWtfcHl0aG9uJywgJy1waHQnLCAnMC4wJywgJy1waCcsICc3LjQnLCAnLXRuJywgJzgnLCAnLW1hJywgJzUwMCcsICctaW1hZScsICc8aW5maWxlLm1hZT4nLCAnLW9tYWUnLCAnPG91dGZpbGUubWFlPic=	1.000	0.0000	0.0000	0.0000	0.0000	0.000	0	0		S-OPLS	80.927	TRUE	109-1	ligprep_1
108	261	31	TRUE	0	ligprep_1-out.maegz	1				ligprep_1.maegz	75	60134	0	W2NIXTFbY0hdW2NIXVtjSF1jKGMxMilPW0NIMl1bQ0BASF0oW0NIMl1jM1tjSF1bY0hdW2NIXVtjSF1bY0hdMylOKFtDSDJdW0NIMl1bQ0gyXVtDSDJdW0NIMl1OKEMyPU8pW0NIM10pQyg9TylbQ0BASF0oW0NIMl1bQ0gzXSljNFtjSF1bY0hdW2NIXVtjSF1bY0hdNA==	J2VwaWtfcHl0aG9uJywgJy1waHQnLCAnMC4wJywgJy1waCcsICc3LjQnLCAnLXRuJywgJzgnLCAnLW1hJywgJzUwMCcsICctaW1hZScsICc8aW5maWxlLm1hZT4nLCAnLW9tYWUnLCAnPG91dGZpbGUubWFlPic=	1.000	0.0000	0.0000	0.0000	0.0000	0.000	0	0		S-OPLS	74.125	TRUE	108-1	ligprep_1
108	262	31	TRUE	0	ligprep_1-out.maegz	1				ligprep_1.maegz	75	60134	0	W2NIXTFbY0hdW2NIXVtjSF1jKGMxMilPW0NIMl1bQ0BASF0oW0NIMl1jM1tjSF1bY0hdW2NIXVtjSF1bY0hdMylOKFtDSDJdW0NIMl1bQ0gyXVtDSDJdW0NIMl1OKEMyPU8pW0NIM10pQyg9TylbQ0BIXShbQ0gyXVtDSDNdKWM0W2NIXVtjSF1bY0hdW2NIXVtjSF00	J2VwaWtfcHl0aG9uJywgJy1waHQnLCAnMC4wJywgJy1waCcsICc3LjQnLCAnLXRuJywgJzgnLCAnLW1hJywgJzUwMCcsICctaW1hZScsICc8aW5maWxlLm1hZT4nLCAnLW9tYWUnLCAnPG91dGZpbGUubWFlPic=	1.000	0.0000	0.0000	0.0000	0.0000	0.000	0	0		S-OPLS	74.440	TRUE	108-2	ligprep_1
107	263	70	FALSE	0	ligprep_1-out.maegz	1				ligprep_1.maegz	76	60134	0	W2NIXTFbY0hdYyhDbClbY0hdW2NIXWMxUyg9TykoPU8pW05IXUMoPU8pYyhbY0hdbjIpYyhbQ0gyXVtDSDJdYzNjKFtDSDNdKVtjSF1bY0hdW2NIXVtjSF0zKW5jMk40W0NAQEhdKFtDSDJdW0NIMl1bQ0gyXTQpYzVbY0hdW2NIXWMoQ2wpW2NIXVtjSF01	J2VwaWtfcHl0aG9uJywgJy1waHQnLCAnMC4wJywgJy1waCcsICc3LjQnLCAnLXRuJywgJzgnLCAnLW1hJywgJzUwMCcsICctaW1hZScsICc8aW5maWxlLm1hZT4nLCAnLW9tYWUnLCAnPG91dGZpbGUubWFlPic=	1.000	0.0003	0.0001	0.0002	0.0000	0.000	-1	1		S-OPLS	50.350	TRUE	107-1	ligprep_1
107	264	70	FALSE	0	ligprep_1-out.maegz	1				ligprep_1.maegz	76	60134	0	W2NIXTFbY0hdYyhDbClbY0hdW2NIXWMxUyg9TykoPU8pW05IXUMoPU8pYyhbY0hdbjIpYyhbQ0gyXVtDSDJdYzNjKFtDSDNdKVtjSF1bY0hdW2NIXVtjSF0zKW5jMk40W0NASF0oW0NIMl1bQ0gyXVtDSDJdNCljNVtjSF1bY0hdYyhDbClbY0hdW2NIXTU=	J2VwaWtfcHl0aG9uJywgJy1waHQnLCAnMC4wJywgJy1waCcsICc3LjQnLCAnLXRuJywgJzgnLCAnLW1hJywgJzUwMCcsICctaW1hZScsICc8aW5maWxlLm1hZT4nLCAnLW9tYWUnLCAnPG91dGZpbGUubWFlPic=	1.000	0.0003	0.0001	0.0002	0.0000	0.000	-1	1		S-OPLS	52.570	TRUE	107-2	ligprep_1
106	265	32	FALSE	0	ligprep_1-out.maegz	1				ligprep_1.maegz	77	60134	0	RmMxW2NIXVtjSF1jKFMoPU8pKD1PKU4oW0NIM10pW0NIM10pW2NIXWMxQyg9TylbTkhdYyhbY0hdMilbY0hdW2NIXWMoQ2wpYzItYyhuMylzYyhjMzQpW2NIXVtjSF1bY0hdW2NIXTQ=	J2VwaWtfcHl0aG9uJywgJy1waHQnLCAnMC4wJywgJy1waCcsICc3LjQnLCAnLXRuJywgJzgnLCAnLW1hJywgJzUwMCcsICctaW1hZScsICc8aW5maWxlLm1hZT4nLCAnLW9tYWUnLCAnPG91dGZpbGUubWFlPic=	1.000	0.0004	0.0000	0.0004	0.0000	0.000	0	0		S-OPLS	45.858	TRUE	106-1	ligprep_1
105	266	43	FALSE	0	ligprep_1-out.maegz	1				ligprep_1.maegz	78	60134	0	W0NIM11PYyhbY0hdMSlbY0hdW2NIXWMoT1tDSDNdKWMxW0NASF0oW0NIMl1bQ0gyXVtDSDJdMilOMmMzbmMoYyhbY0hdbjMpQyg9TylbT0hdKVtDSDJdT2MoW2NIXWM0W0NIM10pW2NIXWMoYzRDbClbQ0gzXQ==	J2VwaWtfcHl0aG9uJywgJy1waHQnLCAnMC4wJywgJy1waCcsICc3LjQnLCAnLXRuJywgJzgnLCAnLW1hJywgJzUwMCcsICctaW1hZScsICc8aW5maWxlLm1hZT4nLCAnLW9tYWUnLCAnPG91dGZpbGUubWFlPic=	1.000	0.0002	0.0000	0.0002	0.0000	0.000	-1	1		S-OPLS	50.721	TRUE	105-1	ligprep_1
105	267	43	FALSE	0	ligprep_1-out.maegz	1				ligprep_1.maegz	78	60134	0	W0NIM11PYyhbY0hdMSlbY0hdW2NIXWMoT1tDSDNdKWMxW0NAQEhdKFtDSDJdW0NIMl1bQ0gyXTIpTjJjM25jKGMoW2NIXW4zKUMoPU8pW09IXSlbQ0gyXU9jKFtjSF1jNFtDSDNdKVtjSF1jKGM0Q2wpW0NIM10=	J2VwaWtfcHl0aG9uJywgJy1waHQnLCAnMC4wJywgJy1waCcsICc3LjQnLCAnLXRuJywgJzgnLCAnLW1hJywgJzUwMCcsICctaW1hZScsICc8aW5maWxlLm1hZT4nLCAnLW9tYWUnLCAnPG91dGZpbGUubWFlPic=	1.000	0.0002	0.0000	0.0002	0.0000	0.000	-1	1		S-OPLS	48.901	TRUE	105-2	ligprep_1
104	268	28	FALSE	0	ligprep_1-out.maegz	1				ligprep_1.maegz	79	60134	0	W2NIXTFbY0hdW2NIXVtjSF1bY0hdYzFbQ0gyXW4yYygtYzNjKE9bQ0gzXSljKE9bQ0gzXSlbY0hdW2NIXVtjSF0zKVtjSF1jKG4yKS1jNGMoT1tDSDJdW0NIMl1bQ0gyXVtDSDNdKVtjSF1bY0hdYyhbY0hdNClbQ0gyXUMoPU8pW09IXQ==	J2VwaWtfcHl0aG9uJywgJy1waHQnLCAnMC4wJywgJy1waCcsICc3LjQnLCAnLXRuJywgJzgnLCAnLW1hJywgJzUwMCcsICctaW1hZScsICc8aW5maWxlLm1hZT4nLCAnLW9tYWUnLCAnPG91dGZpbGUubWFlPic=	1.000	0.0005	0.0005	0.0000	0.0000	0.001	-1	1		S-OPLS	51.616	TRUE	104-1	ligprep_1
103	269	95	FALSE	0	ligprep_1-out.maegz	1				ligprep_1.maegz	80	60134	0	W2NIXTFjKENsKVtjSF1bY0hdYyhbT0hdKWMxW0NAQEhdKFtDSDJdW0NAXTIoW0NIM10pW05IXUMoPU8pW0NIM10pT1tDQEBIXShbQ0gyXTIpYzNbY0hdW2NIXWMoQ2wpW2NIXVtjSF0z	J2VwaWtfcHl0aG9uJywgJy1waHQnLCAnMC4wJywgJy1waCcsICc3LjQnLCAnLXRuJywgJzgnLCAnLW1hJywgJzUwMCcsICctaW1hZScsICc8aW5maWxlLm1hZT4nLCAnLW9tYWUnLCAnPG91dGZpbGUubWFlPic=	1.000	0.0064	0.0000	0.0064	0.0000	0.000	0	0		S-OPLS	12.680	TRUE	103-1	ligprep_1
102	270	46	FALSE	0	ligprep_1-out.maegz	1				ligprep_1.maegz	81	60134	0	TjE9QyhbQ0gzXSlbQ0gyXUMoPU8pTjFjMltjSF1jKFtjSF1bY0hdW2NIXTIpW05IXUMoPU8pW0NIMl1bQ0gyXVtDQEBIXShbQ0BIXShbQ0gyXTMpW05IXUMoPU8pT0MoW0NIM10pKFtDSDNdKVtDSDNdKVtDSDJdTjNbQ0gyXWM0W2NIXVtjSF1bY0hdW2NIXVtjSF00	J2VwaWtfcHl0aG9uJywgJy1waHQnLCAnMC4wJywgJy1waCcsICc3LjQnLCAnLXRuJywgJzgnLCAnLW1hJywgJzUwMCcsICctaW1hZScsICc8aW5maWxlLm1hZT4nLCAnLW9tYWUnLCAnPG91dGZpbGUubWFlPic=	1.000	0.6488	0.3327	0.3162	0.0000	0.333	0	2	This compound has an ester and may undergo hydrolysis at high or low pH.	S-OPLS	36.427	TRUE	102-1	ligprep_1
102	271	46	FALSE	0	ligprep_1-out.maegz	1				ligprep_1.maegz	81	60134	0	TjE9QyhbQ0gzXSlbQ0gyXUMoPU8pTjFjMltjSF1jKFtjSF1bY0hdW2NIXTIpW05IXUMoPU8pW0NIMl1bQ0gyXVtDQEBIXShbQ0BIXShbQ0gyXTMpW05IXUMoPU8pT0MoW0NIM10pKFtDSDNdKVtDSDNdKVtDSDJdTjNbQ0gyXWM0W2NIXVtjSF1bY0hdW2NIXVtjSF00	J2VwaWtfcHl0aG9uJywgJy1waHQnLCAnMC4wJywgJy1waCcsICc3LjQnLCAnLXRuJywgJzgnLCAnLW1hJywgJzUwMCcsICctaW1hZScsICc8aW5maWxlLm1hZT4nLCAnLW9tYWUnLCAnPG91dGZpbGUubWFlPic=	1.000	0.6488	0.3327	0.3162	0.0000	0.333	0	2	This compound has an ester and may undergo hydrolysis at high or low pH.	S-OPLS	36.023	TRUE	102-2	ligprep_1
101	272	41	FALSE	0	ligprep_1-out.maegz	1				ligprep_1.maegz	82	60134	0	W0NIM11OKFtDSDNdKUMoPU8pW0NAQF0xKFtDSDNdKVtDSDJdTihbQ0gyXVtDSDJdTzEpW0NIMl1DMihbT0hdKVtDSDJdW0NIMl1PW0NIMl1bQ0gyXTI=	J2VwaWtfcHl0aG9uJywgJy1waHQnLCAnMC4wJywgJy1waCcsICc3LjQnLCAnLXRuJywgJzgnLCAnLW1hJywgJzUwMCcsICctaW1hZScsICc8aW5maWxlLm1hZT4nLCAnLW9tYWUnLCAnPG91dGZpbGUubWFlPic=		0.1018	0.0000	0.1018	0.1018	0.102	0	0		S-OPLS	34.266	TRUE	101-1	ligprep_1
101	273	41	FALSE	0	ligprep_1-out.maegz	1				ligprep_1.maegz	82	60134	0	W0NIM11OKFtDSDNdKUMoPU8pW0NAXTEoW0NIM10pW0NIMl1OKFtDSDJdW0NIMl1PMSlbQ0gyXUMyKFtPSF0pW0NIMl1bQ0gyXU9bQ0gyXVtDSDJdMg==	J2VwaWtfcHl0aG9uJywgJy1waHQnLCAnMC4wJywgJy1waCcsICc3LjQnLCAnLXRuJywgJzgnLCAnLW1hJywgJzUwMCcsICctaW1hZScsICc8aW5maWxlLm1hZT4nLCAnLW9tYWUnLCAnPG91dGZpbGUubWFlPic=		0.1018	0.0000	0.1018	0.1018	0.102	0	0		S-OPLS	33.386	TRUE	101-2	ligprep_1
100	274	35	FALSE	0	ligprep_1-out.maegz	1				ligprep_1.maegz	83	60134	0	W2NIXTFbY0hdW2NIXWMoT1tDSDNdKVtjSF1jMVtDSDJdQyg9TylOKFtDSDJdW0NIMl0yKVtDSDJdW0NIMl1DMihDKD1PKVtOSDJdKVtDSDJdYyhbY0hdW2NIXVtjSF0zKVtjSF1jMy1jNFtjSF1uW2NIXVtjSF1bY0hdNA==	J2VwaWtfcHl0aG9uJywgJy1waHQnLCAnMC4wJywgJy1waCcsICc3LjQnLCAnLXRuJywgJzgnLCAnLW1hJywgJzUwMCcsICctaW1hZScsICc8aW5maWxlLm1hZT4nLCAnLW9tYWUnLCAnPG91dGZpbGUubWFlPic=	1.000	0.0018	0.0000	0.0018	0.0000	0.000	0	0		S-OPLS	58.353	TRUE	100-1	ligprep_1
rifamycin SV	275			0	QiK-out.maegz	1			common	ligprep_1.maegz	1	60134	0	W0NIM11bQ0BAXTEyTy9bQ0hdPVtDSF1cW0NASF0oT1tDSDNdKVtDQEBIXShbQ0gzXSlbQ0BASF0oT0MoPU8pW0NIM10pW0NASF0oW0NIM10pW0NASF0oW09IXSlbQ0BIXShbQ0gzXSlbQ0BASF0oW09IXSlbQ0BASF0oW0NIM10pL1tDSF09W0NIXVxbQ0hdPUMoW0NIM10pL0MoL1tPSF0pPU5cYzNbY0hdYyhbT0hdKWM0YyhDMj1PKWMoTzEpYyhbQ0gzXSljKFtPSF0pYzRjM1tPSF0=	J2VwaWtfcHl0aG9uJywgJy1waHQnLCAnMC4wJywgJy1waCcsICc3LjQnLCAnLXRuJywgJzgnLCAnLW1hJywgJzUwMCcsICctaW1hZScsICc8aW5maWxlLm1hZT4nLCAnLW9tYWUnLCAnPG91dGZpbGUubWFlPic=	1.000	0.2979	0.0000	0.2979	0.0000	0.000	0	0	This compound has an ester and may undergo hydrolysis at high or low pH.	S-OPLS	62.798	TRUE	rifamycin SV-1	QiK	4	0	0	0	0	22	3	-2	697.778	8.169	859.226	569.982	223.982	65.262	0.000	1851.944	6.000	15.350	0.0360369	0.0437599
minocycline	276			0	QiK-out.maegz	1			common	ligprep_1.maegz	2	60134	0	Tz1DMUMoQyg9TylbTkgyXSk9QyhbT0hdKVtDQEBIXShOKFtDSDNdKVtDSDNdKVtDQEBIXShbQ0BAXTEyW09IXSlbQ0gyXVtDQEhdM0MoPUMyW09IXSlDKD1PKWM0YyhbQ0gyXTMpYyhOKFtDSDNdKVtDSDNdKVtjSF1bY0hdYzRbT0hd	J2VwaWtfcHl0aG9uJywgJy1waHQnLCAnMC4wJywgJy1waCcsICc3LjQnLCAnLXRuJywgJzgnLCAnLW1hJywgJzUwMCcsICctaW1hZScsICc8aW5maWxlLm1hZT4nLCAnLW9tYWUnLCAnPG91dGZpbGUubWFlPic=		0.2898	0.2551	0.0347	0.2550	0.510	0	2		S-OPLS	83.893	TRUE	minocycline-1	QiK	1	1	0	0	0	7	0	-2	457.482	5.099	673.848	313.133	273.840	86.876	0.000	1282.671	2.000	8.500	0.0202731	0.0178391
eravacycline	277			0	QiK-out.maegz	1			common	ligprep_1.maegz	3	60134	0	Tz1DMUMoQyg9TylbTkgyXSk9QyhbT0hdKVtDQEBIXShOKFtDSDNdKVtDSDNdKVtDQEBIXShbQ0BAXTEyW09IXSlbQ0gyXVtDQEhdM0MoPUMyW09IXSlDKD1PKWM0YyhbQ0gyXTMpYyhGKVtjSF1jKGM0W09IXSlbTkhdQyg9TylbQ0gyXU41W0NIMl1bQ0gyXVtDSDJdW0NIMl01	J2VwaWtfcHl0aG9uJywgJy1waHQnLCAnMC4wJywgJy1waCcsICc3LjQnLCAnLXRuJywgJzgnLCAnLW1hJywgJzUwMCcsICctaW1hZScsICc8aW5maWxlLm1hZT4nLCAnLW9tYWUnLCAnPG91dGZpbGUubWFlPic=	1.000	0.3671	0.3068	0.0603	0.0000	0.307	1	3		S-OPLS	78.383	TRUE	eravacycline-1	QiK	3	2	0	0	0	9	0	-2	558.562	13.260	841.774	433.899	308.964	61.072	37.839	1573.236	3.000	12.000	0.1117682	0.0246914
179	278	12	FALSE	0	QiK-out.maegz	1	YES			ligprep_1.maegz	4	60134	0	W2NIXTFjKFtDSDNdKVtjSF1jKFtDSDNdKWMoW0NIM10pYzFPW0NIMl1bQ0BAXTIoW09IXSlbQ0gyXU4oW0NIMl1bQ0gyXVtDQEBIXTJbT0hdKVtDSDJdYzNbY0hdYyhbY0hdW2NIXVtjSF0zKU9bQ0gyXVtDSDJdW0NIMl1uNGMoW0NIM10pbltjSF1bY0hdNA==	J2VwaWtfcHl0aG9uJywgJy1waHQnLCAnMC4wJywgJy1waCcsICc3LjQnLCAnLXRuJywgJzgnLCAnLW1hJywgJzUwMCcsICctaW1hZScsICc8aW5maWxlLm1hZT4nLCAnLW9tYWUnLCAnPG91dGZpbGUubWFlPic=	1.000	0.2796	0.0734	0.2062	0.0000	0.073	2	2		S-OPLS	43.365	TRUE	179-1	QiK	2	1	0	0	0	12	0	0	493.645	4.359	903.809	539.074	100.389	264.345	0.000	1666.256	2.000	7.450	0.0114038	0.0116572
179	279	12	FALSE	0	QiK-out.maegz	1	YES			ligprep_1.maegz	4	60134	0	W2NIXTFjKFtDSDNdKVtjSF1jKFtDSDNdKWMoW0NIM10pYzFPW0NIMl1bQ0BAXTIoW09IXSlbQ0gyXU4oW0NIMl1bQ0gyXVtDQEBIXTJbT0hdKVtDSDJdYzNbY0hdYyhbY0hdW2NIXVtjSF0zKU9bQ0gyXVtDSDJdW0NIMl1uNGMoW0NIM10pbltjSF1bY0hdNA==	J2VwaWtfcHl0aG9uJywgJy1waHQnLCAnMC4wJywgJy1waCcsICc3LjQnLCAnLXRuJywgJzgnLCAnLW1hJywgJzUwMCcsICctaW1hZScsICc8aW5maWxlLm1hZT4nLCAnLW9tYWUnLCAnPG91dGZpbGUubWFlPic=	1.000	0.2796	0.0734	0.2062	0.0000	0.073	2	2		S-OPLS	42.022	TRUE	179-2	QiK	1	1	0	0	0	12	0	0	493.645	7.723	813.047	479.544	102.249	231.254	0.000	1578.051	2.000	7.450	0.0377992	0.0129585
178	280	33	FALSE	0	QiK-out.maegz	1	YES			ligprep_1.maegz	5	60134	0	W0NIM11jMVtjSF1bY0hdYyhbQ0gzXSljKFtDSDNdKWMxT1tDSDJdW0NAQF0yKFtPSF0pW0NIMl1OKFtDSDJdW0NIMl1bQ0BASF0yW09IXSlbQ0gyXWMzW2NIXWMoW2NIXVtjSF1bY0hdMylPW0NIMl1bQ0gyXVtDSDJdbjRjKFtDSDNdKW5bY0hdW2NIXTQ=	J2VwaWtfcHl0aG9uJywgJy1waHQnLCAnMC4wJywgJy1waCcsICc3LjQnLCAnLXRuJywgJzgnLCAnLW1hJywgJzUwMCcsICctaW1hZScsICc8aW5maWxlLm1hZT4nLCAnLW9tYWUnLCAnPG91dGZpbGUubWFlPic=	1.000	0.2796	0.0734	0.2062	0.0000	0.073	2	2		S-OPLS	46.738	TRUE	178-1	QiK	1	1	0	0	0	12	0	0	493.645	5.895	885.325	485.742	90.794	308.789	0.000	1644.508	2.000	7.450	0.0211344	0.0119006
178	281	33	FALSE	0	QiK-out.maegz	1	YES			ligprep_1.maegz	5	60134	0	W0NIM11jMVtjSF1bY0hdYyhbQ0gzXSljKFtDSDNdKWMxT1tDSDJdW0NAQF0yKFtPSF0pW0NIMl1OKFtDSDJdW0NIMl1bQ0BASF0yW09IXSlbQ0gyXWMzW2NIXWMoW2NIXVtjSF1bY0hdMylPW0NIMl1bQ0gyXVtDSDJdbjRjKFtDSDNdKW5bY0hdW2NIXTQ=	J2VwaWtfcHl0aG9uJywgJy1waHQnLCAnMC4wJywgJy1waCcsICc3LjQnLCAnLXRuJywgJzgnLCAnLW1hJywgJzUwMCcsICctaW1hZScsICc8aW5maWxlLm1hZT4nLCAnLW9tYWUnLCAnPG91dGZpbGUubWFlPic=	1.000	0.2796	0.0734	0.2062	0.0000	0.073	2	2		S-OPLS	49.818	TRUE	178-2	QiK	3	1	0	0	0	12	0	0	493.645	8.556	903.186	494.617	92.023	316.546	0.000	1655.926	2.000	7.450	0.0442042	0.0116653
177	282	10	FALSE	0	QiK-out.maegz	1	YES			ligprep_1.maegz	6	60134	0	Q2xjMVtjSF1bY0hdYyhbY0hdYzFGKU9bQ0gyXVtDQEBdMihbT0hdKVtDSDJdTihbQ0gyXVtDSDJdW0NAQEhdMltPSF0pW0NIMl1jM1tjSF1bY0hdYyhbY0hdW2NIXTMpT1tDSDJdW0NIMl1OKFtDSF0oW0NIM10pW0NIM10pW0NIXShbQ0gzXSlbQ0gzXQ==	J2VwaWtfcHl0aG9uJywgJy1waHQnLCAnMC4wJywgJy1waCcsICc3LjQnLCAnLXRuJywgJzgnLCAnLW1hJywgJzUwMCcsICctaW1hZScsICc8aW5maWxlLm1hZT4nLCAnLW9tYWUnLCAnPG91dGZpbGUubWFlPic=	1.000	0.1289	0.1289	0.0000	0.0000	0.129	2	2		S-OPLS	49.769	TRUE	177-1	QiK	0	2	0	0	0	13	0	1	509.060	7.218	896.583	478.387	64.724	243.576	109.896	1643.919	2.000	7.950	0.0316902	0.0125398
177	283	10	FALSE	0	QiK-out.maegz	1	YES			ligprep_1.maegz	6	60134	0	Q2xjMVtjSF1bY0hdYyhbY0hdYzFGKU9bQ0gyXVtDQEBdMihbT0hdKVtDSDJdTihbQ0gyXVtDSDJdW0NAQEhdMltPSF0pW0NIMl1jM1tjSF1bY0hdYyhbY0hdW2NIXTMpT1tDSDJdW0NIMl1OKFtDSF0oW0NIM10pW0NIM10pW0NIXShbQ0gzXSlbQ0gzXQ==	J2VwaWtfcHl0aG9uJywgJy1waHQnLCAnMC4wJywgJy1waCcsICc3LjQnLCAnLXRuJywgJzgnLCAnLW1hJywgJzUwMCcsICctaW1hZScsICc8aW5maWxlLm1hZT4nLCAnLW9tYWUnLCAnPG91dGZpbGUubWFlPic=	1.000	0.1289	0.1289	0.0000	0.0000	0.129	2	2		S-OPLS	53.033	TRUE	177-2	QiK	1	2	0	0	0	13	0	1	509.060	3.705	920.889	502.910	77.784	230.410	109.784	1666.297	2.000	7.950	0.0082397	0.0122089
176	284	7	FALSE	0	QiK-out.maegz	1	YES			ligprep_1.maegz	7	60134	0	W0NIM11jMVtjSF1bY0hdYyhbQ0gzXSljKFtDSDNdKWMxT1tDSDJdW0NAQF0yKFtPSF0pW0NIMl1OKFtDSDJdW0NIMl1bQ0BASF0yW09IXSlbQ0gyXWMzW2NIXVtjSF1jKFtjSF1bY0hdMylPW0NIMl1bQ0gyXU40W0NIMl1bQ0gyXVtDSDJdW0NIMl1bQ0gyXTQ=	J2VwaWtfcHl0aG9uJywgJy1waHQnLCAnMC4wJywgJy1waCcsICc3LjQnLCAnLXRuJywgJzgnLCAnLW1hJywgJzUwMCcsICctaW1hZScsICc8aW5maWxlLm1hZT4nLCAnLW9tYWUnLCAnPG91dGZpbGUubWFlPic=	1.000	0.0944	0.0944	0.0000	0.0000	0.094	2	2		S-OPLS	51.573	TRUE	176-1	QiK	1	2	0	0	0	11	0	1	482.662	3.551	884.893	602.646	65.287	216.960	0.000	1636.302	2.000	7.950	0.0077046	0.0127055
176	285	7	FALSE	0	QiK-out.maegz	1	YES			ligprep_1.maegz	7	60134	0	W0NIM11jMVtjSF1bY0hdYyhbQ0gzXSljKFtDSDNdKWMxT1tDSDJdW0NAQF0yKFtPSF0pW0NIMl1OKFtDSDJdW0NIMl1bQ0BASF0yW09IXSlbQ0gyXWMzW2NIXVtjSF1jKFtjSF1bY0hdMylPW0NIMl1bQ0gyXU40W0NIMl1bQ0gyXVtDSDJdW0NIMl1bQ0gyXTQ=	J2VwaWtfcHl0aG9uJywgJy1waHQnLCAnMC4wJywgJy1waCcsICc3LjQnLCAnLXRuJywgJzgnLCAnLW1hJywgJzUwMCcsICctaW1hZScsICc8aW5maWxlLm1hZT4nLCAnLW9tYWUnLCAnPG91dGZpbGUubWFlPic=	1.000	0.0944	0.0944	0.0000	0.0000	0.094	2	2		S-OPLS	50.531	TRUE	176-2	QiK	1	2	0	0	0	11	0	1	482.662	5.349	844.303	585.522	68.817	189.964	0.000	1600.717	2.000	7.950	0.0178748	0.0133163
175	286	26	FALSE	0	QiK-out.maegz	1	YES			ligprep_1.maegz	8	60134	0	RmMxW2NIXVtjSF1jKFtjSF1jMUYpT1tDSDJdW0NAQF0yKFtPSF0pW0NIMl1OKFtDSDJdW0NIMl1bQ0BASF0yW09IXSlbQ0gyXVtDQF0zKFtPSF0pW0NIMl1bQ0gyXVtDQEhdKFtDSDJdW0NIMl0zKWM0W2NIXVtjSF1bY0hdW2NIXVtjSF00	J2VwaWtfcHl0aG9uJywgJy1waHQnLCAnMC4wJywgJy1waCcsICc3LjQnLCAnLXRuJywgJzgnLCAnLW1hJywgJzUwMCcsICctaW1hZScsICc8aW5maWxlLm1hZT4nLCAnLW9tYWUnLCAnPG91dGZpbGUubWFlPic=	1.000	0.0154	0.0154	0.0000	0.0000	0.015	1	1		S-OPLS	55.317	TRUE	571-175-1	QiK	0	1	0	0	0	8	0	0	447.521	5.849	774.821	270.263	101.360	314.604	88.593	1400.686	3.000	5.950	0.0244209	0.0133008
175	287	26	FALSE	0	QiK-out.maegz	1	YES			ligprep_1.maegz	8	60134	0	RmMxW2NIXVtjSF1jKFtjSF1jMUYpT1tDSDJdW0NAQF0yKFtPSF0pW0NIMl1OKFtDSDJdW0NIMl1bQ0BASF0yW09IXSlbQ0gyXVtDQF0zKFtPSF0pW0NIMl1bQ0gyXVtDQEhdKFtDSDJdW0NIMl0zKWM0W2NIXVtjSF1bY0hdW2NIXVtjSF00	J2VwaWtfcHl0aG9uJywgJy1waHQnLCAnMC4wJywgJy1waCcsICc3LjQnLCAnLXRuJywgJzgnLCAnLW1hJywgJzUwMCcsICctaW1hZScsICc8aW5maWxlLm1hZT4nLCAnLW9tYWUnLCAnPG91dGZpbGUubWFlPic=	1.000	0.0154	0.0154	0.0000	0.0000	0.015	1	1		S-OPLS	51.180	TRUE	571-175-2	QiK	0	1	0	0	0	8	0	0	447.521	3.038	684.301	257.262	84.448	258.862	83.728	1321.742	3.000	5.950	0.0069842	0.0150602
174	288	35	FALSE	0	QiK-out.maegz	1				ligprep_1.maegz	9	60134	0	W2NIXTFbY0hdW2NIXWMoT1tDSDNdKVtjSF1jMVtDSDJdQyg9TylOKFtDSDJdW0NIMl0yKVtDSDJdW0NIMl1DMihDKD1PKVtOSDJdKVtDSDJdYyhbY0hdW2NIXVtjSF0zKVtjSF1jMy1jNFtjSF1uW2NIXVtjSF1bY0hdNA==	J2VwaWtfcHl0aG9uJywgJy1waHQnLCAnMC4wJywgJy1waCcsICc3LjQnLCAnLXRuJywgJzgnLCAnLW1hJywgJzUwMCcsICctaW1hZScsICc8aW5maWxlLm1hZT4nLCAnLW9tYWUnLCAnPG91dGZpbGUubWFlPic=	1.000	0.0018	0.0000	0.0018	0.0000	0.000	0	0		S-OPLS	58.353	TRUE	731-174-1	QiK	0	0	0	0	2	7	0	-2	443.544	9.172	763.540	244.416	127.814	391.310	0.000	1403.112	2.000	7.750	0.0599550	0.0143544
173	289	33	FALSE	0	QiK-out.maegz	1				ligprep_1.maegz	10	60134	0	RmMxW2NIXVtjSF1jKFtjSF1jMUYpT1tDSDJdW0NAQF0yKFtPSF0pW0NIMl1OKFtDSDJdW0NIMl1bQ0BASF0yW09IXSlbQ0gyXUMzKFtPSF0pW0NIMl1bQ0gyXU4oW0NIMl1bQ0gyXTMpYzRjKFtDSDNdKVtjSF1bY0hdW2NIXVtjSF00	J2VwaWtfcHl0aG9uJywgJy1waHQnLCAnMC4wJywgJy1waCcsICc3LjQnLCAnLXRuJywgJzgnLCAnLW1hJywgJzUwMCcsICctaW1hZScsICc8aW5maWxlLm1hZT4nLCAnLW9tYWUnLCAnPG91dGZpbGUubWFlPic=	1.000	0.0372	0.0169	0.0202	0.0000	0.017	1	1		S-OPLS	53.212	TRUE	712-173-1	QiK	0	1	0	0	0	8	0	0	462.536	5.638	784.480	316.650	97.488	281.753	88.590	1434.717	3.000	6.950	0.0221550	0.0153449
173	290	33	FALSE	0	QiK-out.maegz	1				ligprep_1.maegz	10	60134	0	RmMxW2NIXVtjSF1jKFtjSF1jMUYpT1tDSDJdW0NAQF0yKFtPSF0pW0NIMl1OKFtDSDJdW0NIMl1bQ0BASF0yW09IXSlbQ0gyXUMzKFtPSF0pW0NIMl1bQ0gyXU4oW0NIMl1bQ0gyXTMpYzRjKFtDSDNdKVtjSF1bY0hdW2NIXVtjSF00	J2VwaWtfcHl0aG9uJywgJy1waHQnLCAnMC4wJywgJy1waCcsICc3LjQnLCAnLXRuJywgJzgnLCAnLW1hJywgJzUwMCcsICctaW1hZScsICc8aW5maWxlLm1hZT4nLCAnLW9tYWUnLCAnPG91dGZpbGUubWFlPic=	1.000	0.0372	0.0169	0.0202	0.0000	0.017	1	1		S-OPLS	60.413	TRUE	712-173-2	QiK	0	1	0	0	0	8	0	0	462.536	7.414	769.633	293.415	107.917	279.613	88.689	1418.287	3.000	6.950	0.0387554	0.0156409
172	291	28	FALSE	0	QiK-out.maegz	1				ligprep_1.maegz	11	60134	0	W2NIXTFbY0hdW2NIXWMoW0NIM10pW2NIXWMxTihbQ0gyXVtDSDJdMilbQ0gyXVtDSDJdQzIoW09IXSlbQ0gyXU4oW0NIMl1bQ0gyXU9bQ0gyXTMpW0NIMl1bQ0BdMyhbT0hdKVtDSDJdT2M0W2NIXWMoW0NIM10pW2NIXVtjSF1bY0hdNA==	J2VwaWtfcHl0aG9uJywgJy1waHQnLCAnMC4wJywgJy1waCcsICc3LjQnLCAnLXRuJywgJzgnLCAnLW1hJywgJzUwMCcsICctaW1hZScsICc8aW5maWxlLm1hZT4nLCAnLW9tYWUnLCAnPG91dGZpbGUubWFlPic=	1.000	0.1418	0.1369	0.0049	0.0000	0.137	1	1		S-OPLS	54.262	TRUE	172-1	QiK	0	1	0	0	0	7	0	1	440.581	4.365	788.361	447.202	65.031	276.128	0.000	1450.994	2.000	6.950	0.0131308	0.0124674
172	292	28	FALSE	0	QiK-out.maegz	1				ligprep_1.maegz	11	60134	0	W2NIXTFbY0hdW2NIXWMoW0NIM10pW2NIXWMxTihbQ0gyXVtDSDJdMilbQ0gyXVtDSDJdQzIoW09IXSlbQ0gyXU4oW0NIMl1bQ0gyXU9bQ0gyXTMpW0NIMl1bQ0BdMyhbT0hdKVtDSDJdT2M0W2NIXWMoW0NIM10pW2NIXVtjSF1bY0hdNA==	J2VwaWtfcHl0aG9uJywgJy1waHQnLCAnMC4wJywgJy1waCcsICc3LjQnLCAnLXRuJywgJzgnLCAnLW1hJywgJzUwMCcsICctaW1hZScsICc8aW5maWxlLm1hZT4nLCAnLW9tYWUnLCAnPG91dGZpbGUubWFlPic=	1.000	0.1418	0.1369	0.0049	0.0000	0.137	1	1		S-OPLS	51.188	TRUE	172-2	QiK	0	1	0	0	0	7	0	1	440.581	2.504	799.374	475.927	46.489	276.958	0.000	1466.212	2.000	6.950	0.0042777	0.0122956
172	293	28	FALSE	0	QiK-out.maegz	1				ligprep_1.maegz	11	60134	0	W2NIXTFbY0hdW2NIXWMoW0NIM10pW2NIXWMxTihbQ0gyXVtDSDJdMilbQ0gyXVtDSDJdQzIoW09IXSlbQ0gyXU4oW0NIMl1bQ0gyXU9bQ0gyXTMpW0NIMl1bQ0BAXTMoW09IXSlbQ0gyXU9jNFtjSF1jKFtDSDNdKVtjSF1bY0hdW2NIXTQ=	J2VwaWtfcHl0aG9uJywgJy1waHQnLCAnMC4wJywgJy1waCcsICc3LjQnLCAnLXRuJywgJzgnLCAnLW1hJywgJzUwMCcsICctaW1hZScsICc8aW5maWxlLm1hZT4nLCAnLW9tYWUnLCAnPG91dGZpbGUubWFlPic=	1.000	0.1418	0.1369	0.0049	0.0000	0.137	1	1		S-OPLS	50.583	TRUE	172-3	QiK	0	1	0	0	0	7	0	1	440.581	3.614	798.703	469.585	49.275	279.844	0.000	1462.074	2.000	6.950	0.0089346	0.0123059
172	294	28	FALSE	0	QiK-out.maegz	1				ligprep_1.maegz	11	60134	0	W2NIXTFbY0hdW2NIXWMoW0NIM10pW2NIXWMxTihbQ0gyXVtDSDJdMilbQ0gyXVtDSDJdQzIoW09IXSlbQ0gyXU4oW0NIMl1bQ0gyXU9bQ0gyXTMpW0NIMl1bQ0BAXTMoW09IXSlbQ0gyXU9jNFtjSF1jKFtDSDNdKVtjSF1bY0hdW2NIXTQ=	J2VwaWtfcHl0aG9uJywgJy1waHQnLCAnMC4wJywgJy1waCcsICc3LjQnLCAnLXRuJywgJzgnLCAnLW1hJywgJzUwMCcsICctaW1hZScsICc8aW5maWxlLm1hZT4nLCAnLW9tYWUnLCAnPG91dGZpbGUubWFlPic=	1.000	0.1418	0.1369	0.0049	0.0000	0.137	1	1		S-OPLS	47.871	TRUE	172-4	QiK	0	1	0	0	0	7	0	1	440.581	4.514	797.739	465.022	54.777	277.940	0.000	1465.604	2.000	6.950	0.0139016	0.0123208
171	295	8	FALSE	0	QiK-out.maegz	1				ligprep_1.maegz	12	60134	0	RmMxW2NIXVtjSF1bY0hdYyhjMUYpT1tDSDJdW0NAQF0yKFtPSF0pW0NIMl1OKFtDSDJdW0NIMl1bQ0BASF0yW09IXSlbQ0gyXUMzKFtPSF0pW0NIMl1bQ0gyXVtDSDJdW0NIMl1bQ0gyXVtDSDJdMw==	J2VwaWtfcHl0aG9uJywgJy1waHQnLCAnMC4wJywgJy1waCcsICc3LjQnLCAnLXRuJywgJzgnLCAnLW1hJywgJzUwMCcsICctaW1hZScsICc8aW5maWxlLm1hZT4nLCAnLW9tYWUnLCAnPG91dGZpbGUubWFlPic=	1.000	0.0138	0.0138	0.0000	0.0000	0.014	1	1		S-OPLS	46.112	TRUE	902-171-1	QiK	0	1	0	0	0	8	0	0	385.450	4.183	667.376	343.513	106.735	138.352	78.776	1202.573	3.000	5.950	0.0145496	0.0154421
171	296	8	FALSE	0	QiK-out.maegz	1				ligprep_1.maegz	12	60134	0	RmMxW2NIXVtjSF1bY0hdYyhjMUYpT1tDSDJdW0NAQF0yKFtPSF0pW0NIMl1OKFtDSDJdW0NIMl1bQ0BASF0yW09IXSlbQ0gyXUMzKFtPSF0pW0NIMl1bQ0gyXVtDSDJdW0NIMl1bQ0gyXVtDSDJdMw==	J2VwaWtfcHl0aG9uJywgJy1waHQnLCAnMC4wJywgJy1waCcsICc3LjQnLCAnLXRuJywgJzgnLCAnLW1hJywgJzUwMCcsICctaW1hZScsICc8aW5maWxlLm1hZT4nLCAnLW9tYWUnLCAnPG91dGZpbGUubWFlPic=	1.000	0.0138	0.0138	0.0000	0.0000	0.014	1	1		S-OPLS	45.624	TRUE	902-171-2	QiK	0	1	0	0	0	8	0	0	385.450	6.538	648.613	340.366	97.099	131.248	79.900	1191.108	3.000	5.950	0.0358908	0.0158888
170	297	21	FALSE	0	QiK-out.maegz	1				ligprep_1.maegz	13	60134	0	Q2xjMVtjSF1bY0hdYyhbY0hdYzFGKU9bQ0gyXVtDQEBdMihbT0hdKVtDSDJdTihbQ0gyXVtDSDJdW0NAQEhdMltPSF0pW0NIMl1DMyhbT0hdKVtDSDJdW0NIMl1bQ0gyXVtDSDJdW0NIMl0z	J2VwaWtfcHl0aG9uJywgJy1waHQnLCAnMC4wJywgJy1waCcsICc3LjQnLCAnLXRuJywgJzgnLCAnLW1hJywgJzUwMCcsICctaW1hZScsICc8aW5maWxlLm1hZT4nLCAnLW9tYWUnLCAnPG91dGZpbGUubWFlPic=	1.000	0.0138	0.0138	0.0000	0.0000	0.014	1	1		S-OPLS	40.736	TRUE	311-170-1	QiK	0	1	0	0	0	8	0	0	387.878	3.401	675.281	340.862	101.610	122.905	109.904	1200.720	3.000	5.950	0.0096319	0.0152613
170	298	21	FALSE	0	QiK-out.maegz	1				ligprep_1.maegz	13	60134	0	Q2xjMVtjSF1bY0hdYyhbY0hdYzFGKU9bQ0gyXVtDQEBdMihbT0hdKVtDSDJdTihbQ0gyXVtDSDJdW0NAQEhdMltPSF0pW0NIMl1DMyhbT0hdKVtDSDJdW0NIMl1bQ0gyXVtDSDJdW0NIMl0z	J2VwaWtfcHl0aG9uJywgJy1waHQnLCAnMC4wJywgJy1waCcsICc3LjQnLCAnLXRuJywgJzgnLCAnLW1hJywgJzUwMCcsICctaW1hZScsICc8aW5maWxlLm1hZT4nLCAnLW9tYWUnLCAnPG91dGZpbGUubWFlPic=	1.000	0.0138	0.0138	0.0000	0.0000	0.014	1	1		S-OPLS	36.851	TRUE	311-170-2	QiK	0	1	0	0	0	8	0	1	387.878	6.719	588.896	317.125	84.421	87.198	100.151	1120.780	3.000	5.950	0.0402849	0.0175000
169	299	10	FALSE	0	QiK-out.maegz	1				ligprep_1.maegz	14	60134	0	W2NIXTFjKFtDSDNdKVtjSF1jKFtDSDNdKWMoW0NIM10pYzFPW0NIMl1bQ0BAXTIoW09IXSlbQ0gyXU4oW0NIMl1bQ0gyXVtDQEBIXTJbT0hdKVtDSDJdQzMoW09IXSlbQ0gyXVtDSDJdW0NIMl1bQ0gyXVtDSDJdMw==	J2VwaWtfcHl0aG9uJywgJy1waHQnLCAnMC4wJywgJy1waCcsICc3LjQnLCAnLXRuJywgJzgnLCAnLW1hJywgJzUwMCcsICctaW1hZScsICc8aW5maWxlLm1hZT4nLCAnLW9tYWUnLCAnPG91dGZpbGUubWFlPic=	1.000	0.0138	0.0138	0.0000	0.0000	0.014	1	1		S-OPLS	35.770	TRUE	169-1	QiK	0	1	0	0	0	8	0	0	377.523	3.604	718.749	552.244	102.177	64.329	0.000	1306.769	3.000	5.950	0.0099397	0.0143384
169	300	10	FALSE	0	QiK-out.maegz	1				ligprep_1.maegz	14	60134	0	W2NIXTFjKFtDSDNdKVtjSF1jKFtDSDNdKWMoW0NIM10pYzFPW0NIMl1bQ0BAXTIoW09IXSlbQ0gyXU4oW0NIMl1bQ0gyXVtDQEBIXTJbT0hdKVtDSDJdQzMoW09IXSlbQ0gyXVtDSDJdW0NIMl1bQ0gyXVtDSDJdMw==	J2VwaWtfcHl0aG9uJywgJy1waHQnLCAnMC4wJywgJy1waCcsICc3LjQnLCAnLXRuJywgJzgnLCAnLW1hJywgJzUwMCcsICctaW1hZScsICc8aW5maWxlLm1hZT4nLCAnLW9tYWUnLCAnPG91dGZpbGUubWFlPic=	1.000	0.0138	0.0138	0.0000	0.0000	0.014	1	1		S-OPLS	37.588	TRUE	169-2	QiK	0	1	0	0	0	8	0	0	377.523	3.954	703.008	545.163	97.151	60.694	0.000	1294.198	3.000	5.950	0.0120814	0.0146594
168	301	14	FALSE	0	QiK-out.maegz	1				ligprep_1.maegz	15	60134	0	W2NIXTFjKFtDSDNdKVtjSF1jKFtDSDNdKWMoW0NIM10pYzFPW0NIMl1bQ0BAXTIoW09IXSlbQ0gyXU4oW0NIMl1bQ0gyXVtDQEBIXTJbT0hdKVtDSDJdQzMoW09IXSlbQ0gyXVtDSDJdTihbQ0gyXVtDSDJdMyljNFtjSF1bY0hdYyhbQ0gzXSlbY0hdW2NIXTQ=	J2VwaWtfcHl0aG9uJywgJy1waHQnLCAnMC4wJywgJy1waCcsICc3LjQnLCAnLXRuJywgJzgnLCAnLW1hJywgJzUwMCcsICctaW1hZScsICc8aW5maWxlLm1hZT4nLCAnLW9tYWUnLCAnPG91dGZpbGUubWFlPic=	1.000	0.0251	0.0169	0.0082	0.0000	0.017	1	1		S-OPLS	44.133	TRUE	168-1	QiK	1	1	0	0	0	8	0	0	468.635	2.955	856.339	559.443	100.106	196.790	0.000	1577.530	3.000	6.950	0.0055348	0.0140572
168	302	14	FALSE	0	QiK-out.maegz	1				ligprep_1.maegz	15	60134	0	W2NIXTFjKFtDSDNdKVtjSF1jKFtDSDNdKWMoW0NIM10pYzFPW0NIMl1bQ0BAXTIoW09IXSlbQ0gyXU4oW0NIMl1bQ0gyXVtDQEBIXTJbT0hdKVtDSDJdQzMoW09IXSlbQ0gyXVtDSDJdTihbQ0gyXVtDSDJdMyljNFtjSF1bY0hdYyhbQ0gzXSlbY0hdW2NIXTQ=	J2VwaWtfcHl0aG9uJywgJy1waHQnLCAnMC4wJywgJy1waCcsICc3LjQnLCAnLXRuJywgJzgnLCAnLW1hJywgJzUwMCcsICctaW1hZScsICc8aW5maWxlLm1hZT4nLCAnLW9tYWUnLCAnPG91dGZpbGUubWFlPic=	1.000	0.0251	0.0169	0.0082	0.0000	0.017	1	1		S-OPLS	49.154	TRUE	168-2	QiK	1	1	0	0	0	8	0	-1	468.635	3.285	842.518	543.592	106.375	192.551	0.000	1563.396	3.000	6.950	0.0069022	0.0142878
167	303	7	FALSE	0	QiK-out.maegz	1	YES			ligprep_1.maegz	16	60134	0	W0NIM11DMShbQ0gzXSlbQ0gyXVtDSDJdW0NIXShbQ0gyXVtDSDJdMSlOKFtDSDJdW0NIMl1bQ0BASF0yW09IXSlbQ0gyXVtDQF0yKFtPSF0pW0NIMl1PYyhjM0YpW2NIXVtjSF1bY0hdYzNG	J2VwaWtfcHl0aG9uJywgJy1waHQnLCAnMC4wJywgJy1waCcsICc3LjQnLCAnLXRuJywgJzgnLCAnLW1hJywgJzUwMCcsICctaW1hZScsICc8aW5maWxlLm1hZT4nLCAnLW9tYWUnLCAnPG91dGZpbGUubWFlPic=	1.000	0.0230	0.0230	0.0000	0.0000	0.023	1	1		S-OPLS	51.497	TRUE	503-167-1	QiK	0	1	0	0	0	5	0	1	369.451	3.650	662.876	372.230	73.537	138.508	78.601	1191.234	2.000	5.200	0.0111867	0.0110939
167	304	7	FALSE	0	QiK-out.maegz	1	YES			ligprep_1.maegz	16	60134	0	W0NIM11DMShbQ0gzXSlbQ0gyXVtDSDJdW0NIXShbQ0gyXVtDSDJdMSlOKFtDSDJdW0NIMl1bQ0BASF0yW09IXSlbQ0gyXVtDQF0yKFtPSF0pW0NIMl1PYyhjM0YpW2NIXVtjSF1bY0hdYzNG	J2VwaWtfcHl0aG9uJywgJy1waHQnLCAnMC4wJywgJy1waCcsICc3LjQnLCAnLXRuJywgJzgnLCAnLW1hJywgJzUwMCcsICctaW1hZScsICc8aW5maWxlLm1hZT4nLCAnLW9tYWUnLCAnPG91dGZpbGUubWFlPic=	1.000	0.0230	0.0230	0.0000	0.0000	0.023	1	1		S-OPLS	54.401	TRUE	503-167-2	QiK	0	1	0	0	0	5	0	1	369.451	4.395	653.305	370.939	65.544	138.372	78.449	1177.891	2.000	5.200	0.0163953	0.0112565
166	305	15	FALSE	0	QiK-out.maegz	1				ligprep_1.maegz	17	60134	0	RmMxYyhGKVtjSF1jKFtjSF1jMUYpT1tDSDJdW0NAQF0yKFtPSF0pW0NIMl1OKFtDSDJdW0NIMl1bQ0BASF0yW09IXSlbQ0gyXUMzKFtPSF0pW0NIMl1bQ0gyXVtDSDJdW0NIMl1bQ0gyXTM=	J2VwaWtfcHl0aG9uJywgJy1waHQnLCAnMC4wJywgJy1waCcsICc3LjQnLCAnLXRuJywgJzgnLCAnLW1hJywgJzUwMCcsICctaW1hZScsICc8aW5maWxlLm1hZT4nLCAnLW9tYWUnLCAnPG91dGZpbGUubWFlPic=	1.000	0.0138	0.0138	0.0000	0.0000	0.014	1	1		S-OPLS	41.203	TRUE	647-166-1	QiK	0	1	0	0	0	8	0	0	389.414	5.521	669.588	340.901	101.539	96.842	130.306	1189.120	3.000	5.950	0.0256362	0.0153911
166	306	15	FALSE	0	QiK-out.maegz	1				ligprep_1.maegz	17	60134	0	RmMxYyhGKVtjSF1jKFtjSF1jMUYpT1tDSDJdW0NAQF0yKFtPSF0pW0NIMl1OKFtDSDJdW0NIMl1bQ0BASF0yW09IXSlbQ0gyXUMzKFtPSF0pW0NIMl1bQ0gyXVtDSDJdW0NIMl1bQ0gyXTM=	J2VwaWtfcHl0aG9uJywgJy1waHQnLCAnMC4wJywgJy1waCcsICc3LjQnLCAnLXRuJywgJzgnLCAnLW1hJywgJzUwMCcsICctaW1hZScsICc8aW5maWxlLm1hZT4nLCAnLW9tYWUnLCAnPG91dGZpbGUubWFlPic=	1.000	0.0138	0.0138	0.0000	0.0000	0.014	1	1		S-OPLS	36.971	TRUE	647-166-2	QiK	0	1	0	0	0	8	0	1	389.414	5.715	582.647	316.536	86.532	56.214	123.365	1118.301	3.000	5.950	0.0292107	0.0176877
164	307	28	FALSE	0	QiK-out.maegz	1	YES			ligprep_1.maegz	18	60134	0	W2NIXTFbY0hdYyhbQ0gzXSlbY0hdW2NIXWMxT1tDSDJdW0NAQF0yKFtPSF0pW0NIMl1OKFtDSDJdW0NIMl1bQ0BASF0yW09IXSlbQ0gyXWMzW2NIXWMoW2NIXVtjSF1bY0hdMylPW0NIMl1bQ0gyXU4oW0NIM10pW0NIM10=	J2VwaWtfcHl0aG9uJywgJy1waHQnLCAnMC4wJywgJy1waCcsICc3LjQnLCAnLXRuJywgJzgnLCAnLW1hJywgJzUwMCcsICctaW1hZScsICc8aW5maWxlLm1hZT4nLCAnLW9tYWUnLCAnPG91dGZpbGUubWFlPic=	1.000	0.1364	0.1364	0.0000	0.0000	0.136	2	2		S-OPLS	50.123	TRUE	164-1	QiK	0	2	0	0	0	11	0	1	414.544	4.325	812.325	462.449	75.824	274.051	0.000	1447.173	2.000	7.950	0.0129271	0.0138405
164	308	28	FALSE	0	QiK-out.maegz	1	YES			ligprep_1.maegz	18	60134	0	W2NIXTFbY0hdYyhbQ0gzXSlbY0hdW2NIXWMxT1tDSDJdW0NAQF0yKFtPSF0pW0NIMl1OKFtDSDJdW0NIMl1bQ0BASF0yW09IXSlbQ0gyXWMzW2NIXWMoW2NIXVtjSF1bY0hdMylPW0NIMl1bQ0gyXU4oW0NIM10pW0NIM10=	J2VwaWtfcHl0aG9uJywgJy1waHQnLCAnMC4wJywgJy1waCcsICc3LjQnLCAnLXRuJywgJzgnLCAnLW1hJywgJzUwMCcsICctaW1hZScsICc8aW5maWxlLm1hZT4nLCAnLW9tYWUnLCAnPG91dGZpbGUubWFlPic=	1.000	0.1364	0.1364	0.0000	0.0000	0.136	2	2		S-OPLS	50.771	TRUE	164-2	QiK	0	2	0	0	0	11	0	1	414.544	2.672	802.947	452.831	79.534	270.582	0.000	1439.172	2.000	7.950	0.0049617	0.0140022
165	309	689	FALSE	0	QiK-out.maegz	1	YES			ligprep_1.maegz	19	60134	0	W0NIM11jMWMoRilbY0hdW2NIXWMoW2NIXTEpT1tDSDJdW0NAQF0yKFtPSF0pW0NIMl1OKFtDSDJdW0NIMl1PW0NIMl0yKVtDSDJdQzMoW09IXSlbQ0gyXVtDSDJdW0NIMl1bQ0gyXVtDSDJdMw==	J2VwaWtfcHl0aG9uJywgJy1waHQnLCAnMC4wJywgJy1waCcsICc3LjQnLCAnLXRuJywgJzgnLCAnLW1hJywgJzUwMCcsICctaW1hZScsICc8aW5maWxlLm1hZT4nLCAnLW9tYWUnLCAnPG91dGZpbGUubWFlPic=	1.000	0.0537	0.0537	0.0000	0.0537	0.107	1	1		S-OPLS	42.629	TRUE	643-165-1	QiK	0	1	0	0	0	7	0	1	367.460	2.356	667.173	452.095	58.453	118.129	38.496	1203.370	2.000	5.950	0.0046127	0.0126123
165	310	689	FALSE	0	QiK-out.maegz	1	YES			ligprep_1.maegz	19	60134	0	W0NIM11jMWMoRilbY0hdW2NIXWMoW2NIXTEpT1tDSDJdW0NAQF0yKFtPSF0pW0NIMl1OKFtDSDJdW0NIMl1PW0NIMl0yKVtDSDJdQzMoW09IXSlbQ0gyXVtDSDJdW0NIMl1bQ0gyXVtDSDJdMw==	J2VwaWtfcHl0aG9uJywgJy1waHQnLCAnMC4wJywgJy1waCcsICc3LjQnLCAnLXRuJywgJzgnLCAnLW1hJywgJzUwMCcsICctaW1hZScsICc8aW5maWxlLm1hZT4nLCAnLW9tYWUnLCAnPG91dGZpbGUubWFlPic=	1.000	0.0537	0.0537	0.0000	0.0537	0.107	1	1		S-OPLS	40.836	TRUE	643-165-2	QiK	0	1	0	0	0	7	0	1	367.460	4.658	668.846	461.585	47.373	121.117	38.770	1204.057	2.000	5.950	0.0180214	0.0125807
165	311	689	FALSE	0	QiK-out.maegz	1	YES			ligprep_1.maegz	19	60134	0	W0NIM11jMWMoRilbY0hdW2NIXWMoW2NIXTEpT1tDSDJdW0NAXTIoW09IXSlbQ0gyXU4oW0NIMl1bQ0gyXU9bQ0gyXTIpW0NIMl1DMyhbT0hdKVtDSDJdW0NIMl1bQ0gyXVtDSDJdW0NIMl0z	J2VwaWtfcHl0aG9uJywgJy1waHQnLCAnMC4wJywgJy1waCcsICc3LjQnLCAnLXRuJywgJzgnLCAnLW1hJywgJzUwMCcsICctaW1hZScsICc8aW5maWxlLm1hZT4nLCAnLW9tYWUnLCAnPG91dGZpbGUubWFlPic=	1.000	0.0537	0.0537	0.0000	0.0537	0.107	1	1		S-OPLS	36.735	TRUE	643-165-3	QiK	0	1	0	0	0	7	0	1	367.460	1.425	572.457	398.868	63.484	76.592	33.513	1128.093	2.000	5.950	0.0018003	0.0146990
165	312	689	FALSE	0	QiK-out.maegz	1	YES			ligprep_1.maegz	19	60134	0	W0NIM11jMWMoRilbY0hdW2NIXWMoW2NIXTEpT1tDSDJdW0NAXTIoW09IXSlbQ0gyXU4oW0NIMl1bQ0gyXU9bQ0gyXTIpW0NIMl1DMyhbT0hdKVtDSDJdW0NIMl1bQ0gyXVtDSDJdW0NIMl0z	J2VwaWtfcHl0aG9uJywgJy1waHQnLCAnMC4wJywgJy1waCcsICc3LjQnLCAnLXRuJywgJzgnLCAnLW1hJywgJzUwMCcsICctaW1hZScsICc8aW5maWxlLm1hZT4nLCAnLW9tYWUnLCAnPG91dGZpbGUubWFlPic=	1.000	0.0537	0.0537	0.0000	0.0537	0.107	1	1		S-OPLS	37.301	TRUE	643-165-4	QiK	1	1	0	0	0	7	0	1	367.460	0.849	663.931	455.140	52.674	117.573	38.544	1202.675	2.000	5.950	0.0005991	0.0126739
163	313	11	FALSE	0	QiK-out.maegz	1	YES			ligprep_1.maegz	20	60134	0	W2NIXTFbY0hdW2NIXWMoW0NIM10pW2NIXWMxT1tDSDJdW0NAQF0yKFtPSF0pW0NIMl1OKFtDSDJdW0NIMl1bQ0BASF0yW09IXSlbQ0gyXWMzW2NIXWMoW2NIXVtjSF1bY0hdMylPW0NIMl1bQ0gyXU4oW0NIM10pW0NIM10=	J2VwaWtfcHl0aG9uJywgJy1waHQnLCAnMC4wJywgJy1waCcsICc3LjQnLCAnLXRuJywgJzgnLCAnLW1hJywgJzUwMCcsICctaW1hZScsICc8aW5maWxlLm1hZT4nLCAnLW9tYWUnLCAnPG91dGZpbGUubWFlPic=	1.000	0.1371	0.1371	0.0000	0.0000	0.137	2	2		S-OPLS	49.379	TRUE	163-1	QiK	0	2	0	0	0	11	0	1	414.544	3.112	811.978	461.500	77.201	273.276	0.000	1447.326	2.000	7.950	0.0066896	0.0138464
163	314	11	FALSE	0	QiK-out.maegz	1	YES			ligprep_1.maegz	20	60134	0	W2NIXTFbY0hdW2NIXWMoW0NIM10pW2NIXWMxT1tDSDJdW0NAQF0yKFtPSF0pW0NIMl1OKFtDSDJdW0NIMl1bQ0BASF0yW09IXSlbQ0gyXWMzW2NIXWMoW2NIXVtjSF1bY0hdMylPW0NIMl1bQ0gyXU4oW0NIM10pW0NIM10=	J2VwaWtfcHl0aG9uJywgJy1waHQnLCAnMC4wJywgJy1waCcsICc3LjQnLCAnLXRuJywgJzgnLCAnLW1hJywgJzUwMCcsICctaW1hZScsICc8aW5maWxlLm1hZT4nLCAnLW9tYWUnLCAnPG91dGZpbGUubWFlPic=	1.000	0.1371	0.1371	0.0000	0.0000	0.137	2	2		S-OPLS	50.861	TRUE	163-2	QiK	0	2	0	0	0	11	0	1	414.544	4.025	784.596	443.668	79.558	261.370	0.000	1434.107	2.000	7.950	0.0112952	0.0143297
162	315	15	FALSE	0	QiK-out.maegz	1	YES			ligprep_1.maegz	21	60134	0	W2NIXTFjKFtDSDNdKVtjSF1bY0hdYyhDbCljMU9bQ0gyXVtDQEBdMihbT0hdKVtDSDJdTihbQ0gyXVtDSDJdW0NAQEhdMltPSF0pW0NIMl1jM1tjSF1jKFtjSF1bY0hdW2NIXTMpT1tDSDJdW0NIMl1OKFtDSDNdKVtDSDNd	J2VwaWtfcHl0aG9uJywgJy1waHQnLCAnMC4wJywgJy1waCcsICc3LjQnLCAnLXRuJywgJzgnLCAnLW1hJywgJzUwMCcsICctaW1hZScsICc8aW5maWxlLm1hZT4nLCAnLW9tYWUnLCAnPG91dGZpbGUubWFlPic=	1.000	0.1458	0.1458	0.0000	0.0000	0.146	2	2		S-OPLS	50.153	TRUE	162-1	QiK	0	2	0	0	0	11	0	1	448.989	5.557	827.781	457.469	75.267	238.553	56.492	1487.498	2.000	7.950	0.0207577	0.0135821
162	316	15	FALSE	0	QiK-out.maegz	1	YES			ligprep_1.maegz	21	60134	0	W2NIXTFjKFtDSDNdKVtjSF1bY0hdYyhDbCljMU9bQ0gyXVtDQEBdMihbT0hdKVtDSDJdTihbQ0gyXVtDSDJdW0NAQEhdMltPSF0pW0NIMl1jM1tjSF1jKFtjSF1bY0hdW2NIXTMpT1tDSDJdW0NIMl1OKFtDSDNdKVtDSDNd	J2VwaWtfcHl0aG9uJywgJy1waHQnLCAnMC4wJywgJy1waCcsICc3LjQnLCAnLXRuJywgJzgnLCAnLW1hJywgJzUwMCcsICctaW1hZScsICc8aW5maWxlLm1hZT4nLCAnLW9tYWUnLCAnPG91dGZpbGUubWFlPic=	1.000	0.1458	0.1458	0.0000	0.0000	0.146	2	2		S-OPLS	52.019	TRUE	162-2	QiK	0	2	0	0	0	11	0	1	448.989	4.201	818.171	443.354	78.314	236.344	60.159	1481.325	2.000	7.950	0.0119135	0.0137416
161	317	16	FALSE	0	QiK-out.maegz	1				ligprep_1.maegz	22	60134	0	W2NIXTFjKFtDSDNdKVtjSF1bY0hdYyhDbCljMU9bQ0gyXVtDQEBdMihbT0hdKVtDSDJdTihbQ0gyXVtDSDJdW0NAQEhdMltPSF0pW0NIMl1DMyhbT0hdKVtDSDJdW0NIMl1bQ0gyXVtDSDJdW0NIMl0z	J2VwaWtfcHl0aG9uJywgJy1waHQnLCAnMC4wJywgJy1waCcsICc3LjQnLCAnLXRuJywgJzgnLCAnLW1hJywgJzUwMCcsICctaW1hZScsICc8aW5maWxlLm1hZT4nLCAnLW9tYWUnLCAnPG91dGZpbGUubWFlPic=	1.000	0.0138	0.0138	0.0000	0.0000	0.014	1	1		S-OPLS	38.206	TRUE	748-161-1	QiK	0	1	0	0	0	8	0	0	383.914	1.796	689.313	421.432	101.257	110.064	56.560	1240.605	3.000	5.950	0.0025997	0.0149507
161	318	16	FALSE	0	QiK-out.maegz	1				ligprep_1.maegz	22	60134	0	W2NIXTFjKFtDSDNdKVtjSF1bY0hdYyhDbCljMU9bQ0gyXVtDQEBdMihbT0hdKVtDSDJdTihbQ0gyXVtDSDJdW0NAQEhdMltPSF0pW0NIMl1DMyhbT0hdKVtDSDJdW0NIMl1bQ0gyXVtDSDJdW0NIMl0z	J2VwaWtfcHl0aG9uJywgJy1waHQnLCAnMC4wJywgJy1waCcsICc3LjQnLCAnLXRuJywgJzgnLCAnLW1hJywgJzUwMCcsICctaW1hZScsICc8aW5maWxlLm1hZT4nLCAnLW9tYWUnLCAnPG91dGZpbGUubWFlPic=	1.000	0.0138	0.0138	0.0000	0.0000	0.014	1	1		S-OPLS	34.760	TRUE	748-161-2	QiK	0	1	0	0	0	8	0	0	383.914	7.268	614.006	404.013	84.978	83.124	41.891	1185.549	3.000	5.950	0.0445616	0.0167844
160	319	15	FALSE	0	QiK-out.maegz	1	YES			ligprep_1.maegz	23	60134	0	W2NIXTFbY0hdW2NIXWMoQ2wpW2NIXWMxT1tDSDJdW0NAQF0yKFtPSF0pW0NIMl1OKFtDSDJdW0NIMl1bQ0BASF0yW09IXSlbQ0gyXWMzW2NIXVtjSF1jKFtjSF1bY0hdMylPW0NIMl1bQ0gyXW40YyhbQ0gzXSluW2NIXVtjSF00	J2VwaWtfcHl0aG9uJywgJy1waHQnLCAnMC4wJywgJy1waCcsICc3LjQnLCAnLXRuJywgJzgnLCAnLW1hJywgJzUwMCcsICctaW1hZScsICc8aW5maWxlLm1hZT4nLCAnLW9tYWUnLCAnPG91dGZpbGUubWFlPic=	1.000	0.3596	0.0695	0.2901	0.0000	0.070	2	2		S-OPLS	44.174	TRUE	611-160-1	QiK	0	1	0	0	0	11	0	1	471.983	6.107	775.582	311.685	99.948	314.596	49.354	1464.714	2.000	7.450	0.0254610	0.0135845
160	320	15	FALSE	0	QiK-out.maegz	1	YES			ligprep_1.maegz	23	60134	0	W2NIXTFbY0hdW2NIXWMoQ2wpW2NIXWMxT1tDSDJdW0NAQF0yKFtPSF0pW0NIMl1OKFtDSDJdW0NIMl1bQ0BASF0yW09IXSlbQ0gyXWMzW2NIXVtjSF1jKFtjSF1bY0hdMylPW0NIMl1bQ0gyXW40YyhbQ0gzXSluW2NIXVtjSF00	J2VwaWtfcHl0aG9uJywgJy1waHQnLCAnMC4wJywgJy1waCcsICc3LjQnLCAnLXRuJywgJzgnLCAnLW1hJywgJzUwMCcsICctaW1hZScsICc8aW5maWxlLm1hZT4nLCAnLW9tYWUnLCAnPG91dGZpbGUubWFlPic=	1.000	0.3596	0.0695	0.2901	0.0000	0.070	2	2		S-OPLS	42.969	TRUE	611-160-2	QiK	0	1	0	0	0	11	0	0	471.983	5.309	831.804	290.638	102.966	366.598	71.603	1499.704	2.000	7.450	0.0187906	0.0126663
159	321	30	FALSE	0	QiK-out.maegz	1	YES			ligprep_1.maegz	24	60134	0	W2NIXTFbY0hdYyhDbClbY0hdW2NIXWMxT1tDSDJdW0NAQF0yKFtPSF0pW0NIMl1OKFtDSDJdW0NIMl1bQ0BASF0yW09IXSlbQ0gyXWMzW2NIXVtjSF1jKFtjSF1bY0hdMylPW0NIMl1bQ0gyXW40YyhbQ0gzXSluW2NIXVtjSF00	J2VwaWtfcHl0aG9uJywgJy1waHQnLCAnMC4wJywgJy1waCcsICc3LjQnLCAnLXRuJywgJzgnLCAnLW1hJywgJzUwMCcsICctaW1hZScsICc8aW5maWxlLm1hZT4nLCAnLW9tYWUnLCAnPG91dGZpbGUubWFlPic=	1.000	0.3607	0.0706	0.2901	0.0000	0.071	2	2		S-OPLS	41.480	TRUE	552-159-1	QiK	0	1	0	0	0	11	0	1	471.983	5.018	835.927	293.961	99.784	370.654	71.528	1501.259	2.000	7.450	0.0167713	0.0126038
159	322	30	FALSE	0	QiK-out.maegz	1	YES			ligprep_1.maegz	24	60134	0	W2NIXTFbY0hdYyhDbClbY0hdW2NIXWMxT1tDSDJdW0NAQF0yKFtPSF0pW0NIMl1OKFtDSDJdW0NIMl1bQ0BASF0yW09IXSlbQ0gyXWMzW2NIXVtjSF1jKFtjSF1bY0hdMylPW0NIMl1bQ0gyXW40YyhbQ0gzXSluW2NIXVtjSF00	J2VwaWtfcHl0aG9uJywgJy1waHQnLCAnMC4wJywgJy1waCcsICc3LjQnLCAnLXRuJywgJzgnLCAnLW1hJywgJzUwMCcsICctaW1hZScsICc8aW5maWxlLm1hZT4nLCAnLW9tYWUnLCAnPG91dGZpbGUubWFlPic=	1.000	0.3607	0.0706	0.2901	0.0000	0.071	2	2		S-OPLS	41.892	TRUE	552-159-2	QiK	0	1	0	0	0	11	0	1	471.983	5.676	694.638	267.240	100.153	292.258	34.986	1371.881	2.000	7.450	0.0234837	0.0151675
158	323	35	FALSE	0	QiK-out.maegz	1				ligprep_1.maegz	25	60134	0	W2NIXTFbY0hdW2NIXWMoT1tDSDNdKVtjSF1jMVtDSDJdQyg9TylOKFtDSDJdW0NIMl0yKVtDSDJdW0NIMl1DMihDKD1PKVtOSDJdKVtDSDJdYyhbY0hdW2NIXVtjSF0zKVtjSF1jMy1jNFtjSF1uW2NIXVtjSF1bY0hdNA==	J2VwaWtfcHl0aG9uJywgJy1waHQnLCAnMC4wJywgJy1waCcsICc3LjQnLCAnLXRuJywgJzgnLCAnLW1hJywgJzUwMCcsICctaW1hZScsICc8aW5maWxlLm1hZT4nLCAnLW9tYWUnLCAnPG91dGZpbGUubWFlPic=	1.000	0.0018	0.0000	0.0018	0.0000	0.000	0	0		S-OPLS	58.353	TRUE	158-1	QiK	0	0	0	0	2	7	0	-2	443.544	9.172	763.540	244.416	127.814	391.310	0.000	1403.112	2.000	7.750	0.0599550	0.0143544
157	324	9	FALSE	0	QiK-out.maegz	1				ligprep_1.maegz	26	60134	0	W2NIXTFbY0hdYyhbQ0gzXSlbY0hdW2NIXWMxT1tDSDJdQzIoW09IXSlbQ0gyXVtDSDJdTihbQ0gyXVtDSDJdMilbQ0gyXWMzW2NIXWMoW2NIXVtjSF1bY0hdMylPW0NIMl1bQ0gyXU40W0NIMl1bQ0gyXVtDSDJdW0NIMl1bQ0gyXTQ=	J2VwaWtfcHl0aG9uJywgJy1waHQnLCAnMC4wJywgJy1waCcsICc3LjQnLCAnLXRuJywgJzgnLCAnLW1hJywgJzUwMCcsICctaW1hZScsICc8aW5maWxlLm1hZT4nLCAnLW9tYWUnLCAnPG91dGZpbGUubWFlPic=	1.000	0.0705	0.0705	0.0000	0.0000	0.070	2	2		S-OPLS	55.533	TRUE	157-1	QiK	1	2	0	0	0	10	0	1	438.609	2.032	911.575	597.934	35.353	278.288	0.000	1593.889	1.000	6.250	0.0025902	0.0068563
157	325	9	FALSE	0	QiK-out.maegz	1				ligprep_1.maegz	26	60134	0	W2NIXTFbY0hdYyhbQ0gzXSlbY0hdW2NIXWMxT1tDSDJdQzIoW09IXSlbQ0gyXVtDSDJdTihbQ0gyXVtDSDJdMilbQ0gyXWMzW2NIXWMoW2NIXVtjSF1bY0hdMylPW0NIMl1bQ0gyXU40W0NIMl1bQ0gyXVtDSDJdW0NIMl1bQ0gyXTQ=	J2VwaWtfcHl0aG9uJywgJy1waHQnLCAnMC4wJywgJy1waCcsICc3LjQnLCAnLXRuJywgJzgnLCAnLW1hJywgJzUwMCcsICctaW1hZScsICc8aW5maWxlLm1hZT4nLCAnLW9tYWUnLCAnPG91dGZpbGUubWFlPic=	1.000	0.0705	0.0705	0.0000	0.0000	0.070	2	2		S-OPLS	56.816	TRUE	157-2	QiK	0	2	0	0	0	10	0	1	438.609	3.095	858.286	541.551	42.565	274.170	0.000	1543.796	1.000	6.250	0.0062043	0.0072820
156	326	35	FALSE	0	QiK-out.maegz	1	YES			ligprep_1.maegz	27	60134	0	W2NIXTFbY0hdW2NIXWMoW0NIM10pW2NIXWMxT1tDSDJdW0NAQF0yKFtPSF0pW0NIMl1OKFtDSDJdW0NIMl1PW0NIMl0yKVtDSDJdYzNbY0hdW2NIXWMoW2NIXVtjSF0zKU9bQ0gyXVtDSDJdTjRbQ0gyXVtDSDJdW0NIMl1bQ0gyXTQ=	J2VwaWtfcHl0aG9uJywgJy1waHQnLCAnMC4wJywgJy1waCcsICc3LjQnLCAnLXRuJywgJzgnLCAnLW1hJywgJzUwMCcsICctaW1hZScsICc8aW5maWxlLm1hZT4nLCAnLW9tYWUnLCAnPG91dGZpbGUubWFlPic=	1.000	0.1733	0.1733	0.0000	0.1559	0.329	2	2		S-OPLS	53.097	TRUE	156-1	QiK	0	2	0	0	0	10	0	1	440.581	3.249	822.206	531.172	42.165	248.869	0.000	1498.327	1.000	7.950	0.0070443	0.0096691
156	327	35	FALSE	0	QiK-out.maegz	1	YES			ligprep_1.maegz	27	60134	0	W2NIXTFbY0hdW2NIXWMoW0NIM10pW2NIXWMxT1tDSDJdW0NAQF0yKFtPSF0pW0NIMl1OKFtDSDJdW0NIMl1PW0NIMl0yKVtDSDJdYzNbY0hdW2NIXWMoW2NIXVtjSF0zKU9bQ0gyXVtDSDJdTjRbQ0gyXVtDSDJdW0NIMl1bQ0gyXTQ=	J2VwaWtfcHl0aG9uJywgJy1waHQnLCAnMC4wJywgJy1waCcsICc3LjQnLCAnLXRuJywgJzgnLCAnLW1hJywgJzUwMCcsICctaW1hZScsICc8aW5maWxlLm1hZT4nLCAnLW9tYWUnLCAnPG91dGZpbGUubWFlPic=	1.000	0.1733	0.1733	0.0000	0.1559	0.329	2	2		S-OPLS	57.052	TRUE	156-2	QiK	0	2	0	0	0	10	0	1	440.581	5.671	788.648	502.690	41.386	244.572	0.000	1484.225	1.000	7.950	0.0216698	0.0100805
156	328	35	FALSE	0	QiK-out.maegz	1	YES			ligprep_1.maegz	27	60134	0	W2NIXTFbY0hdW2NIXWMoW0NIM10pW2NIXWMxT1tDSDJdW0NAXTIoW09IXSlbQ0gyXU4oW0NIMl1bQ0gyXU9bQ0gyXTIpW0NIMl1jM1tjSF1bY0hdYyhbY0hdW2NIXTMpT1tDSDJdW0NIMl1ONFtDSDJdW0NIMl1bQ0gyXVtDSDJdNA==	J2VwaWtfcHl0aG9uJywgJy1waHQnLCAnMC4wJywgJy1waCcsICc3LjQnLCAnLXRuJywgJzgnLCAnLW1hJywgJzUwMCcsICctaW1hZScsICc8aW5maWxlLm1hZT4nLCAnLW9tYWUnLCAnPG91dGZpbGUubWFlPic=	1.000	0.1733	0.1733	0.0000	0.1559	0.329	2	2		S-OPLS	53.121	TRUE	156-3	QiK	0	2	0	0	0	10	0	1	440.581	2.435	839.559	532.245	31.983	275.331	0.000	1508.719	1.000	7.950	0.0039285	0.0094693
156	329	35	FALSE	0	QiK-out.maegz	1	YES			ligprep_1.maegz	27	60134	0	W2NIXTFbY0hdW2NIXWMoW0NIM10pW2NIXWMxT1tDSDJdW0NAXTIoW09IXSlbQ0gyXU4oW0NIMl1bQ0gyXU9bQ0gyXTIpW0NIMl1jM1tjSF1bY0hdYyhbY0hdW2NIXTMpT1tDSDJdW0NIMl1ONFtDSDJdW0NIMl1bQ0gyXVtDSDJdNA==	J2VwaWtfcHl0aG9uJywgJy1waHQnLCAnMC4wJywgJy1waCcsICc3LjQnLCAnLXRuJywgJzgnLCAnLW1hJywgJzUwMCcsICctaW1hZScsICc8aW5maWxlLm1hZT4nLCAnLW9tYWUnLCAnPG91dGZpbGUubWFlPic=	1.000	0.1733	0.1733	0.0000	0.1559	0.329	2	2		S-OPLS	49.185	TRUE	156-4	QiK	0	2	0	0	0	10	0	1	440.581	3.026	695.254	482.436	39.086	173.732	0.000	1378.289	1.000	7.950	0.0066440	0.0114347
155	330	11	FALSE	0	QiK-out.maegz	1	YES			ligprep_1.maegz	28	60134	0	W2NIXTFbY0hdW2NIXWMoW0NIM10pW2NIXWMxT1tDSDJdW0NAQF0yKFtPSF0pW0NIMl1OKFtDSDJdW0NIMl1PW0NIMl0yKVtDSDJdYzNbY0hdW2NIXWMoW2NIXVtjSF0zKU9bQ0gyXVtDSDJdTihbQ0gzXSlbQ0gzXQ==	J2VwaWtfcHl0aG9uJywgJy1waHQnLCAnMC4wJywgJy1waCcsICc3LjQnLCAnLXRuJywgJzgnLCAnLW1hJywgJzUwMCcsICctaW1hZScsICc8aW5maWxlLm1hZT4nLCAnLW9tYWUnLCAnPG91dGZpbGUubWFlPic=	1.000	0.2165	0.2165	0.0000	0.0000	0.217	2	2		S-OPLS	49.299	TRUE	155-1	QiK	0	2	0	0	0	10	0	1	414.544	3.738	794.221	491.369	37.194	265.658	0.000	1425.701	1.000	7.950	0.0097998	0.0100098
155	331	11	FALSE	0	QiK-out.maegz	1	YES			ligprep_1.maegz	28	60134	0	W2NIXTFbY0hdW2NIXWMoW0NIM10pW2NIXWMxT1tDSDJdW0NAQF0yKFtPSF0pW0NIMl1OKFtDSDJdW0NIMl1PW0NIMl0yKVtDSDJdYzNbY0hdW2NIXWMoW2NIXVtjSF0zKU9bQ0gyXVtDSDJdTihbQ0gzXSlbQ0gzXQ==	J2VwaWtfcHl0aG9uJywgJy1waHQnLCAnMC4wJywgJy1waCcsICc3LjQnLCAnLXRuJywgJzgnLCAnLW1hJywgJzUwMCcsICctaW1hZScsICc8aW5maWxlLm1hZT4nLCAnLW9tYWUnLCAnPG91dGZpbGUubWFlPic=	1.000	0.2165	0.2165	0.0000	0.0000	0.217	2	2		S-OPLS	50.651	TRUE	155-2	QiK	0	2	0	0	0	10	0	1	414.544	3.508	787.487	494.197	29.584	263.706	0.000	1429.657	1.000	7.950	0.0086065	0.0100954
155	332	11	FALSE	0	QiK-out.maegz	1	YES			ligprep_1.maegz	28	60134	0	W2NIXTFbY0hdW2NIXWMoW0NIM10pW2NIXWMxT1tDSDJdW0NAXTIoW09IXSlbQ0gyXU4oW0NIMl1bQ0gyXU9bQ0gyXTIpW0NIMl1jM1tjSF1bY0hdYyhbY0hdW2NIXTMpT1tDSDJdW0NIMl1OKFtDSDNdKVtDSDNd	J2VwaWtfcHl0aG9uJywgJy1waHQnLCAnMC4wJywgJy1waCcsICc3LjQnLCAnLXRuJywgJzgnLCAnLW1hJywgJzUwMCcsICctaW1hZScsICc8aW5maWxlLm1hZT4nLCAnLW9tYWUnLCAnPG91dGZpbGUubWFlPic=	1.000	0.2165	0.2165	0.0000	0.0000	0.217	2	2		S-OPLS	50.031	TRUE	155-3	QiK	0	2	0	0	0	10	0	1	414.544	4.990	802.054	486.365	43.052	272.637	0.000	1441.914	1.000	7.950	0.0172674	0.0099121
155	333	11	FALSE	0	QiK-out.maegz	1	YES			ligprep_1.maegz	28	60134	0	W2NIXTFbY0hdW2NIXWMoW0NIM10pW2NIXWMxT1tDSDJdW0NAXTIoW09IXSlbQ0gyXU4oW0NIMl1bQ0gyXU9bQ0gyXTIpW0NIMl1jM1tjSF1bY0hdYyhbY0hdW2NIXTMpT1tDSDJdW0NIMl1OKFtDSDNdKVtDSDNd	J2VwaWtfcHl0aG9uJywgJy1waHQnLCAnMC4wJywgJy1waCcsICc3LjQnLCAnLXRuJywgJzgnLCAnLW1hJywgJzUwMCcsICctaW1hZScsICc8aW5maWxlLm1hZT4nLCAnLW9tYWUnLCAnPG91dGZpbGUubWFlPic=	1.000	0.2165	0.2165	0.0000	0.0000	0.217	2	2		S-OPLS	49.639	TRUE	155-4	QiK	0	2	0	0	0	10	0	1	414.544	2.787	800.694	493.286	32.960	274.448	0.000	1435.310	1.000	7.950	0.0054126	0.0099289
154	334	10	FALSE	0	QiK-out.maegz	1				ligprep_1.maegz	29	60134	0	W0NIM11OKFtDSDNdKVtDSDJdW0NIMl1PYyhbY0hdW2NIXTEpW2NIXVtjSF1jMVtDSDJdTihbQ0gyXVtDSDJdW0NIMl0yKVtDSDJdW0NIMl1bQ0BAXTIoW09IXSlbQ0gyXU9jM1tjSF1bY0hdYyhbQ0gzXSlbY0hdW2NIXTM=	J2VwaWtfcHl0aG9uJywgJy1waHQnLCAnMC4wJywgJy1waCcsICc3LjQnLCAnLXRuJywgJzgnLCAnLW1hJywgJzUwMCcsICctaW1hZScsICc8aW5maWxlLm1hZT4nLCAnLW9tYWUnLCAnPG91dGZpbGUubWFlPic=	1.000	0.0919	0.0919	0.0000	0.0000	0.092	2	2		S-OPLS	50.142	TRUE	154-1	QiK	0	2	0	0	0	10	0	1	412.571	1.948	822.747	508.198	38.490	276.059	0.000	1468.736	1.000	6.250	0.0025832	0.0075965
154	335	10	FALSE	0	QiK-out.maegz	1				ligprep_1.maegz	29	60134	0	W0NIM11OKFtDSDNdKVtDSDJdW0NIMl1PYyhbY0hdW2NIXTEpW2NIXVtjSF1jMVtDSDJdTihbQ0gyXVtDSDJdW0NIMl0yKVtDSDJdW0NIMl1bQ0BAXTIoW09IXSlbQ0gyXU9jM1tjSF1bY0hdYyhbQ0gzXSlbY0hdW2NIXTM=	J2VwaWtfcHl0aG9uJywgJy1waHQnLCAnMC4wJywgJy1waCcsICc3LjQnLCAnLXRuJywgJzgnLCAnLW1hJywgJzUwMCcsICctaW1hZScsICc8aW5maWxlLm1hZT4nLCAnLW9tYWUnLCAnPG91dGZpbGUubWFlPic=	1.000	0.0919	0.0919	0.0000	0.0000	0.092	2	2		S-OPLS	49.436	TRUE	154-2	QiK	0	2	0	0	0	10	0	1	412.571	1.224	825.671	515.286	34.554	275.831	0.000	1474.745	1.000	6.250	0.0010156	0.0075696
154	336	10	FALSE	0	QiK-out.maegz	1				ligprep_1.maegz	29	60134	0	W0NIM11OKFtDSDNdKVtDSDJdW0NIMl1PYyhbY0hdW2NIXTEpW2NIXVtjSF1jMVtDSDJdTihbQ0gyXVtDSDJdW0NIMl0yKVtDSDJdW0NIMl1bQ0BdMihbT0hdKVtDSDJdT2MzW2NIXVtjSF1jKFtDSDNdKVtjSF1bY0hdMw==	J2VwaWtfcHl0aG9uJywgJy1waHQnLCAnMC4wJywgJy1waCcsICc3LjQnLCAnLXRuJywgJzgnLCAnLW1hJywgJzUwMCcsICctaW1hZScsICc8aW5maWxlLm1hZT4nLCAnLW9tYWUnLCAnPG91dGZpbGUubWFlPic=	1.000	0.0919	0.0919	0.0000	0.0000	0.092	2	2		S-OPLS	49.142	TRUE	154-3	QiK	0	2	0	0	0	10	0	1	412.571	1.614	821.428	519.550	31.151	270.726	0.000	1473.108	1.000	6.250	0.0017677	0.0076087
154	337	10	FALSE	0	QiK-out.maegz	1				ligprep_1.maegz	29	60134	0	W0NIM11OKFtDSDNdKVtDSDJdW0NIMl1PYyhbY0hdW2NIXTEpW2NIXVtjSF1jMVtDSDJdTihbQ0gyXVtDSDJdW0NIMl0yKVtDSDJdW0NIMl1bQ0BdMihbT0hdKVtDSDJdT2MzW2NIXVtjSF1jKFtDSDNdKVtjSF1bY0hdMw==	J2VwaWtfcHl0aG9uJywgJy1waHQnLCAnMC4wJywgJy1waCcsICc3LjQnLCAnLXRuJywgJzgnLCAnLW1hJywgJzUwMCcsICctaW1hZScsICc8aW5maWxlLm1hZT4nLCAnLW9tYWUnLCAnPG91dGZpbGUubWFlPic=	1.000	0.0919	0.0919	0.0000	0.0000	0.092	2	2		S-OPLS	47.613	TRUE	154-4	QiK	0	2	0	0	0	10	0	1	412.571	2.730	827.256	518.505	31.479	277.272	0.000	1474.191	1.000	6.250	0.0050541	0.0075551
153	338	38	FALSE	0	QiK-out.maegz	1	YES			ligprep_1.maegz	30	60134	0	W0NIM11OKFtDSDNdKVtDSDJdW0NIMl1PYyhbY0hdW2NIXTEpW2NIXVtjSF1jMVtDSDJdTihbQ0gyXVtDSDJdMilbQ0gyXVtDSDJdQzIoW09IXSlbQ0gyXU9jM1tjSF1jKENsKVtjSF1bY0hdW2NIXTM=	J2VwaWtfcHl0aG9uJywgJy1waHQnLCAnMC4wJywgJy1waCcsICc3LjQnLCAnLXRuJywgJzgnLCAnLW1hJywgJzUwMCcsICctaW1hZScsICc8aW5maWxlLm1hZT4nLCAnLW9tYWUnLCAnPG91dGZpbGUubWFlPic=	1.000	0.0968	0.0968	0.0000	0.0000	0.097	2	2		S-OPLS	49.547	TRUE	153-1	QiK	0	2	0	0	0	10	0	2	418.962	3.195	801.617	405.954	37.735	286.326	71.601	1413.820	1.000	6.250	0.0072216	0.0077967
153	339	38	FALSE	0	QiK-out.maegz	1	YES			ligprep_1.maegz	30	60134	0	W0NIM11OKFtDSDNdKVtDSDJdW0NIMl1PYyhbY0hdW2NIXTEpW2NIXVtjSF1jMVtDSDJdTihbQ0gyXVtDSDJdMilbQ0gyXVtDSDJdQzIoW09IXSlbQ0gyXU9jM1tjSF1jKENsKVtjSF1bY0hdW2NIXTM=	J2VwaWtfcHl0aG9uJywgJy1waHQnLCAnMC4wJywgJy1waCcsICc3LjQnLCAnLXRuJywgJzgnLCAnLW1hJywgJzUwMCcsICctaW1hZScsICc8aW5maWxlLm1hZT4nLCAnLW9tYWUnLCAnPG91dGZpbGUubWFlPic=	1.000	0.0968	0.0968	0.0000	0.0000	0.097	2	2		S-OPLS	51.452	TRUE	153-2	QiK	0	2	0	0	0	10	0	1	418.962	3.726	793.430	392.758	45.559	283.510	71.603	1406.749	1.000	6.250	0.0098693	0.0078772
152	340	27	FALSE	0	QiK-out.maegz	1	YES			ligprep_1.maegz	31	60134	0	W0NIM11OKFtDSDNdKVtDSDJdW0NIMl1PYyhbY0hdW2NIXTEpW2NIXVtjSF1jMVtDSDJdTihbQ0gyXVtDSDJdMilbQ0gyXVtDSDJdQzIoT1tDSDNdKVtDSDJdT2MzW2NIXWMoQ2wpW2NIXVtjSF1bY0hdMw==	J2VwaWtfcHl0aG9uJywgJy1waHQnLCAnMC4wJywgJy1waCcsICc3LjQnLCAnLXRuJywgJzgnLCAnLW1hJywgJzUwMCcsICctaW1hZScsICc8aW5maWxlLm1hZT4nLCAnLW9tYWUnLCAnPG91dGZpbGUubWFlPic=	1.000	0.1031	0.1031	0.0000	0.0000	0.103	2	2		S-OPLS	58.031	TRUE	152-1	QiK	2	2	0	0	0	10	0	2	432.989	5.072	857.040	496.846	5.275	283.309	71.609	1498.910	0.000	6.250	0.0171595	0.0000000
152	341	27	FALSE	0	QiK-out.maegz	1	YES			ligprep_1.maegz	31	60134	0	W0NIM11OKFtDSDNdKVtDSDJdW0NIMl1PYyhbY0hdW2NIXTEpW2NIXVtjSF1jMVtDSDJdTihbQ0gyXVtDSDJdMilbQ0gyXVtDSDJdQzIoT1tDSDNdKVtDSDJdT2MzW2NIXWMoQ2wpW2NIXVtjSF1bY0hdMw==	J2VwaWtfcHl0aG9uJywgJy1waHQnLCAnMC4wJywgJy1waCcsICc3LjQnLCAnLXRuJywgJzgnLCAnLW1hJywgJzUwMCcsICctaW1hZScsICc8aW5maWxlLm1hZT4nLCAnLW9tYWUnLCAnPG91dGZpbGUubWFlPic=	1.000	0.1031	0.1031	0.0000	0.0000	0.103	2	2		S-OPLS	55.756	TRUE	152-2	QiK	1	2	0	0	0	10	0	2	432.989	4.105	819.869	460.847	5.121	282.289	71.611	1460.371	0.000	6.250	0.0115365	0.0000000
151	342	26	FALSE	0	QiK-out.maegz	1	YES			ligprep_1.maegz	32	60134	0	W0NIM11OKFtDSDNdKVtDSDJdW0NIMl1PYyhbY0hdW2NIXTEpW2NIXVtjSF1jMVtDSDJdTihbQ0gyXVtDSDJdMilbQ0gyXVtDSDJdQzIoT1tDSDNdKVtDSDJdT2MoYzNbQ0gzXSlbY0hdW2NIXWMoW2NIXTMpW0NIM10=	J2VwaWtfcHl0aG9uJywgJy1waHQnLCAnMC4wJywgJy1waCcsICc3LjQnLCAnLXRuJywgJzgnLCAnLW1hJywgJzUwMCcsICctaW1hZScsICc8aW5maWxlLm1hZT4nLCAnLW9tYWUnLCAnPG91dGZpbGUubWFlPic=	1.000	0.1002	0.1002	0.0000	0.0000	0.100	2	2		S-OPLS	55.824	TRUE	151-1	QiK	1	2	0	0	0	10	0	2	426.598	2.966	834.771	602.930	4.034	227.807	0.000	1526.117	0.000	6.250	0.0057655	0.0000000
151	343	26	FALSE	0	QiK-out.maegz	1	YES			ligprep_1.maegz	32	60134	0	W0NIM11OKFtDSDNdKVtDSDJdW0NIMl1PYyhbY0hdW2NIXTEpW2NIXVtjSF1jMVtDSDJdTihbQ0gyXVtDSDJdMilbQ0gyXVtDSDJdQzIoT1tDSDNdKVtDSDJdT2MoYzNbQ0gzXSlbY0hdW2NIXWMoW2NIXTMpW0NIM10=	J2VwaWtfcHl0aG9uJywgJy1waHQnLCAnMC4wJywgJy1waCcsICc3LjQnLCAnLXRuJywgJzgnLCAnLW1hJywgJzUwMCcsICctaW1hZScsICc8aW5maWxlLm1hZT4nLCAnLW9tYWUnLCAnPG91dGZpbGUubWFlPic=	1.000	0.1002	0.1002	0.0000	0.0000	0.100	2	2		S-OPLS	51.782	TRUE	151-2	QiK	0	2	0	0	0	10	0	2	426.598	3.167	829.289	603.487	9.858	215.944	0.000	1514.168	0.000	6.250	0.0066245	0.0000000
150	344	26	FALSE	0	QiK-out.maegz	1				ligprep_1.maegz	33	60134	0	Q2xjMWMoW0NIM10pW2NIXWMoW2NIXWMxW0NIM10pT1tDSDJdQzIoW09IXSlbQ0gyXVtDSDJdTihbQ0gyXVtDSDJdMilbQ0gyXWMzW2NIXVtjSF1jKFtjSF1bY0hdMylPW0NIMl1bQ0gyXU4oW0NIM10pW0NIM10=	J2VwaWtfcHl0aG9uJywgJy1waHQnLCAnMC4wJywgJy1waCcsICc3LjQnLCAnLXRuJywgJzgnLCAnLW1hJywgJzUwMCcsICctaW1hZScsICc8aW5maWxlLm1hZT4nLCAnLW9tYWUnLCAnPG91dGZpbGUubWFlPic=	1.000	0.0973	0.0973	0.0000	0.0000	0.097	2	2		S-OPLS	50.836	TRUE	150-1	QiK	0	2	0	0	0	10	0	1	447.016	4.180	850.050	554.609	45.586	199.060	50.796	1516.995	1.000	6.250	0.0115203	0.0073525
150	345	26	FALSE	0	QiK-out.maegz	1				ligprep_1.maegz	33	60134	0	Q2xjMWMoW0NIM10pW2NIXWMoW2NIXWMxW0NIM10pT1tDSDJdQzIoW09IXSlbQ0gyXVtDSDJdTihbQ0gyXVtDSDJdMilbQ0gyXWMzW2NIXVtjSF1jKFtjSF1bY0hdMylPW0NIMl1bQ0gyXU4oW0NIM10pW0NIM10=	J2VwaWtfcHl0aG9uJywgJy1waHQnLCAnMC4wJywgJy1waCcsICc3LjQnLCAnLXRuJywgJzgnLCAnLW1hJywgJzUwMCcsICctaW1hZScsICc8aW5maWxlLm1hZT4nLCAnLW9tYWUnLCAnPG91dGZpbGUubWFlPic=	1.000	0.0973	0.0973	0.0000	0.0000	0.097	2	2		S-OPLS	48.863	TRUE	150-2	QiK	1	2	0	0	0	10	0	1	447.016	4.291	858.848	566.994	39.193	201.838	50.822	1524.855	1.000	6.250	0.0120732	0.0072772
149	346	26	FALSE	0	QiK-out.maegz	1	YES			ligprep_1.maegz	34	60134	0	W0NIM11OKFtDSDNdKVtDSDJdW0NIMl1PYyhbY0hdW2NIXTEpW2NIXVtjSF1jMVtDSDJdTihbQ0gyXVtDSDJdMilbQ0gyXVtDSDJdQzIoW09IXSlbQ0gyXU9jM2MoQ2wpW2NIXVtjSF1jKFtjSF0zKVtDSDNd	J2VwaWtfcHl0aG9uJywgJy1waHQnLCAnMC4wJywgJy1waCcsICc3LjQnLCAnLXRuJywgJzgnLCAnLW1hJywgJzUwMCcsICctaW1hZScsICc8aW5maWxlLm1hZT4nLCAnLW9tYWUnLCAnPG91dGZpbGUubWFlPic=	1.000	0.0979	0.0979	0.0000	0.0000	0.098	2	2		S-OPLS	46.631	TRUE	149-1	QiK	0	2	0	0	0	10	0	2	432.989	3.428	826.436	489.065	36.660	240.712	59.999	1470.512	1.000	6.250	0.0079892	0.0075626
149	347	26	FALSE	0	QiK-out.maegz	1	YES			ligprep_1.maegz	34	60134	0	W0NIM11OKFtDSDNdKVtDSDJdW0NIMl1PYyhbY0hdW2NIXTEpW2NIXVtjSF1jMVtDSDJdTihbQ0gyXVtDSDJdMilbQ0gyXVtDSDJdQzIoW09IXSlbQ0gyXU9jM2MoQ2wpW2NIXVtjSF1jKFtjSF0zKVtDSDNd	J2VwaWtfcHl0aG9uJywgJy1waHQnLCAnMC4wJywgJy1waCcsICc3LjQnLCAnLXRuJywgJzgnLCAnLW1hJywgJzUwMCcsICctaW1hZScsICc8aW5maWxlLm1hZT4nLCAnLW9tYWUnLCAnPG91dGZpbGUubWFlPic=	1.000	0.0979	0.0979	0.0000	0.0000	0.098	2	2		S-OPLS	48.168	TRUE	149-2	QiK	0	2	0	0	0	10	0	1	432.989	3.687	819.092	476.490	44.254	238.435	59.913	1462.435	1.000	6.250	0.0092964	0.0076304
148	348	17	FALSE	0	QiK-out.maegz	1	YES			ligprep_1.maegz	35	60134	0	W0NIM11OKFtDSDNdKVtDSDJdW0NIMl1PYyhbY0hdW2NIXTEpW2NIXVtjSF1jMVtDSDJdTihbQ0gyXVtDSDJdMilbQ0gyXVtDSDJdQzIoW09IXSlbQ0gyXU9jKGMzW0NIM10pW2NIXVtjSF1jKFtjSF0zKVtDSDNd	J2VwaWtfcHl0aG9uJywgJy1waHQnLCAnMC4wJywgJy1waCcsICc3LjQnLCAnLXRuJywgJzgnLCAnLW1hJywgJzUwMCcsICctaW1hZScsICc8aW5maWxlLm1hZT4nLCAnLW9tYWUnLCAnPG91dGZpbGUubWFlPic=	1.000	0.0943	0.0943	0.0000	0.0000	0.094	2	2		S-OPLS	47.580	TRUE	148-1	QiK	0	2	0	0	0	10	0	1	412.571	3.052	826.115	554.828	37.304	233.984	0.000	1479.713	1.000	6.250	0.0062944	0.0075655
148	349	17	FALSE	0	QiK-out.maegz	1	YES			ligprep_1.maegz	35	60134	0	W0NIM11OKFtDSDNdKVtDSDJdW0NIMl1PYyhbY0hdW2NIXTEpW2NIXVtjSF1jMVtDSDJdTihbQ0gyXVtDSDJdMilbQ0gyXVtDSDJdQzIoW09IXSlbQ0gyXU9jKGMzW0NIM10pW2NIXVtjSF1jKFtjSF0zKVtDSDNd	J2VwaWtfcHl0aG9uJywgJy1waHQnLCAnMC4wJywgJy1waCcsICc3LjQnLCAnLXRuJywgJzgnLCAnLW1hJywgJzUwMCcsICctaW1hZScsICc8aW5maWxlLm1hZT4nLCAnLW9tYWUnLCAnPG91dGZpbGUubWFlPic=	1.000	0.0943	0.0943	0.0000	0.0000	0.094	2	2		S-OPLS	47.614	TRUE	148-2	QiK	0	2	0	0	0	10	0	1	412.571	4.510	820.346	544.518	42.667	233.161	0.000	1475.149	1.000	6.250	0.0137886	0.0076187
147	350	5	FALSE	0	QiK-out.maegz	1	YES			ligprep_1.maegz	36	60134	0	W2NIXTFbY0hdW2NIXVtjSF1bY0hdYzFPW0NIMl1bQ0BdMihbT0hdKVtDSDJdTihbQ0gyXVtDSDJdW0NIMl0yKVtDSDJdYzNbY0hdW2NIXWMoW2NIXVtjSF0zKU9bQ0gyXVtDSDJdTihbQ0hdKFtDSDNdKVtDSDNdKVtDSF0oW0NIM10pW0NIM10=	J2VwaWtfcHl0aG9uJywgJy1waHQnLCAnMC4wJywgJy1waCcsICc3LjQnLCAnLXRuJywgJzgnLCAnLW1hJywgJzUwMCcsICctaW1hZScsICc8aW5maWxlLm1hZT4nLCAnLW9tYWUnLCAnPG91dGZpbGUubWFlPic=	1.000	0.0899	0.0899	0.0000	0.0000	0.090	2	2		S-OPLS	52.261	TRUE	147-1	QiK	0	2	0	0	0	12	0	1	440.625	3.222	851.068	490.034	40.488	320.547	0.000	1561.226	1.000	6.250	0.0066514	0.0073437
147	351	5	FALSE	0	QiK-out.maegz	1	YES			ligprep_1.maegz	36	60134	0	W2NIXTFbY0hdW2NIXVtjSF1bY0hdYzFPW0NIMl1bQ0BdMihbT0hdKVtDSDJdTihbQ0gyXVtDSDJdW0NIMl0yKVtDSDJdYzNbY0hdW2NIXWMoW2NIXVtjSF0zKU9bQ0gyXVtDSDJdTihbQ0hdKFtDSDNdKVtDSDNdKVtDSF0oW0NIM10pW0NIM10=	J2VwaWtfcHl0aG9uJywgJy1waHQnLCAnMC4wJywgJy1waCcsICc3LjQnLCAnLXRuJywgJzgnLCAnLW1hJywgJzUwMCcsICctaW1hZScsICc8aW5maWxlLm1hZT4nLCAnLW9tYWUnLCAnPG91dGZpbGUubWFlPic=	1.000	0.0899	0.0899	0.0000	0.0000	0.090	2	2		S-OPLS	52.749	TRUE	147-2	QiK	0	2	0	0	0	12	0	1	440.625	2.128	859.723	502.684	34.538	322.501	0.000	1566.896	1.000	6.250	0.0028895	0.0072698
147	352	5	FALSE	0	QiK-out.maegz	1	YES			ligprep_1.maegz	36	60134	0	W2NIXTFbY0hdW2NIXVtjSF1bY0hdYzFPW0NIMl1bQ0BAXTIoW09IXSlbQ0gyXU4oW0NIMl1bQ0gyXVtDSDJdMilbQ0gyXWMzW2NIXVtjSF1jKFtjSF1bY0hdMylPW0NIMl1bQ0gyXU4oW0NIXShbQ0gzXSlbQ0gzXSlbQ0hdKFtDSDNdKVtDSDNd	J2VwaWtfcHl0aG9uJywgJy1waHQnLCAnMC4wJywgJy1waCcsICc3LjQnLCAnLXRuJywgJzgnLCAnLW1hJywgJzUwMCcsICctaW1hZScsICc8aW5maWxlLm1hZT4nLCAnLW9tYWUnLCAnPG91dGZpbGUubWFlPic=	1.000	0.0899	0.0899	0.0000	0.0000	0.090	2	2		S-OPLS	52.831	TRUE	147-3	QiK	0	2	0	0	0	12	0	1	440.625	2.497	859.320	503.291	33.642	322.387	0.000	1567.122	1.000	6.250	0.0039783	0.0072732
147	353	5	FALSE	0	QiK-out.maegz	1	YES			ligprep_1.maegz	36	60134	0	W2NIXTFbY0hdW2NIXVtjSF1bY0hdYzFPW0NIMl1bQ0BAXTIoW09IXSlbQ0gyXU4oW0NIMl1bQ0gyXVtDSDJdMilbQ0gyXWMzW2NIXVtjSF1jKFtjSF1bY0hdMylPW0NIMl1bQ0gyXU4oW0NIXShbQ0gzXSlbQ0gzXSlbQ0hdKFtDSDNdKVtDSDNd	J2VwaWtfcHl0aG9uJywgJy1waHQnLCAnMC4wJywgJy1waCcsICc3LjQnLCAnLXRuJywgJzgnLCAnLW1hJywgJzUwMCcsICctaW1hZScsICc8aW5maWxlLm1hZT4nLCAnLW9tYWUnLCAnPG91dGZpbGUubWFlPic=	1.000	0.0899	0.0899	0.0000	0.0000	0.090	2	2		S-OPLS	51.532	TRUE	147-4	QiK	0	2	0	0	0	12	0	1	440.625	1.493	741.921	465.913	41.719	234.290	0.000	1476.373	1.000	6.250	0.0015098	0.0084241
146	354	13	FALSE	0	QiK-out.maegz	1	YES			ligprep_1.maegz	37	60134	0	W2NIXTFbY0hdYyhbQ0gzXSlbY0hdW2NIXWMxT1tDSDJdW0NAXTIoW09IXSlbQ0gyXVtDSDJdTihbQ0gyXVtDSDJdW0NIMl0yKVtDSDJdYzNbY0hdW2NIXWMoW2NIXVtjSF0zKU9bQ0gyXVtDSDJdTjRbQ0gyXVtDSDJdW0NIMl1bQ0gyXTQ=	J2VwaWtfcHl0aG9uJywgJy1waHQnLCAnMC4wJywgJy1waCcsICc3LjQnLCAnLXRuJywgJzgnLCAnLW1hJywgJzUwMCcsICctaW1hZScsICc8aW5maWxlLm1hZT4nLCAnLW9tYWUnLCAnPG91dGZpbGUubWFlPic=	1.000	0.0488	0.0488	0.0000	0.0314	0.080	2	2		S-OPLS	53.195	TRUE	146-1	QiK	0	2	0	0	0	10	0	1	438.609	4.330	854.465	543.743	37.716	273.006	0.000	1540.591	1.000	6.250	0.0121719	0.0073145
146	355	13	FALSE	0	QiK-out.maegz	1	YES			ligprep_1.maegz	37	60134	0	W2NIXTFbY0hdYyhbQ0gzXSlbY0hdW2NIXWMxT1tDSDJdW0NAXTIoW09IXSlbQ0gyXVtDSDJdTihbQ0gyXVtDSDJdW0NIMl0yKVtDSDJdYzNbY0hdW2NIXWMoW2NIXVtjSF0zKU9bQ0gyXVtDSDJdTjRbQ0gyXVtDSDJdW0NIMl1bQ0gyXTQ=	J2VwaWtfcHl0aG9uJywgJy1waHQnLCAnMC4wJywgJy1waCcsICc3LjQnLCAnLXRuJywgJzgnLCAnLW1hJywgJzUwMCcsICctaW1hZScsICc8aW5maWxlLm1hZT4nLCAnLW9tYWUnLCAnPG91dGZpbGUubWFlPic=	1.000	0.0488	0.0488	0.0000	0.0314	0.080	2	2		S-OPLS	50.589	TRUE	146-2	QiK	0	2	0	0	0	10	0	1	438.609	3.468	853.998	545.526	35.865	272.606	0.000	1540.968	1.000	6.250	0.0078048	0.0073185
146	356	13	FALSE	0	QiK-out.maegz	1	YES			ligprep_1.maegz	37	60134	0	W2NIXTFbY0hdYyhbQ0gzXSlbY0hdW2NIXWMxT1tDSDJdW0NAQF0yKFtPSF0pW0NIMl1bQ0gyXU4oW0NIMl1bQ0gyXVtDSDJdMilbQ0gyXWMzW2NIXVtjSF1jKFtjSF1bY0hdMylPW0NIMl1bQ0gyXU40W0NIMl1bQ0gyXVtDSDJdW0NIMl00	J2VwaWtfcHl0aG9uJywgJy1waHQnLCAnMC4wJywgJy1waCcsICc3LjQnLCAnLXRuJywgJzgnLCAnLW1hJywgJzUwMCcsICctaW1hZScsICc8aW5maWxlLm1hZT4nLCAnLW9tYWUnLCAnPG91dGZpbGUubWFlPic=	1.000	0.0488	0.0488	0.0000	0.0314	0.080	2	2		S-OPLS	51.787	TRUE	146-3	QiK	1	2	0	0	0	10	0	1	438.609	0.595	859.737	552.773	34.777	272.187	0.000	1547.480	1.000	6.250	0.0002290	0.0072697
146	357	13	FALSE	0	QiK-out.maegz	1	YES			ligprep_1.maegz	37	60134	0	W2NIXTFbY0hdYyhbQ0gzXSlbY0hdW2NIXWMxT1tDSDJdW0NAQF0yKFtPSF0pW0NIMl1bQ0gyXU4oW0NIMl1bQ0gyXVtDSDJdMilbQ0gyXWMzW2NIXVtjSF1jKFtjSF1bY0hdMylPW0NIMl1bQ0gyXU40W0NIMl1bQ0gyXVtDSDJdW0NIMl00	J2VwaWtfcHl0aG9uJywgJy1waHQnLCAnMC4wJywgJy1waCcsICc3LjQnLCAnLXRuJywgJzgnLCAnLW1hJywgJzUwMCcsICctaW1hZScsICc8aW5maWxlLm1hZT4nLCAnLW9tYWUnLCAnPG91dGZpbGUubWFlPic=	1.000	0.0488	0.0488	0.0000	0.0314	0.080	2	2		S-OPLS	52.669	TRUE	146-4	QiK	0	2	0	0	0	10	0	1	438.609	2.780	852.049	551.704	30.746	269.599	0.000	1540.502	1.000	6.250	0.0050156	0.0073353
145	358	30	FALSE	0	QiK-out.maegz	1	YES			ligprep_1.maegz	38	60134	0	W2NIXTFbY0hdW2NIXWMoQ2wpW2NIXWMxT1tDSDJdQzIoW09IXSlbQ0gyXVtDSDJdTihbQ0gyXVtDSDJdMilbQ0gyXWMzW2NIXVtjSF1jKFtjSF1bY0hdMylPW0NIMl1bQ0gyXU40W0NIMl1bQ0gyXVtDSDJdW0NIMl00	J2VwaWtfcHl0aG9uJywgJy1waHQnLCAnMC4wJywgJy1waCcsICc3LjQnLCAnLXRuJywgJzgnLCAnLW1hJywgJzUwMCcsICctaW1hZScsICc8aW5maWxlLm1hZT4nLCAnLW9tYWUnLCAnPG91dGZpbGUubWFlPic=	1.000	0.0537	0.0537	0.0000	0.0363	0.090	2	2		S-OPLS	58.892	TRUE	145-1	QiK	0	2	0	0	0	10	0	1	445.000	1.568	810.529	422.171	45.418	271.423	71.517	1470.354	1.000	6.250	0.0016717	0.0077110
145	359	30	FALSE	0	QiK-out.maegz	1	YES			ligprep_1.maegz	38	60134	0	W2NIXTFbY0hdW2NIXWMoQ2wpW2NIXWMxT1tDSDJdQzIoW09IXSlbQ0gyXVtDSDJdTihbQ0gyXVtDSDJdMilbQ0gyXWMzW2NIXVtjSF1jKFtjSF1bY0hdMylPW0NIMl1bQ0gyXU40W0NIMl1bQ0gyXVtDSDJdW0NIMl00	J2VwaWtfcHl0aG9uJywgJy1waHQnLCAnMC4wJywgJy1waCcsICc3LjQnLCAnLXRuJywgJzgnLCAnLW1hJywgJzUwMCcsICctaW1hZScsICc8aW5maWxlLm1hZT4nLCAnLW9tYWUnLCAnPG91dGZpbGUubWFlPic=	1.000	0.0537	0.0537	0.0000	0.0363	0.090	2	2		S-OPLS	55.968	TRUE	145-2	QiK	0	2	0	0	0	10	0	2	445.000	1.632	824.426	440.006	37.278	275.623	71.518	1480.797	1.000	6.250	0.0017991	0.0075810
144	360	26	FALSE	0	QiK-out.maegz	1	YES			ligprep_1.maegz	39	60134	0	W2NIXTFjKFtDSDNdKVtjSF1bY0hdYyhjMVtDSDNdKU9bQ0gyXUMyKFtPSF0pW0NIMl1bQ0gyXU4oW0NIMl1bQ0gyXTIpW0NIMl1jM1tjSF1bY0hdYyhbY0hdW2NIXTMpT1tDSDJdW0NIMl1ONFtDSDJdW0NIMl1bQ0gyXVtDSDJdNA==	J2VwaWtfcHl0aG9uJywgJy1waHQnLCAnMC4wJywgJy1waCcsICc3LjQnLCAnLXRuJywgJzgnLCAnLW1hJywgJzUwMCcsICctaW1hZScsICc8aW5maWxlLm1hZT4nLCAnLW9tYWUnLCAnPG91dGZpbGUubWFlPic=	1.000	0.0513	0.0513	0.0000	0.0338	0.085	2	2		S-OPLS	51.781	TRUE	144-1	QiK	0	2	0	0	0	10	0	1	438.609	3.052	860.046	584.486	41.791	233.770	0.000	1547.085	1.000	6.250	0.0060197	0.0072671
144	361	26	FALSE	0	QiK-out.maegz	1	YES			ligprep_1.maegz	39	60134	0	W2NIXTFjKFtDSDNdKVtjSF1bY0hdYyhjMVtDSDNdKU9bQ0gyXUMyKFtPSF0pW0NIMl1bQ0gyXU4oW0NIMl1bQ0gyXTIpW0NIMl1jM1tjSF1bY0hdYyhbY0hdW2NIXTMpT1tDSDJdW0NIMl1ONFtDSDJdW0NIMl1bQ0gyXVtDSDJdNA==	J2VwaWtfcHl0aG9uJywgJy1waHQnLCAnMC4wJywgJy1waCcsICc3LjQnLCAnLXRuJywgJzgnLCAnLW1hJywgJzUwMCcsICctaW1hZScsICc8aW5maWxlLm1hZT4nLCAnLW9tYWUnLCAnPG91dGZpbGUubWFlPic=	1.000	0.0513	0.0513	0.0000	0.0338	0.085	2	2		S-OPLS	49.913	TRUE	144-2	QiK	1	2	0	0	0	10	0	1	438.609	3.080	884.920	615.558	35.986	233.376	0.000	1572.287	1.000	6.250	0.0060329	0.0070628
143	362	38	FALSE	0	QiK-out.maegz	1				ligprep_1.maegz	40	60134	0	W2NIXTFbY0hdYyhbQ0gzXSlbY0hdW2NIXWMxT1tDSDJdQzIoW09IXSlbQ0gyXVtDSDJdTihbQ0gyXVtDSDJdMilbQ0gyXWMzW2NIXVtjSF1jKFtjSF1bY0hdMylPW0NIMl1bQ0gyXU40W0NIMl1bQ0gyXVtDSDJdW0NIMl1bQ0gyXTQ=	J2VwaWtfcHl0aG9uJywgJy1waHQnLCAnMC4wJywgJy1waCcsICc3LjQnLCAnLXRuJywgJzgnLCAnLW1hJywgJzUwMCcsICctaW1hZScsICc8aW5maWxlLm1hZT4nLCAnLW9tYWUnLCAnPG91dGZpbGUubWFlPic=	1.000	0.0642	0.0642	0.0000	0.0000	0.064	2	2		S-OPLS	52.389	TRUE	143-1	QiK	1	2	0	0	0	10	0	1	438.609	3.983	874.188	550.174	42.559	281.455	0.000	1557.807	1.000	6.250	0.0101822	0.0071495
143	363	38	FALSE	0	QiK-out.maegz	1				ligprep_1.maegz	40	60134	0	W2NIXTFbY0hdYyhbQ0gzXSlbY0hdW2NIXWMxT1tDSDJdQzIoW09IXSlbQ0gyXVtDSDJdTihbQ0gyXVtDSDJdMilbQ0gyXWMzW2NIXVtjSF1jKFtjSF1bY0hdMylPW0NIMl1bQ0gyXU40W0NIMl1bQ0gyXVtDSDJdW0NIMl1bQ0gyXTQ=	J2VwaWtfcHl0aG9uJywgJy1waHQnLCAnMC4wJywgJy1waCcsICc3LjQnLCAnLXRuJywgJzgnLCAnLW1hJywgJzUwMCcsICctaW1hZScsICc8aW5maWxlLm1hZT4nLCAnLW9tYWUnLCAnPG91dGZpbGUubWFlPic=	1.000	0.0642	0.0642	0.0000	0.0000	0.064	2	2		S-OPLS	51.765	TRUE	143-2	QiK	1	2	0	0	0	10	0	1	438.609	3.623	867.490	556.345	34.521	276.624	0.000	1550.060	1.000	6.250	0.0084697	0.0072047
142	364	27	FALSE	0	QiK-out.maegz	1				ligprep_1.maegz	41	60134	0	W2NIXTFbY0hdYyhbQ0gzXSlbY0hdW2NIXWMxT1tDSDJdQzIoW09IXSlbQ0gyXVtDSDJdTihbQ0gyXVtDSDJdMilbQ0gyXWMzW2NIXVtjSF1jKFtjSF1bY0hdMylPW0NIMl1bQ0gyXU40W0NIMl1bQ0gyXVtDSDJdW0NIMl00	J2VwaWtfcHl0aG9uJywgJy1waHQnLCAnMC4wJywgJy1waCcsICc3LjQnLCAnLXRuJywgJzgnLCAnLW1hJywgJzUwMCcsICctaW1hZScsICc8aW5maWxlLm1hZT4nLCAnLW9tYWUnLCAnPG91dGZpbGUubWFlPic=	1.000	0.0513	0.0513	0.0000	0.0339	0.085	2	2		S-OPLS	50.508	TRUE	142-1	QiK	1	2	0	0	0	10	0	1	424.582	3.771	850.555	534.615	37.530	278.410	0.000	1503.473	1.000	6.250	0.0094608	0.0073481
142	365	27	FALSE	0	QiK-out.maegz	1				ligprep_1.maegz	41	60134	0	W2NIXTFbY0hdYyhbQ0gzXSlbY0hdW2NIXWMxT1tDSDJdQzIoW09IXSlbQ0gyXVtDSDJdTihbQ0gyXVtDSDJdMilbQ0gyXWMzW2NIXVtjSF1jKFtjSF1bY0hdMylPW0NIMl1bQ0gyXU40W0NIMl1bQ0gyXVtDSDJdW0NIMl00	J2VwaWtfcHl0aG9uJywgJy1waHQnLCAnMC4wJywgJy1waCcsICc3LjQnLCAnLXRuJywgJzgnLCAnLW1hJywgJzUwMCcsICctaW1hZScsICc8aW5maWxlLm1hZT4nLCAnLW9tYWUnLCAnPG91dGZpbGUubWFlPic=	1.000	0.0513	0.0513	0.0000	0.0339	0.085	2	2		S-OPLS	50.710	TRUE	142-2	QiK	0	2	0	0	0	10	0	1	424.582	3.949	839.089	519.129	44.971	274.990	0.000	1496.819	1.000	6.250	0.0104160	0.0074486
141	366	10	FALSE	0	QiK-out.maegz	1				ligprep_1.maegz	42	60134	0	W2NIXTFbY0hdW2NIXVtjSF1bY0hdYzFPW0NIMl1bQ0BdMihbT0hdKVtDSDJdTihbQ0gyXVtDSDJdW0NIMl0yKVtDSDJdYzNbY0hdW2NIXWMoW2NIXVtjSF0zKU9bQ0gyXVtDSDJdTjRbQ0gyXVtDSDJdW0NIMl1bQ0gyXTQ=	J2VwaWtfcHl0aG9uJywgJy1waHQnLCAnMC4wJywgJy1waCcsICc3LjQnLCAnLXRuJywgJzgnLCAnLW1hJywgJzUwMCcsICctaW1hZScsICc8aW5maWxlLm1hZT4nLCAnLW9tYWUnLCAnPG91dGZpbGUubWFlPic=	1.000	0.0469	0.0469	0.0000	0.0000	0.047	2	2		S-OPLS	54.458	TRUE	141-1	QiK	0	2	0	0	0	10	0	1	410.555	3.308	803.763	427.782	43.784	332.197	0.000	1435.118	1.000	6.250	0.0076267	0.0077759
141	367	10	FALSE	0	QiK-out.maegz	1				ligprep_1.maegz	42	60134	0	W2NIXTFbY0hdW2NIXVtjSF1bY0hdYzFPW0NIMl1bQ0BdMihbT0hdKVtDSDJdTihbQ0gyXVtDSDJdW0NIMl0yKVtDSDJdYzNbY0hdW2NIXWMoW2NIXVtjSF0zKU9bQ0gyXVtDSDJdTjRbQ0gyXVtDSDJdW0NIMl1bQ0gyXTQ=	J2VwaWtfcHl0aG9uJywgJy1waHQnLCAnMC4wJywgJy1waCcsICc3LjQnLCAnLXRuJywgJzgnLCAnLW1hJywgJzUwMCcsICctaW1hZScsICc8aW5maWxlLm1hZT4nLCAnLW9tYWUnLCAnPG91dGZpbGUubWFlPic=	1.000	0.0469	0.0469	0.0000	0.0000	0.047	2	2		S-OPLS	53.651	TRUE	141-2	QiK	0	2	0	0	0	10	0	1	410.555	3.146	808.176	443.394	36.143	328.638	0.000	1438.471	1.000	6.250	0.0068823	0.0077335
141	368	10	FALSE	0	QiK-out.maegz	1				ligprep_1.maegz	42	60134	0	W2NIXTFbY0hdW2NIXVtjSF1bY0hdYzFPW0NIMl1bQ0BAXTIoW09IXSlbQ0gyXU4oW0NIMl1bQ0gyXVtDSDJdMilbQ0gyXWMzW2NIXVtjSF1jKFtjSF1bY0hdMylPW0NIMl1bQ0gyXU40W0NIMl1bQ0gyXVtDSDJdW0NIMl00	J2VwaWtfcHl0aG9uJywgJy1waHQnLCAnMC4wJywgJy1waCcsICc3LjQnLCAnLXRuJywgJzgnLCAnLW1hJywgJzUwMCcsICctaW1hZScsICc8aW5maWxlLm1hZT4nLCAnLW9tYWUnLCAnPG91dGZpbGUubWFlPic=	1.000	0.0469	0.0469	0.0000	0.0000	0.047	2	2		S-OPLS	54.761	TRUE	141-3	QiK	0	2	0	0	0	10	0	1	410.555	1.752	810.302	441.179	37.124	331.999	0.000	1438.972	1.000	6.250	0.0021323	0.0077132
141	369	10	FALSE	0	QiK-out.maegz	1				ligprep_1.maegz	42	60134	0	W2NIXTFbY0hdW2NIXVtjSF1bY0hdYzFPW0NIMl1bQ0BAXTIoW09IXSlbQ0gyXU4oW0NIMl1bQ0gyXVtDSDJdMilbQ0gyXWMzW2NIXVtjSF1jKFtjSF1bY0hdMylPW0NIMl1bQ0gyXU40W0NIMl1bQ0gyXVtDSDJdW0NIMl00	J2VwaWtfcHl0aG9uJywgJy1waHQnLCAnMC4wJywgJy1waCcsICc3LjQnLCAnLXRuJywgJzgnLCAnLW1hJywgJzUwMCcsICctaW1hZScsICc8aW5maWxlLm1hZT4nLCAnLW9tYWUnLCAnPG91dGZpbGUubWFlPic=	1.000	0.0469	0.0469	0.0000	0.0000	0.047	2	2		S-OPLS	54.264	TRUE	141-4	QiK	0	2	0	0	0	10	0	1	410.555	3.377	802.439	430.692	43.386	328.361	0.000	1435.313	1.000	6.250	0.0079444	0.0077888
140	370	35	FALSE	0	QiK-out.maegz	1				ligprep_1.maegz	43	60134	0	W2NIXTFbY0hdW2NIXWMoT1tDSDNdKVtjSF1jMVtDSDJdQyg9TylOKFtDSDJdW0NIMl0yKVtDSDJdW0NIMl1DMihDKD1PKVtOSDJdKVtDSDJdYyhbY0hdW2NIXVtjSF0zKVtjSF1jMy1jNFtjSF1uW2NIXVtjSF1bY0hdNA==	J2VwaWtfcHl0aG9uJywgJy1waHQnLCAnMC4wJywgJy1waCcsICc3LjQnLCAnLXRuJywgJzgnLCAnLW1hJywgJzUwMCcsICctaW1hZScsICc8aW5maWxlLm1hZT4nLCAnLW9tYWUnLCAnPG91dGZpbGUubWFlPic=	1.000	0.0018	0.0000	0.0018	0.0000	0.000	0	0		S-OPLS	58.353	TRUE	140-1	QiK	0	0	0	0	2	7	0	-2	443.544	9.172	763.540	244.416	127.814	391.310	0.000	1403.112	2.000	7.750	0.0599550	0.0143544
139	371	5	FALSE	0	QiK-out.maegz	1	YES			ligprep_1.maegz	44	60134	0	W2NIXTFbY0hdbmMoW0NIM10pbjFbQ0gyXVtDSDJdW0NIMl1PYyhbY0hdW2NIXVtjSF0yKVtjSF1jMltDSDJdTihbQ0gyXVtDSDJdW0NIMl0zKVtDSDJdW0NIMl1bQ0BAXTMoT1tDSDNdKVtDSDJdT2M0W2NIXVtjSF1jKFtDSDNdKVtjSF1bY0hdNA==	J2VwaWtfcHl0aG9uJywgJy1waHQnLCAnMC4wJywgJy1waCcsICc3LjQnLCAnLXRuJywgJzgnLCAnLW1hJywgJzUwMCcsICctaW1hZScsICc8aW5maWxlLm1hZT4nLCAnLW9tYWUnLCAnPG91dGZpbGUubWFlPic=	1.000	0.2517	0.0455	0.2062	0.0000	0.046	2	2		S-OPLS	53.530	TRUE	139-1	QiK	0	1	0	0	0	11	0	1	477.645	3.578	815.510	450.207	28.973	336.330	0.000	1574.570	0.000	5.750	0.0081284	0.0000000
139	372	5	FALSE	0	QiK-out.maegz	1	YES			ligprep_1.maegz	44	60134	0	W2NIXTFbY0hdbmMoW0NIM10pbjFbQ0gyXVtDSDJdW0NIMl1PYyhbY0hdW2NIXVtjSF0yKVtjSF1jMltDSDJdTihbQ0gyXVtDSDJdW0NIMl0zKVtDSDJdW0NIMl1bQ0BAXTMoT1tDSDNdKVtDSDJdT2M0W2NIXVtjSF1jKFtDSDNdKVtjSF1bY0hdNA==	J2VwaWtfcHl0aG9uJywgJy1waHQnLCAnMC4wJywgJy1waCcsICc3LjQnLCAnLXRuJywgJzgnLCAnLW1hJywgJzUwMCcsICctaW1hZScsICc8aW5maWxlLm1hZT4nLCAnLW9tYWUnLCAnPG91dGZpbGUubWFlPic=	1.000	0.2517	0.0455	0.2062	0.0000	0.046	2	2		S-OPLS	51.444	TRUE	139-2	QiK	1	1	0	0	0	11	0	1	477.645	5.554	847.421	494.425	20.567	332.429	0.000	1597.434	0.000	5.750	0.0193111	0.0000000
139	373	5	FALSE	0	QiK-out.maegz	1	YES			ligprep_1.maegz	44	60134	0	W2NIXTFbY0hdbmMoW0NIM10pbjFbQ0gyXVtDSDJdW0NIMl1PYyhbY0hdW2NIXVtjSF0yKVtjSF1jMltDSDJdTihbQ0gyXVtDSDJdW0NIMl0zKVtDSDJdW0NIMl1bQ0BdMyhPW0NIM10pW0NIMl1PYzRbY0hdW2NIXWMoW0NIM10pW2NIXVtjSF00	J2VwaWtfcHl0aG9uJywgJy1waHQnLCAnMC4wJywgJy1waCcsICc3LjQnLCAnLXRuJywgJzgnLCAnLW1hJywgJzUwMCcsICctaW1hZScsICc8aW5maWxlLm1hZT4nLCAnLW9tYWUnLCAnPG91dGZpbGUubWFlPic=	1.000	0.2517	0.0455	0.2062	0.0000	0.046	2	2		S-OPLS	53.187	TRUE	139-3	QiK	2	1	0	0	0	11	0	1	477.645	5.995	874.447	510.018	26.686	337.743	0.000	1629.191	0.000	5.750	0.0220632	0.0000000
139	374	5	FALSE	0	QiK-out.maegz	1	YES			ligprep_1.maegz	44	60134	0	W2NIXTFbY0hdbmMoW0NIM10pbjFbQ0gyXVtDSDJdW0NIMl1PYyhbY0hdW2NIXVtjSF0yKVtjSF1jMltDSDJdTihbQ0gyXVtDSDJdW0NIMl0zKVtDSDJdW0NIMl1bQ0BdMyhPW0NIM10pW0NIMl1PYzRbY0hdW2NIXWMoW0NIM10pW2NIXVtjSF00	J2VwaWtfcHl0aG9uJywgJy1waHQnLCAnMC4wJywgJy1waCcsICc3LjQnLCAnLXRuJywgJzgnLCAnLW1hJywgJzUwMCcsICctaW1hZScsICc8aW5maWxlLm1hZT4nLCAnLW9tYWUnLCAnPG91dGZpbGUubWFlPic=	1.000	0.2517	0.0455	0.2062	0.0000	0.046	2	2		S-OPLS	52.490	TRUE	139-4	QiK	2	1	0	0	0	11	0	1	477.645	3.515	894.716	527.183	26.650	340.883	0.000	1646.230	0.000	5.750	0.0075037	0.0000000
138	375	31	FALSE	0	QiK-out.maegz	1	YES			ligprep_1.maegz	45	60134	0	W2NIXTFbY0hdbmMoW0NIM10pbjFbQ0gyXVtDSDJdW0NIMl1PYyhbY0hdW2NIXVtjSF0yKVtjSF1jMltDSDJdTihbQ0gyXVtDSDJdW0NIMl0zKVtDSDJdW0NIMl1bQ0BAXTMoW09IXSlbQ0gyXU9jNFtjSF1bY0hdYyhbQ0gzXSlbY0hdW2NIXTQ=	J2VwaWtfcHl0aG9uJywgJy1waHQnLCAnMC4wJywgJy1waCcsICc3LjQnLCAnLXRuJywgJzgnLCAnLW1hJywgJzUwMCcsICctaW1hZScsICc8aW5maWxlLm1hZT4nLCAnLW9tYWUnLCAnPG91dGZpbGUubWFlPic=	1.000	0.2423	0.0361	0.2062	0.0000	0.036	2	2		S-OPLS	46.261	TRUE	138-1	QiK	0	1	0	0	0	11	0	1	463.619	4.990	841.173	436.975	55.507	348.691	0.000	1570.004	1.000	5.750	0.0158602	0.0068357
138	376	31	FALSE	0	QiK-out.maegz	1	YES			ligprep_1.maegz	45	60134	0	W2NIXTFbY0hdbmMoW0NIM10pbjFbQ0gyXVtDSDJdW0NIMl1PYyhbY0hdW2NIXVtjSF0yKVtjSF1jMltDSDJdTihbQ0gyXVtDSDJdW0NIMl0zKVtDSDJdW0NIMl1bQ0BAXTMoW09IXSlbQ0gyXU9jNFtjSF1bY0hdYyhbQ0gzXSlbY0hdW2NIXTQ=	J2VwaWtfcHl0aG9uJywgJy1waHQnLCAnMC4wJywgJy1waCcsICc3LjQnLCAnLXRuJywgJzgnLCAnLW1hJywgJzUwMCcsICctaW1hZScsICc8aW5maWxlLm1hZT4nLCAnLW9tYWUnLCAnPG91dGZpbGUubWFlPic=	1.000	0.2423	0.0361	0.2062	0.0000	0.036	2	2		S-OPLS	50.382	TRUE	138-2	QiK	3	1	0	0	0	11	0	1	463.619	2.465	901.278	495.925	57.843	347.510	0.000	1629.408	1.000	5.750	0.0037294	0.0063798
138	377	31	FALSE	0	QiK-out.maegz	1	YES			ligprep_1.maegz	45	60134	0	W2NIXTFbY0hdbmMoW0NIM10pbjFbQ0gyXVtDSDJdW0NIMl1PYyhbY0hdW2NIXVtjSF0yKVtjSF1jMltDSDJdTihbQ0gyXVtDSDJdW0NIMl0zKVtDSDJdW0NIMl1bQ0BdMyhbT0hdKVtDSDJdT2M0W2NIXVtjSF1jKFtDSDNdKVtjSF1bY0hdNA==	J2VwaWtfcHl0aG9uJywgJy1waHQnLCAnMC4wJywgJy1waCcsICc3LjQnLCAnLXRuJywgJzgnLCAnLW1hJywgJzUwMCcsICctaW1hZScsICc8aW5maWxlLm1hZT4nLCAnLW9tYWUnLCAnPG91dGZpbGUubWFlPic=	1.000	0.2423	0.0361	0.2062	0.0000	0.036	2	2		S-OPLS	48.270	TRUE	138-3	QiK	0	1	0	0	0	11	0	1	463.619	4.193	838.924	439.569	50.392	348.962	0.000	1572.436	1.000	5.750	0.0111811	0.0068540
138	378	31	FALSE	0	QiK-out.maegz	1	YES			ligprep_1.maegz	45	60134	0	W2NIXTFbY0hdbmMoW0NIM10pbjFbQ0gyXVtDSDJdW0NIMl1PYyhbY0hdW2NIXVtjSF0yKVtjSF1jMltDSDJdTihbQ0gyXVtDSDJdW0NIMl0zKVtDSDJdW0NIMl1bQ0BdMyhbT0hdKVtDSDJdT2M0W2NIXVtjSF1jKFtDSDNdKVtjSF1bY0hdNA==	J2VwaWtfcHl0aG9uJywgJy1waHQnLCAnMC4wJywgJy1waCcsICc3LjQnLCAnLXRuJywgJzgnLCAnLW1hJywgJzUwMCcsICctaW1hZScsICc8aW5maWxlLm1hZT4nLCAnLW9tYWUnLCAnPG91dGZpbGUubWFlPic=	1.000	0.2423	0.0361	0.2062	0.0000	0.036	2	2		S-OPLS	45.535	TRUE	138-4	QiK	0	1	0	0	0	11	0	1	463.619	1.940	735.173	429.124	16.613	289.436	0.000	1466.053	1.000	5.750	0.0025679	0.0078213
137	379	35	FALSE	0	QiK-out.maegz	1				ligprep_1.maegz	46	60134	0	W2NIXTFbY0hdW2NIXWMoT1tDSDNdKVtjSF1jMVtDSDJdQyg9TylOKFtDSDJdW0NIMl0yKVtDSDJdW0NIMl1DMihDKD1PKVtOSDJdKVtDSDJdYyhbY0hdW2NIXVtjSF0zKVtjSF1jMy1jNFtjSF1uW2NIXVtjSF1bY0hdNA==	J2VwaWtfcHl0aG9uJywgJy1waHQnLCAnMC4wJywgJy1waCcsICc3LjQnLCAnLXRuJywgJzgnLCAnLW1hJywgJzUwMCcsICctaW1hZScsICc8aW5maWxlLm1hZT4nLCAnLW9tYWUnLCAnPG91dGZpbGUubWFlPic=	1.000	0.0018	0.0000	0.0018	0.0000	0.000	0	0		S-OPLS	58.353	TRUE	137-1	QiK	0	0	0	0	2	7	0	-2	443.544	9.172	763.540	244.416	127.814	391.310	0.000	1403.112	2.000	7.750	0.0599550	0.0143544
136	380	24	FALSE	0	QiK-out.maegz	1	YES			ligprep_1.maegz	47	60134	0	W2NIXTFbY0hdbmMoW0NIM10pbjFbQ0gyXVtDSDJdW0NIMl1PYyhbY0hdW2NIXVtjSF0yKVtjSF1jMltDSDJdTihbQ0gyXVtDSDJdMylbQ0gyXVtDSDJdQzMoT1tDSDNdKVtDSDJdT2M0W2NIXWMoQ2wpW2NIXVtjSF1bY0hdNA==	J2VwaWtfcHl0aG9uJywgJy1waHQnLCAnMC4wJywgJy1waCcsICc3LjQnLCAnLXRuJywgJzgnLCAnLW1hJywgJzUwMCcsICctaW1hZScsICc8aW5maWxlLm1hZT4nLCAnLW9tYWUnLCAnPG91dGZpbGUubWFlPic=	1.000	0.2551	0.0489	0.2062	0.0000	0.049	2	2		S-OPLS	52.443	TRUE	136-1	QiK	0	1	0	0	0	11	0	1	484.037	5.258	701.425	384.982	26.346	261.645	28.452	1432.574	0.000	5.750	0.0193007	0.0000000
136	381	24	FALSE	0	QiK-out.maegz	1	YES			ligprep_1.maegz	47	60134	0	W2NIXTFbY0hdbmMoW0NIM10pbjFbQ0gyXVtDSDJdW0NIMl1PYyhbY0hdW2NIXVtjSF0yKVtjSF1jMltDSDJdTihbQ0gyXVtDSDJdMylbQ0gyXVtDSDJdQzMoT1tDSDNdKVtDSDJdT2M0W2NIXWMoQ2wpW2NIXVtjSF1bY0hdNA==	J2VwaWtfcHl0aG9uJywgJy1waHQnLCAnMC4wJywgJy1waCcsICc3LjQnLCAnLXRuJywgJzgnLCAnLW1hJywgJzUwMCcsICctaW1hZScsICc8aW5maWxlLm1hZT4nLCAnLW9tYWUnLCAnPG91dGZpbGUubWFlPic=	1.000	0.2551	0.0489	0.2062	0.0000	0.049	2	2		S-OPLS	55.835	TRUE	136-2	QiK	3	1	0	0	0	11	0	1	484.037	4.749	890.518	409.001	28.258	381.746	71.512	1598.609	0.000	5.750	0.0141066	0.0000000
135	382	40	FALSE	0	QiK-out.maegz	1	YES			ligprep_1.maegz	48	60134	0	W2NIXTFbY0hdbmMoW0NIM10pbjFbQ0gyXVtDSDJdW0NIMl1PYyhbY0hdW2NIXVtjSF0yKVtjSF1jMltDSDJdTihbQ0gyXVtDSDJdMylbQ0gyXVtDSDJdQzMoW09IXSlbQ0gyXU9jNGMoQ2wpW2NIXVtjSF1jKFtjSF00KVtDSDNd	J2VwaWtfcHl0aG9uJywgJy1waHQnLCAnMC4wJywgJy1waCcsICc3LjQnLCAnLXRuJywgJzgnLCAnLW1hJywgJzUwMCcsICctaW1hZScsICc8aW5maWxlLm1hZT4nLCAnLW9tYWUnLCAnPG91dGZpbGUubWFlPic=	1.000	0.2492	0.0430	0.2062	0.0000	0.043	2	2		S-OPLS	49.417	TRUE	135-1	QiK	3	1	0	0	0	11	0	1	484.037	8.141	891.402	428.806	67.784	334.792	60.021	1601.984	1.000	5.750	0.0413748	0.0064505
135	383	40	FALSE	0	QiK-out.maegz	1	YES			ligprep_1.maegz	48	60134	0	W2NIXTFbY0hdbmMoW0NIM10pbjFbQ0gyXVtDSDJdW0NIMl1PYyhbY0hdW2NIXVtjSF0yKVtjSF1jMltDSDJdTihbQ0gyXVtDSDJdMylbQ0gyXVtDSDJdQzMoW09IXSlbQ0gyXU9jNGMoQ2wpW2NIXVtjSF1jKFtjSF00KVtDSDNd	J2VwaWtfcHl0aG9uJywgJy1waHQnLCAnMC4wJywgJy1waCcsICc3LjQnLCAnLXRuJywgJzgnLCAnLW1hJywgJzUwMCcsICctaW1hZScsICc8aW5maWxlLm1hZT4nLCAnLW9tYWUnLCAnPG91dGZpbGUubWFlPic=	1.000	0.2492	0.0430	0.2062	0.0000	0.043	2	2		S-OPLS	46.883	TRUE	135-2	QiK	3	1	0	0	0	11	0	1	484.037	4.522	896.073	436.942	59.720	339.404	60.007	1607.360	1.000	5.750	0.0127242	0.0064169
134	384	36	FALSE	0	QiK-out.maegz	1	YES			ligprep_1.maegz	49	60134	0	W2NIXTFbY0hdbmMoW0NIM10pbjFbQ0gyXVtDSDJdW0NIMl1PYyhbY0hdW2NIXVtjSF0yKVtjSF1jMltDSDJdTihbQ0gyXVtDSDJdMylbQ0gyXVtDSDJdQzMoW09IXSlbQ0gyXU9jNFtjSF1jKENsKVtjSF1bY0hdW2NIXTQ=	J2VwaWtfcHl0aG9uJywgJy1waHQnLCAnMC4wJywgJy1waCcsICc3LjQnLCAnLXRuJywgJzgnLCAnLW1hJywgJzUwMCcsICctaW1hZScsICc8aW5maWxlLm1hZT4nLCAnLW9tYWUnLCAnPG91dGZpbGUubWFlPic=	1.000	0.2479	0.0417	0.2062	0.0000	0.042	2	2		S-OPLS	52.222	TRUE	134-1	QiK	2	1	0	0	0	11	0	1	470.010	3.895	876.226	354.667	61.772	388.276	71.511	1553.703	1.000	5.750	0.0097666	0.0065622
134	385	36	FALSE	0	QiK-out.maegz	1	YES			ligprep_1.maegz	49	60134	0	W2NIXTFbY0hdbmMoW0NIM10pbjFbQ0gyXVtDSDJdW0NIMl1PYyhbY0hdW2NIXVtjSF0yKVtjSF1jMltDSDJdTihbQ0gyXVtDSDJdMylbQ0gyXVtDSDJdQzMoW09IXSlbQ0gyXU9jNFtjSF1jKENsKVtjSF1bY0hdW2NIXTQ=	J2VwaWtfcHl0aG9uJywgJy1waHQnLCAnMC4wJywgJy1waCcsICc3LjQnLCAnLXRuJywgJzgnLCAnLW1hJywgJzUwMCcsICctaW1hZScsICc8aW5maWxlLm1hZT4nLCAnLW9tYWUnLCAnPG91dGZpbGUubWFlPic=	1.000	0.2479	0.0417	0.2062	0.0000	0.042	2	2		S-OPLS	53.404	TRUE	134-2	QiK	2	1	0	0	0	11	0	1	470.010	3.714	869.215	343.898	69.003	384.706	71.608	1545.253	1.000	5.750	0.0089261	0.0066152
133	386	40	FALSE	0	QiK-out.maegz	1	YES			ligprep_1.maegz	50	60134	0	W2NIXTFbY0hdbmMoW0NIM10pbjFbQ0gyXVtDSDJdW0NIMl1PYyhbY0hdW2NIXVtjSF0yKVtjSF1jMltDSDJdTihbQ0gyXVtDSDJdMylbQ0gyXVtDSDJdQzMoW09IXSlbQ0gyXU9jKGM0W0NIM10pW2NIXVtjSF1jKFtjSF00KVtDSDNd	J2VwaWtfcHl0aG9uJywgJy1waHQnLCAnMC4wJywgJy1waCcsICc3LjQnLCAnLXRuJywgJzgnLCAnLW1hJywgJzUwMCcsICctaW1hZScsICc8aW5maWxlLm1hZT4nLCAnLW9tYWUnLCAnPG91dGZpbGUubWFlPic=	1.000	0.2451	0.0389	0.2062	0.0000	0.039	2	2		S-OPLS	48.994	TRUE	133-1	QiK	1	1	0	0	0	11	0	1	463.619	4.923	879.305	494.520	59.637	325.148	0.000	1600.474	1.000	5.750	0.0151423	0.0065393
133	387	40	FALSE	0	QiK-out.maegz	1	YES			ligprep_1.maegz	50	60134	0	W2NIXTFbY0hdbmMoW0NIM10pbjFbQ0gyXVtDSDJdW0NIMl1PYyhbY0hdW2NIXVtjSF0yKVtjSF1jMltDSDJdTihbQ0gyXVtDSDJdMylbQ0gyXVtDSDJdQzMoW09IXSlbQ0gyXU9jKGM0W0NIM10pW2NIXVtjSF1jKFtjSF00KVtDSDNd	J2VwaWtfcHl0aG9uJywgJy1waHQnLCAnMC4wJywgJy1waCcsICc3LjQnLCAnLXRuJywgJzgnLCAnLW1hJywgJzUwMCcsICctaW1hZScsICc8aW5maWxlLm1hZT4nLCAnLW9tYWUnLCAnPG91dGZpbGUubWFlPic=	1.000	0.2451	0.0389	0.2062	0.0000	0.039	2	2		S-OPLS	47.529	TRUE	133-2	QiK	2	1	0	0	0	11	0	1	463.619	4.361	899.171	499.126	66.112	333.934	0.000	1614.201	1.000	5.750	0.0117824	0.0063948
132	388	18	FALSE	0	QiK-out.maegz	1				ligprep_1.maegz	51	60134	0	W2NIXTFbY0hdbmMoW0NIM10pbjFbQ0gyXVtDSDJdW0NIMl1PYyhbY0hdW2NIXVtjSF0yKVtjSF1jMltDSDJdTihbQ0gyXVtDSDJdMylbQ0gyXVtDSDJdQzMoW09IXSlbQ0gyXU9jNFtjSF1bY0hdYyhbQ0gzXSlbY0hdW2NIXTQ=	J2VwaWtfcHl0aG9uJywgJy1waHQnLCAnMC4wJywgJy1waCcsICc3LjQnLCAnLXRuJywgJzgnLCAnLW1hJywgJzUwMCcsICctaW1hZScsICc8aW5maWxlLm1hZT4nLCAnLW9tYWUnLCAnPG91dGZpbGUubWFlPic=	1.000	0.2452	0.0390	0.2062	0.0000	0.039	2	2		S-OPLS	47.133	TRUE	132-1	QiK	2	1	0	0	0	11	0	1	449.592	4.907	884.366	445.377	61.060	377.929	0.000	1568.769	1.000	5.750	0.0153470	0.0065018
132	389	18	FALSE	0	QiK-out.maegz	1				ligprep_1.maegz	51	60134	0	W2NIXTFbY0hdbmMoW0NIM10pbjFbQ0gyXVtDSDJdW0NIMl1PYyhbY0hdW2NIXVtjSF0yKVtjSF1jMltDSDJdTihbQ0gyXVtDSDJdMylbQ0gyXVtDSDJdQzMoW09IXSlbQ0gyXU9jNFtjSF1bY0hdYyhbQ0gzXSlbY0hdW2NIXTQ=	J2VwaWtfcHl0aG9uJywgJy1waHQnLCAnMC4wJywgJy1waCcsICc3LjQnLCAnLXRuJywgJzgnLCAnLW1hJywgJzUwMCcsICctaW1hZScsICc8aW5maWxlLm1hZT4nLCAnLW9tYWUnLCAnPG91dGZpbGUubWFlPic=	1.000	0.2452	0.0390	0.2062	0.0000	0.039	2	2		S-OPLS	48.956	TRUE	132-2	QiK	2	1	0	0	0	11	0	1	449.592	7.068	871.842	430.747	69.538	371.556	0.000	1559.918	1.000	5.750	0.0320232	0.0065952
131	390	29	FALSE	0	QiK-out.maegz	1	YES			ligprep_1.maegz	52	60134	0	W2NIXTFbY0hdbmMoW0NIM10pbjFbQ0gyXVtDSDJdW0NIMl1PYyhbY0hdW2NIXVtjSF0yKVtjSF1jMltDSDJdTihbQ0gyXVtDSDJdW0NIMl0zKVtDSDJdW0NAQF0zKFtPSF0pW0NIMl1PYzRjKENsKVtjSF1bY0hdYyhbY0hdNClbQ0gzXQ==	J2VwaWtfcHl0aG9uJywgJy1waHQnLCAnMC4wJywgJy1waCcsICc3LjQnLCAnLXRuJywgJzgnLCAnLW1hJywgJzUwMCcsICctaW1hZScsICc8aW5maWxlLm1hZT4nLCAnLW9tYWUnLCAnPG91dGZpbGUubWFlPic=	1.000	0.2429	0.0367	0.2062	0.0000	0.037	2	2		S-OPLS	49.177	TRUE	131-1	QiK	3	1	0	0	0	11	0	1	484.037	6.203	880.199	430.001	65.758	324.574	59.867	1593.158	1.000	5.750	0.0241523	0.0065326
131	391	29	FALSE	0	QiK-out.maegz	1	YES			ligprep_1.maegz	52	60134	0	W2NIXTFbY0hdbmMoW0NIM10pbjFbQ0gyXVtDSDJdW0NIMl1PYyhbY0hdW2NIXVtjSF0yKVtjSF1jMltDSDJdTihbQ0gyXVtDSDJdW0NIMl0zKVtDSDJdW0NAQF0zKFtPSF0pW0NIMl1PYzRjKENsKVtjSF1bY0hdYyhbY0hdNClbQ0gzXQ==	J2VwaWtfcHl0aG9uJywgJy1waHQnLCAnMC4wJywgJy1waCcsICc3LjQnLCAnLXRuJywgJzgnLCAnLW1hJywgJzUwMCcsICctaW1hZScsICc8aW5maWxlLm1hZT4nLCAnLW9tYWUnLCAnPG91dGZpbGUubWFlPic=	1.000	0.2429	0.0367	0.2062	0.0000	0.037	2	2		S-OPLS	45.999	TRUE	131-2	QiK	3	1	0	0	0	11	0	1	484.037	9.724	899.600	441.483	59.365	338.943	59.808	1609.041	1.000	5.750	0.0587669	0.0063917
131	392	29	FALSE	0	QiK-out.maegz	1	YES			ligprep_1.maegz	52	60134	0	W2NIXTFbY0hdbmMoW0NIM10pbjFbQ0gyXVtDSDJdW0NIMl1PYyhbY0hdW2NIXVtjSF0yKVtjSF1jMltDSDJdTihbQ0gyXVtDSDJdW0NIMl0zKVtDSDJdW0NAXTMoW09IXSlbQ0gyXU9jNGMoQ2wpW2NIXVtjSF1jKFtjSF00KVtDSDNd	J2VwaWtfcHl0aG9uJywgJy1waHQnLCAnMC4wJywgJy1waCcsICc3LjQnLCAnLXRuJywgJzgnLCAnLW1hJywgJzUwMCcsICctaW1hZScsICc8aW5maWxlLm1hZT4nLCAnLW9tYWUnLCAnPG91dGZpbGUubWFlPic=	1.000	0.2429	0.0367	0.2062	0.0000	0.037	2	2		S-OPLS	48.323	TRUE	131-3	QiK	1	1	0	0	0	11	0	1	484.037	2.273	844.021	436.349	57.309	290.487	59.876	1568.149	1.000	5.750	0.0032932	0.0068126
131	393	29	FALSE	0	QiK-out.maegz	1	YES			ligprep_1.maegz	52	60134	0	W2NIXTFbY0hdbmMoW0NIM10pbjFbQ0gyXVtDSDJdW0NIMl1PYyhbY0hdW2NIXVtjSF0yKVtjSF1jMltDSDJdTihbQ0gyXVtDSDJdW0NIMl0zKVtDSDJdW0NAXTMoW09IXSlbQ0gyXU9jNGMoQ2wpW2NIXVtjSF1jKFtjSF00KVtDSDNd	J2VwaWtfcHl0aG9uJywgJy1waHQnLCAnMC4wJywgJy1waCcsICc3LjQnLCAnLXRuJywgJzgnLCAnLW1hJywgJzUwMCcsICctaW1hZScsICc8aW5maWxlLm1hZT4nLCAnLW9tYWUnLCAnPG91dGZpbGUubWFlPic=	1.000	0.2429	0.0367	0.2062	0.0000	0.037	2	2		S-OPLS	46.411	TRUE	131-4	QiK	1	1	0	0	0	11	0	1	484.037	9.745	867.664	449.072	58.985	319.735	39.872	1586.937	1.000	5.750	0.0598412	0.0066270
130	394	41	FALSE	0	QiK-out.maegz	1	YES			ligprep_1.maegz	53	60134	0	W2NIXTFbY0hdbmMoW0NIM10pbjFbQ0gyXVtDSDJdW0NIMl1PYyhbY0hdW2NIXVtjSF0yKVtjSF1jMltDSDJdTihbQ0gyXVtDSDJdW0NIMl0zKVtDSDJdW0NAQF0zKFtPSF0pW0NIMl1PYzRbY0hdW2NIXVtjSF1bY0hdW2NIXTQ=	J2VwaWtfcHl0aG9uJywgJy1waHQnLCAnMC4wJywgJy1waCcsICc3LjQnLCAnLXRuJywgJzgnLCAnLW1hJywgJzUwMCcsICctaW1hZScsICc8aW5maWxlLm1hZT4nLCAnLW9tYWUnLCAnPG91dGZpbGUubWFlPic=	1.000	0.2401	0.0339	0.2062	0.0000	0.034	2	2		S-OPLS	47.673	TRUE	130-1	QiK	2	1	0	0	0	11	0	1	435.565	7.800	851.004	357.538	60.504	432.962	0.000	1508.758	1.000	5.750	0.0403269	0.0067567
130	395	41	FALSE	0	QiK-out.maegz	1	YES			ligprep_1.maegz	53	60134	0	W2NIXTFbY0hdbmMoW0NIM10pbjFbQ0gyXVtDSDJdW0NIMl1PYyhbY0hdW2NIXVtjSF0yKVtjSF1jMltDSDJdTihbQ0gyXVtDSDJdW0NIMl0zKVtDSDJdW0NAQF0zKFtPSF0pW0NIMl1PYzRbY0hdW2NIXVtjSF1bY0hdW2NIXTQ=	J2VwaWtfcHl0aG9uJywgJy1waHQnLCAnMC4wJywgJy1waCcsICc3LjQnLCAnLXRuJywgJzgnLCAnLW1hJywgJzUwMCcsICctaW1hZScsICc8aW5maWxlLm1hZT4nLCAnLW9tYWUnLCAnPG91dGZpbGUubWFlPic=	1.000	0.2401	0.0339	0.2062	0.0000	0.034	2	2		S-OPLS	51.970	TRUE	130-2	QiK	0	1	0	0	0	11	0	1	435.565	5.127	826.551	343.177	67.030	416.344	0.000	1489.038	1.000	5.750	0.0176520	0.0069566
130	396	41	FALSE	0	QiK-out.maegz	1	YES			ligprep_1.maegz	53	60134	0	W2NIXTFbY0hdbmMoW0NIM10pbjFbQ0gyXVtDSDJdW0NIMl1PYyhbY0hdW2NIXVtjSF0yKVtjSF1jMltDSDJdTihbQ0gyXVtDSDJdW0NIMl0zKVtDSDJdW0NAXTMoW09IXSlbQ0gyXU9jNFtjSF1bY0hdW2NIXVtjSF1bY0hdNA==	J2VwaWtfcHl0aG9uJywgJy1waHQnLCAnMC4wJywgJy1waCcsICc3LjQnLCAnLXRuJywgJzgnLCAnLW1hJywgJzUwMCcsICctaW1hZScsICc8aW5maWxlLm1hZT4nLCAnLW9tYWUnLCAnPG91dGZpbGUubWFlPic=	1.000	0.2401	0.0339	0.2062	0.0000	0.034	2	2		S-OPLS	50.559	TRUE	130-3	QiK	0	1	0	0	0	11	0	1	435.565	7.916	840.767	361.458	60.642	418.667	0.000	1505.731	1.000	5.750	0.0416212	0.0068390
130	397	41	FALSE	0	QiK-out.maegz	1	YES			ligprep_1.maegz	53	60134	0	W2NIXTFbY0hdbmMoW0NIM10pbjFbQ0gyXVtDSDJdW0NIMl1PYyhbY0hdW2NIXVtjSF0yKVtjSF1jMltDSDJdTihbQ0gyXVtDSDJdW0NIMl0zKVtDSDJdW0NAXTMoW09IXSlbQ0gyXU9jNFtjSF1bY0hdW2NIXVtjSF1bY0hdNA==	J2VwaWtfcHl0aG9uJywgJy1waHQnLCAnMC4wJywgJy1waCcsICc3LjQnLCAnLXRuJywgJzgnLCAnLW1hJywgJzUwMCcsICctaW1hZScsICc8aW5maWxlLm1hZT4nLCAnLW9tYWUnLCAnPG91dGZpbGUubWFlPic=	1.000	0.2401	0.0339	0.2062	0.0000	0.034	2	2		S-OPLS	50.507	TRUE	130-4	QiK	0	1	0	0	0	11	0	1	435.565	4.247	801.087	355.823	59.249	386.015	0.000	1471.085	1.000	5.750	0.0122593	0.0071777
129	398	33	FALSE	0	QiK-out.maegz	1	YES			ligprep_1.maegz	54	60134	0	W2NIXTFbY0hdbmMoW0NIM10pbjFbQ0gyXVtDSDJdW0NIMl1PYyhbY0hdW2NIXVtjSF0yKVtjSF1jMltDSDJdTihbQ0gyXVtDSDJdW0NIMl0zKVtDSDJdW0NAQF0zKFtPSF0pW0NIMl1PYyhbY0hdYyhjNENsKVtDSDNdKVtjSF1jNFtDSDNd	J2VwaWtfcHl0aG9uJywgJy1waHQnLCAnMC4wJywgJy1waCcsICc3LjQnLCAnLXRuJywgJzgnLCAnLW1hJywgJzUwMCcsICctaW1hZScsICc8aW5maWxlLm1hZT4nLCAnLW9tYWUnLCAnPG91dGZpbGUubWFlPic=	1.000	0.2422	0.0359	0.2062	0.0000	0.036	2	2		S-OPLS	49.595	TRUE	129-1	QiK	3	1	0	0	0	11	0	1	498.064	3.866	910.390	511.768	59.633	288.182	50.807	1644.000	1.000	5.750	0.0090900	0.0063160
129	399	33	FALSE	0	QiK-out.maegz	1	YES			ligprep_1.maegz	54	60134	0	W2NIXTFbY0hdbmMoW0NIM10pbjFbQ0gyXVtDSDJdW0NIMl1PYyhbY0hdW2NIXVtjSF0yKVtjSF1jMltDSDJdTihbQ0gyXVtDSDJdW0NIMl0zKVtDSDJdW0NAQF0zKFtPSF0pW0NIMl1PYyhbY0hdYyhjNENsKVtDSDNdKVtjSF1jNFtDSDNd	J2VwaWtfcHl0aG9uJywgJy1waHQnLCAnMC4wJywgJy1waCcsICc3LjQnLCAnLXRuJywgJzgnLCAnLW1hJywgJzUwMCcsICctaW1hZScsICc8aW5maWxlLm1hZT4nLCAnLW9tYWUnLCAnPG91dGZpbGUubWFlPic=	1.000	0.2422	0.0359	0.2062	0.0000	0.036	2	2		S-OPLS	50.336	TRUE	129-2	QiK	4	1	0	0	0	11	0	1	498.064	5.055	917.284	501.339	67.747	297.609	50.589	1654.105	1.000	5.750	0.0154504	0.0062685
129	400	33	FALSE	0	QiK-out.maegz	1	YES			ligprep_1.maegz	54	60134	0	W2NIXTFbY0hdbmMoW0NIM10pbjFbQ0gyXVtDSDJdW0NIMl1PYyhbY0hdW2NIXVtjSF0yKVtjSF1jMltDSDJdTihbQ0gyXVtDSDJdW0NIMl0zKVtDSDJdW0NAXTMoW09IXSlbQ0gyXU9jKFtjSF1jKGM0Q2wpW0NIM10pW2NIXWM0W0NIM10=	J2VwaWtfcHl0aG9uJywgJy1waHQnLCAnMC4wJywgJy1waCcsICc3LjQnLCAnLXRuJywgJzgnLCAnLW1hJywgJzUwMCcsICctaW1hZScsICc8aW5maWxlLm1hZT4nLCAnLW9tYWUnLCAnPG91dGZpbGUubWFlPic=	1.000	0.2422	0.0359	0.2062	0.0000	0.036	2	2		S-OPLS	48.716	TRUE	129-3	QiK	3	1	0	0	0	11	0	1	498.064	2.786	912.761	512.356	60.664	289.420	50.321	1646.687	1.000	5.750	0.0047138	0.0062996
129	401	33	FALSE	0	QiK-out.maegz	1	YES			ligprep_1.maegz	54	60134	0	W2NIXTFbY0hdbmMoW0NIM10pbjFbQ0gyXVtDSDJdW0NIMl1PYyhbY0hdW2NIXVtjSF0yKVtjSF1jMltDSDJdTihbQ0gyXVtDSDJdW0NIMl0zKVtDSDJdW0NAXTMoW09IXSlbQ0gyXU9jKFtjSF1jKGM0Q2wpW0NIM10pW2NIXWM0W0NIM10=	J2VwaWtfcHl0aG9uJywgJy1waHQnLCAnMC4wJywgJy1waCcsICc3LjQnLCAnLXRuJywgJzgnLCAnLW1hJywgJzUwMCcsICctaW1hZScsICc8aW5maWxlLm1hZT4nLCAnLW9tYWUnLCAnPG91dGZpbGUubWFlPic=	1.000	0.2422	0.0359	0.2062	0.0000	0.036	2	2		S-OPLS	48.093	TRUE	129-4	QiK	0	1	0	0	0	11	0	1	498.064	4.237	779.384	451.573	66.196	214.564	47.051	1537.613	1.000	5.750	0.0116772	0.0073776
128	402	42	FALSE	0	QiK-out.maegz	1	YES			ligprep_1.maegz	55	60134	0	W2NIXTFbY0hdbmMoW0NIM10pbjFbQ0gyXVtDSDJdW0NIMl1PYyhbY0hdW2NIXVtjSF0yKVtjSF1jMltDSDJdTihbQ0gyXVtDSDJdW0NIMl0zKVtDSDJdW0NIMl1bQ0BAXTMoW09IXSlbQ0gyXU9jNGMoQ2wpW2NIXVtjSF1jKFtjSF00KVtDSDNd	J2VwaWtfcHl0aG9uJywgJy1waHQnLCAnMC4wJywgJy1waCcsICc3LjQnLCAnLXRuJywgJzgnLCAnLW1hJywgJzUwMCcsICctaW1hZScsICc8aW5maWxlLm1hZT4nLCAnLW9tYWUnLCAnPG91dGZpbGUubWFlPic=	1.000	0.2441	0.0379	0.2062	0.0000	0.038	2	2		S-OPLS	49.517	TRUE	128-1	QiK	2	1	0	0	0	11	0	1	498.064	4.262	893.802	453.875	62.415	326.720	50.792	1632.675	1.000	5.750	0.0111249	0.0064332
128	403	42	FALSE	0	QiK-out.maegz	1	YES			ligprep_1.maegz	55	60134	0	W2NIXTFbY0hdbmMoW0NIM10pbjFbQ0gyXVtDSDJdW0NIMl1PYyhbY0hdW2NIXVtjSF0yKVtjSF1jMltDSDJdTihbQ0gyXVtDSDJdW0NIMl0zKVtDSDJdW0NIMl1bQ0BAXTMoW09IXSlbQ0gyXU9jNGMoQ2wpW2NIXVtjSF1jKFtjSF00KVtDSDNd	J2VwaWtfcHl0aG9uJywgJy1waHQnLCAnMC4wJywgJy1waCcsICc3LjQnLCAnLXRuJywgJzgnLCAnLW1hJywgJzUwMCcsICctaW1hZScsICc8aW5maWxlLm1hZT4nLCAnLW9tYWUnLCAnPG91dGZpbGUubWFlPic=	1.000	0.2441	0.0379	0.2062	0.0000	0.038	2	2		S-OPLS	47.303	TRUE	128-2	QiK	3	1	0	0	0	11	0	1	498.064	4.867	902.681	450.409	61.165	336.041	55.066	1642.444	1.000	5.750	0.0144206	0.0063699
128	404	42	FALSE	0	QiK-out.maegz	1	YES			ligprep_1.maegz	55	60134	0	W2NIXTFbY0hdbmMoW0NIM10pbjFbQ0gyXVtDSDJdW0NIMl1PYyhbY0hdW2NIXVtjSF0yKVtjSF1jMltDSDJdTihbQ0gyXVtDSDJdW0NIMl0zKVtDSDJdW0NIMl1bQ0BdMyhbT0hdKVtDSDJdT2M0YyhDbClbY0hdW2NIXWMoW2NIXTQpW0NIM10=	J2VwaWtfcHl0aG9uJywgJy1waHQnLCAnMC4wJywgJy1waCcsICc3LjQnLCAnLXRuJywgJzgnLCAnLW1hJywgJzUwMCcsICctaW1hZScsICc8aW5maWxlLm1hZT4nLCAnLW9tYWUnLCAnPG91dGZpbGUubWFlPic=	1.000	0.2441	0.0379	0.2062	0.0000	0.038	2	2		S-OPLS	49.039	TRUE	128-3	QiK	3	1	0	0	0	11	0	1	498.064	6.746	900.007	458.722	51.969	329.752	59.564	1639.541	1.000	5.750	0.0277603	0.0063888
128	405	42	FALSE	0	QiK-out.maegz	1	YES			ligprep_1.maegz	55	60134	0	W2NIXTFbY0hdbmMoW0NIM10pbjFbQ0gyXVtDSDJdW0NIMl1PYyhbY0hdW2NIXVtjSF0yKVtjSF1jMltDSDJdTihbQ0gyXVtDSDJdW0NIMl0zKVtDSDJdW0NIMl1bQ0BdMyhbT0hdKVtDSDJdT2M0YyhDbClbY0hdW2NIXWMoW2NIXTQpW0NIM10=	J2VwaWtfcHl0aG9uJywgJy1waHQnLCAnMC4wJywgJy1waCcsICc3LjQnLCAnLXRuJywgJzgnLCAnLW1hJywgJzUwMCcsICctaW1hZScsICc8aW5maWxlLm1hZT4nLCAnLW9tYWUnLCAnPG91dGZpbGUubWFlPic=	1.000	0.2441	0.0379	0.2062	0.0000	0.038	2	2		S-OPLS	48.602	TRUE	128-4	QiK	2	1	0	0	0	11	0	1	498.064	3.522	841.020	432.289	49.900	306.493	52.338	1604.333	1.000	5.750	0.0077327	0.0068369
127	406	92	FALSE	0	QiK-out.maegz	1	YES	HCl		ligprep_1.maegz	56	60134	0	W2NIXTFbY0hdW2NIXWMoW0NIM10pW2NIXWMxT1tDQEhdKFtDQF0yKFtPSF0pW0NIM10pW0NIMl1bQ0gyXU4oW0NIMl0yKVtDSDJdYzNbY0hdW2NIXWMoW2NIXVtjSF0zKU9bQ0gyXVtDSDJdW05IMl0=	J2VwaWtfcHl0aG9uJywgJy1waHQnLCAnMC4wJywgJy1waCcsICc3LjQnLCAnLXRuJywgJzgnLCAnLW1hJywgJzUwMCcsICctaW1hZScsICc8aW5maWxlLm1hZT4nLCAnLW9tYWUnLCAnPG91dGZpbGUubWFlPic=	1.000	0.0696	0.0696	0.0000	0.0525	0.122	2	2		S-OPLS	36.921	TRUE	127-1	QiK	1	2	0	0	0	9	0	0	370.491	0.945	730.125	367.202	97.379	265.544	0.000	1288.260	3.000	5.250	0.0006931	0.0124544
127	407	92	FALSE	0	QiK-out.maegz	1	YES	HCl		ligprep_1.maegz	56	60134	0	W2NIXTFbY0hdW2NIXWMoW0NIM10pW2NIXWMxT1tDQEhdKFtDQF0yKFtPSF0pW0NIM10pW0NIMl1bQ0gyXU4oW0NIMl0yKVtDSDJdYzNbY0hdW2NIXWMoW2NIXVtjSF0zKU9bQ0gyXVtDSDJdW05IMl0=	J2VwaWtfcHl0aG9uJywgJy1waHQnLCAnMC4wJywgJy1waCcsICc3LjQnLCAnLXRuJywgJzgnLCAnLW1hJywgJzUwMCcsICctaW1hZScsICc8aW5maWxlLm1hZT4nLCAnLW9tYWUnLCAnPG91dGZpbGUubWFlPic=	1.000	0.0696	0.0696	0.0000	0.0525	0.122	2	2		S-OPLS	38.089	TRUE	127-2	QiK	0	2	0	0	0	9	0	0	370.491	3.052	729.017	359.734	101.331	267.952	0.000	1287.687	3.000	5.250	0.0072335	0.0124733
126	408	115	FALSE	0	QiK-out.maegz	1				ligprep_1.maegz	57	60134	0	W2NIXTFbY0hdW2NIXWMoW0NIM10pW2NIXWMxT1tDQEhdKFtDQF0yKFtPSF0pW0NIM10pW0NIMl1bQ0gyXU4oW0NIMl0yKVtDSDJdYzNbY0hdW2NIXWMoW2NIXVtjSF0zKU9bQ0gyXVtDSDJdbjRjKFtDSDNdKW5bY0hdW2NIXTQ=	J2VwaWtfcHl0aG9uJywgJy1waHQnLCAnMC4wJywgJy1waCcsICc3LjQnLCAnLXRuJywgJzgnLCAnLW1hJywgJzUwMCcsICctaW1hZScsICc8aW5maWxlLm1hZT4nLCAnLW9tYWUnLCAnPG91dGZpbGUubWFlPic=	1.000	0.3424	0.0522	0.2901	0.0000	0.052	2	2		S-OPLS	41.134	TRUE	126-1	QiK	0	1	0	0	0	9	0	1	435.565	6.330	813.694	404.796	60.477	348.421	0.000	1482.121	1.000	5.750	0.0270385	0.0070665
126	409	115	FALSE	0	QiK-out.maegz	1				ligprep_1.maegz	57	60134	0	W2NIXTFbY0hdW2NIXWMoW0NIM10pW2NIXWMxT1tDQEhdKFtDQF0yKFtPSF0pW0NIM10pW0NIMl1bQ0gyXU4oW0NIMl0yKVtDSDJdYzNbY0hdW2NIXWMoW2NIXVtjSF0zKU9bQ0gyXVtDSDJdbjRjKFtDSDNdKW5bY0hdW2NIXTQ=	J2VwaWtfcHl0aG9uJywgJy1waHQnLCAnMC4wJywgJy1waCcsICc3LjQnLCAnLXRuJywgJzgnLCAnLW1hJywgJzUwMCcsICctaW1hZScsICc8aW5maWxlLm1hZT4nLCAnLW9tYWUnLCAnPG91dGZpbGUubWFlPic=	1.000	0.3424	0.0522	0.2901	0.0000	0.052	2	2		S-OPLS	47.462	TRUE	126-2	QiK	0	1	0	0	0	9	0	1	435.565	2.732	811.103	398.645	65.909	346.548	0.000	1469.134	1.000	5.750	0.0050812	0.0070891
125	410	98	FALSE	0	QiK-out.maegz	1		HCl		ligprep_1.maegz	58	60134	0	W2NIXTFbY0hdW2NIXWMoQ2wpW2NIXWMxT1tDQEhdKFtDQF0yKFtPSF0pW0NIM10pW0NIMl1bQ0gyXU4oW0NIMl0yKVtDSDJdYzNbY0hdW2NIXWMoW2NIXVtjSF0zKU9bQ0gyXVtDSDJdW05IMl0=	J2VwaWtfcHl0aG9uJywgJy1waHQnLCAnMC4wJywgJy1waCcsICc3LjQnLCAnLXRuJywgJzgnLCAnLW1hJywgJzUwMCcsICctaW1hZScsICc8aW5maWxlLm1hZT4nLCAnLW9tYWUnLCAnPG91dGZpbGUubWFlPic=	1.000	0.0778	0.0778	0.0000	0.0607	0.138	2	2		S-OPLS	38.776	TRUE	125-1	QiK	0	2	0	0	0	9	0	0	390.909	3.521	722.462	279.796	97.233	273.945	71.488	1273.011	3.000	5.250	0.0097404	0.0125865
125	411	98	FALSE	0	QiK-out.maegz	1		HCl		ligprep_1.maegz	58	60134	0	W2NIXTFbY0hdW2NIXWMoQ2wpW2NIXWMxT1tDQEhdKFtDQF0yKFtPSF0pW0NIM10pW0NIMl1bQ0gyXU4oW0NIMl0yKVtDSDJdYzNbY0hdW2NIXWMoW2NIXVtjSF0zKU9bQ0gyXVtDSDJdW05IMl0=	J2VwaWtfcHl0aG9uJywgJy1waHQnLCAnMC4wJywgJy1waCcsICc3LjQnLCAnLXRuJywgJzgnLCAnLW1hJywgJzUwMCcsICctaW1hZScsICc8aW5maWxlLm1hZT4nLCAnLW9tYWUnLCAnPG91dGZpbGUubWFlPic=	1.000	0.0778	0.0778	0.0000	0.0607	0.138	2	2		S-OPLS	40.889	TRUE	125-2	QiK	0	2	0	0	0	9	0	0	390.909	2.737	720.997	272.880	101.252	275.375	71.489	1271.046	3.000	5.250	0.0058919	0.0126121
124	412	35	FALSE	0	QiK-out.maegz	1				ligprep_1.maegz	59	60134	0	W2NIXTFbY0hdW2NIXWMoT1tDSDNdKVtjSF1jMVtDSDJdQyg9TylOKFtDSDJdW0NIMl0yKVtDSDJdW0NIMl1DMihDKD1PKVtOSDJdKVtDSDJdYyhbY0hdW2NIXVtjSF0zKVtjSF1jMy1jNFtjSF1uW2NIXVtjSF1bY0hdNA==	J2VwaWtfcHl0aG9uJywgJy1waHQnLCAnMC4wJywgJy1waCcsICc3LjQnLCAnLXRuJywgJzgnLCAnLW1hJywgJzUwMCcsICctaW1hZScsICc8aW5maWxlLm1hZT4nLCAnLW9tYWUnLCAnPG91dGZpbGUubWFlPic=	1.000	0.0018	0.0000	0.0018	0.0000	0.000	0	0		S-OPLS	58.353	TRUE	124-1	QiK	0	0	0	0	2	7	0	-2	443.544	9.172	763.540	244.416	127.814	391.310	0.000	1403.112	2.000	7.750	0.0599550	0.0143544
123	413	35	FALSE	0	QiK-out.maegz	1		HCl		ligprep_1.maegz	60	60134	0	W2NIXTFjKFtDSDNdKVtjSF1jKFtDSDNdKVtjSF1jMU9bQ0BIXShbQ0BdMihbT0hdKVtDSDNdKVtDSDJdW0NIMl1OKFtDSDJdMilbQ0gyXWMzW2NIXVtjSF1jKFtjSF1bY0hdMylPW0NIMl1bQ0gyXVtOSDJd	J2VwaWtfcHl0aG9uJywgJy1waHQnLCAnMC4wJywgJy1waCcsICc3LjQnLCAnLXRuJywgJzgnLCAnLW1hJywgJzUwMCcsICctaW1hZScsICc8aW5maWxlLm1hZT4nLCAnLW9tYWUnLCAnPG91dGZpbGUubWFlPic=	1.000	0.0696	0.0696	0.0000	0.0525	0.122	2	2		S-OPLS	33.222	TRUE	123-1	QiK	0	2	0	0	0	9	0	0	384.517	4.002	760.807	454.966	95.973	209.869	0.000	1348.252	3.000	5.250	0.0118771	0.0119521
123	414	35	FALSE	0	QiK-out.maegz	1		HCl		ligprep_1.maegz	60	60134	0	W2NIXTFjKFtDSDNdKVtjSF1jKFtDSDNdKVtjSF1jMU9bQ0BIXShbQ0BdMihbT0hdKVtDSDNdKVtDSDJdW0NIMl1OKFtDSDJdMilbQ0gyXWMzW2NIXVtjSF1jKFtjSF1bY0hdMylPW0NIMl1bQ0gyXVtOSDJd	J2VwaWtfcHl0aG9uJywgJy1waHQnLCAnMC4wJywgJy1waCcsICc3LjQnLCAnLXRuJywgJzgnLCAnLW1hJywgJzUwMCcsICctaW1hZScsICc8aW5maWxlLm1hZT4nLCAnLW9tYWUnLCAnPG91dGZpbGUubWFlPic=	1.000	0.0696	0.0696	0.0000	0.0525	0.122	2	2		S-OPLS	35.220	TRUE	123-2	QiK	0	2	0	0	0	9	0	0	384.517	1.314	764.175	448.966	101.050	214.158	0.000	1348.788	3.000	5.250	0.0012808	0.0118995
122	415	90	FALSE	0	QiK-out.maegz	1	YES			ligprep_1.maegz	61	60134	0	W2NIXTFjKFtDSDNdKVtjSF1jKFtDSDNdKVtjSF1jMU9bQ0BIXShbQ0BdMihbT0hdKVtDSDNdKVtDSDJdW0NIMl1OKFtDSDJdMilbQ0gyXWMzW2NIXVtjSF1jKFtjSF1bY0hdMylPW0NIMl1bQ0gyXW40YyhbQ0gzXSluW2NIXVtjSF00	J2VwaWtfcHl0aG9uJywgJy1waHQnLCAnMC4wJywgJy1waCcsICc3LjQnLCAnLXRuJywgJzgnLCAnLW1hJywgJzUwMCcsICctaW1hZScsICc8aW5maWxlLm1hZT4nLCAnLW9tYWUnLCAnPG91dGZpbGUubWFlPic=	1.000	0.3424	0.0522	0.2901	0.0000	0.052	2	2		S-OPLS	39.674	TRUE	122-1	QiK	1	1	0	0	0	9	0	1	449.592	6.377	843.933	494.558	60.052	289.323	0.000	1541.437	1.000	5.750	0.0263823	0.0068133
122	416	90	FALSE	0	QiK-out.maegz	1	YES			ligprep_1.maegz	61	60134	0	W2NIXTFjKFtDSDNdKVtjSF1jKFtDSDNdKVtjSF1jMU9bQ0BIXShbQ0BdMihbT0hdKVtDSDNdKVtDSDJdW0NIMl1OKFtDSDJdMilbQ0gyXWMzW2NIXVtjSF1jKFtjSF1bY0hdMylPW0NIMl1bQ0gyXW40YyhbQ0gzXSluW2NIXVtjSF00	J2VwaWtfcHl0aG9uJywgJy1waHQnLCAnMC4wJywgJy1waCcsICc3LjQnLCAnLXRuJywgJzgnLCAnLW1hJywgJzUwMCcsICctaW1hZScsICc8aW5maWxlLm1hZT4nLCAnLW9tYWUnLCAnPG91dGZpbGUubWFlPic=	1.000	0.3424	0.0522	0.2901	0.0000	0.052	2	2		S-OPLS	41.211	TRUE	122-2	QiK	1	1	0	0	0	9	0	1	449.592	6.916	862.902	503.080	66.725	293.097	0.000	1550.979	1.000	5.750	0.0308359	0.0066636
121	417	99	FALSE	0	QiK-out.maegz	1	YES			ligprep_1.maegz	62	60134	0	W2NIXTFbY0hdW2NIXWMoRilbY0hdYzFPW0NASF0oW0NAXTIoW09IXSlbQ0gzXSlbQ0gyXVtDSDJdTihbQ0gyXTIpW0NIMl1jM1tjSF1bY0hdYyhbY0hdW2NIXTMpT1tDSDJdW0NIMl1uNGMoW0NIM10pbltjSF1bY0hdNA==	J2VwaWtfcHl0aG9uJywgJy1waHQnLCAnMC4wJywgJy1waCcsICc3LjQnLCAnLXRuJywgJzgnLCAnLW1hJywgJzUwMCcsICctaW1hZScsICc8aW5maWxlLm1hZT4nLCAnLW9tYWUnLCAnPG91dGZpbGUubWFlPic=	1.000	0.3484	0.0583	0.2901	0.0000	0.058	2	2		S-OPLS	42.938	TRUE	121-1	QiK	0	1	0	0	0	9	0	1	439.529	4.201	803.372	329.063	61.187	366.344	46.778	1445.817	1.000	5.750	0.0122045	0.0071573
121	418	99	FALSE	0	QiK-out.maegz	1	YES			ligprep_1.maegz	62	60134	0	W2NIXTFbY0hdW2NIXWMoRilbY0hdYzFPW0NASF0oW0NAXTIoW09IXSlbQ0gzXSlbQ0gyXVtDSDJdTihbQ0gyXTIpW0NIMl1jM1tjSF1bY0hdYyhbY0hdW2NIXTMpT1tDSDJdW0NIMl1uNGMoW0NIM10pbltjSF1bY0hdNA==	J2VwaWtfcHl0aG9uJywgJy1waHQnLCAnMC4wJywgJy1waCcsICc3LjQnLCAnLXRuJywgJzgnLCAnLW1hJywgJzUwMCcsICctaW1hZScsICc8aW5maWxlLm1hZT4nLCAnLW9tYWUnLCAnPG91dGZpbGUubWFlPic=	1.000	0.3484	0.0583	0.2901	0.0000	0.058	2	2		S-OPLS	44.519	TRUE	121-2	QiK	0	1	0	0	0	9	0	1	439.529	3.374	806.616	327.526	66.773	365.545	46.772	1445.951	1.000	5.750	0.0078718	0.0071286
120	419	17	FALSE	0	QiK-out.maegz	1	YES			ligprep_1.maegz	63	60134	0	W2NIXTFbY0hdbmMoW0NIM10pbjFbQ0gyXVtDSDJdT2MoW2NIXVtjSF0yKVtjSF1bY0hdYzJbQ0gyXU4oW0NIMl1bQ0gyXTMpW0NIMl1bQ0gyXUMzKFtPSF0pW0NIMl1PYyhbY0hdYzRDbClbY0hdW2NIXWM0Q2w=	J2VwaWtfcHl0aG9uJywgJy1waHQnLCAnMC4wJywgJy1waCcsICc3LjQnLCAnLXRuJywgJzgnLCAnLW1hJywgJzUwMCcsICctaW1hZScsICc8aW5maWxlLm1hZT4nLCAnLW9tYWUnLCAnPG91dGZpbGUubWFlPic=	1.000	0.3268	0.0367	0.2901	0.0000	0.037	2	2		S-OPLS	48.220	TRUE	120-1	QiK	2	1	0	0	0	10	0	1	490.428	7.682	865.367	323.682	61.904	349.856	129.925	1532.067	1.000	5.750	0.0385201	0.0066446
120	420	17	FALSE	0	QiK-out.maegz	1	YES			ligprep_1.maegz	63	60134	0	W2NIXTFbY0hdbmMoW0NIM10pbjFbQ0gyXVtDSDJdT2MoW2NIXVtjSF0yKVtjSF1bY0hdYzJbQ0gyXU4oW0NIMl1bQ0gyXTMpW0NIMl1bQ0gyXUMzKFtPSF0pW0NIMl1PYyhbY0hdYzRDbClbY0hdW2NIXWM0Q2w=	J2VwaWtfcHl0aG9uJywgJy1waHQnLCAnMC4wJywgJy1waCcsICc3LjQnLCAnLXRuJywgJzgnLCAnLW1hJywgJzUwMCcsICctaW1hZScsICc8aW5maWxlLm1hZT4nLCAnLW9tYWUnLCAnPG91dGZpbGUubWFlPic=	1.000	0.3268	0.0367	0.2901	0.0000	0.037	2	2		S-OPLS	49.837	TRUE	120-2	QiK	2	1	0	0	0	10	0	1	490.428	4.424	857.583	325.742	68.813	333.207	129.820	1525.574	1.000	5.750	0.0128292	0.0067049
119	421	25	FALSE	0	QiK-out.maegz	1	YES			ligprep_1.maegz	64	60134	0	W2NIXTFbY0hdbmMoW0NIM10pbjFbQ0gyXVtDSDJdT2MoW2NIXVtjSF0yKVtjSF1bY0hdYzJbQ0gyXU4oW0NIMl1bQ0gyXTMpW0NIMl1bQ0gyXUMzKFtPSF0pW0NIMl1PYzRjKENsKVtjSF1bY0hdYyhbY0hdNClbQ0gzXQ==	J2VwaWtfcHl0aG9uJywgJy1waHQnLCAnMC4wJywgJy1waCcsICc3LjQnLCAnLXRuJywgJzgnLCAnLW1hJywgJzUwMCcsICctaW1hZScsICc8aW5maWxlLm1hZT4nLCAnLW9tYWUnLCAnPG91dGZpbGUubWFlPic=	1.000	0.3274	0.0373	0.2901	0.0000	0.037	2	2		S-OPLS	44.291	TRUE	119-1	QiK	2	1	0	0	0	10	0	1	470.010	8.403	872.046	408.981	59.680	343.190	60.195	1550.347	1.000	5.750	0.0455488	0.0065937
119	422	25	FALSE	0	QiK-out.maegz	1	YES			ligprep_1.maegz	64	60134	0	W2NIXTFbY0hdbmMoW0NIM10pbjFbQ0gyXVtDSDJdT2MoW2NIXVtjSF0yKVtjSF1bY0hdYzJbQ0gyXU4oW0NIMl1bQ0gyXTMpW0NIMl1bQ0gyXUMzKFtPSF0pW0NIMl1PYzRjKENsKVtjSF1bY0hdYyhbY0hdNClbQ0gzXQ==	J2VwaWtfcHl0aG9uJywgJy1waHQnLCAnMC4wJywgJy1waCcsICc3LjQnLCAnLXRuJywgJzgnLCAnLW1hJywgJzUwMCcsICctaW1hZScsICc8aW5maWxlLm1hZT4nLCAnLW9tYWUnLCAnPG91dGZpbGUubWFlPic=	1.000	0.3274	0.0373	0.2901	0.0000	0.037	2	2		S-OPLS	45.517	TRUE	119-2	QiK	1	1	0	0	0	10	0	1	470.010	3.374	856.178	387.852	67.300	341.062	59.963	1538.002	1.000	5.750	0.0074008	0.0067159
118	423	17	FALSE	0	QiK-out.maegz	1	YES			ligprep_1.maegz	65	60134	0	W2NIXTFbY0hdbmMoW0NIM10pbjFbQ0gyXVtDSDJdT2MoW2NIXVtjSF0yKVtjSF1bY0hdYzJbQ0gyXU4oW0NIMl1bQ0gyXVtDSDJdMylbQ0gyXVtDSDJdW0NAQF0zKE9bQ0gzXSlbQ0gyXU9jNFtjSF1bY0hdYyhbQ0gzXSlbY0hdW2NIXTQ=	J2VwaWtfcHl0aG9uJywgJy1waHQnLCAnMC4wJywgJy1waCcsICc3LjQnLCAnLXRuJywgJzgnLCAnLW1hJywgJzUwMCcsICctaW1hZScsICc8aW5maWxlLm1hZT4nLCAnLW9tYWUnLCAnPG91dGZpbGUubWFlPic=	1.000	0.3297	0.0395	0.2901	0.0000	0.040	2	2		S-OPLS	47.734	TRUE	118-1	QiK	2	1	0	0	0	10	0	1	463.619	5.787	874.906	489.989	27.343	357.574	0.000	1590.957	0.000	5.750	0.0210504	0.0000000
118	424	17	FALSE	0	QiK-out.maegz	1	YES			ligprep_1.maegz	65	60134	0	W2NIXTFbY0hdbmMoW0NIM10pbjFbQ0gyXVtDSDJdT2MoW2NIXVtjSF0yKVtjSF1bY0hdYzJbQ0gyXU4oW0NIMl1bQ0gyXVtDSDJdMylbQ0gyXVtDSDJdW0NAQF0zKE9bQ0gzXSlbQ0gyXU9jNFtjSF1bY0hdYyhbQ0gzXSlbY0hdW2NIXTQ=	J2VwaWtfcHl0aG9uJywgJy1waHQnLCAnMC4wJywgJy1waCcsICc3LjQnLCAnLXRuJywgJzgnLCAnLW1hJywgJzUwMCcsICctaW1hZScsICc8aW5maWxlLm1hZT4nLCAnLW9tYWUnLCAnPG91dGZpbGUubWFlPic=	1.000	0.3297	0.0395	0.2901	0.0000	0.040	2	2		S-OPLS	50.123	TRUE	118-2	QiK	3	1	0	0	0	10	0	1	463.619	3.849	882.623	492.803	27.712	362.108	0.000	1597.570	0.000	5.750	0.0092711	0.0000000
118	425	17	FALSE	0	QiK-out.maegz	1	YES			ligprep_1.maegz	65	60134	0	W2NIXTFbY0hdbmMoW0NIM10pbjFbQ0gyXVtDSDJdT2MoW2NIXVtjSF0yKVtjSF1bY0hdYzJbQ0gyXU4oW0NIMl1bQ0gyXVtDSDJdMylbQ0gyXVtDSDJdW0NAXTMoT1tDSDNdKVtDSDJdT2M0W2NIXVtjSF1jKFtDSDNdKVtjSF1bY0hdNA==	J2VwaWtfcHl0aG9uJywgJy1waHQnLCAnMC4wJywgJy1waCcsICc3LjQnLCAnLXRuJywgJzgnLCAnLW1hJywgJzUwMCcsICctaW1hZScsICc8aW5maWxlLm1hZT4nLCAnLW9tYWUnLCAnPG91dGZpbGUubWFlPic=	1.000	0.3297	0.0395	0.2901	0.0000	0.040	2	2		S-OPLS	51.600	TRUE	118-3	QiK	1	1	0	0	0	10	0	1	463.619	3.656	858.383	477.105	27.378	353.900	0.000	1570.997	0.000	5.750	0.0085067	0.0000000
118	426	17	FALSE	0	QiK-out.maegz	1	YES			ligprep_1.maegz	65	60134	0	W2NIXTFbY0hdbmMoW0NIM10pbjFbQ0gyXVtDSDJdT2MoW2NIXVtjSF0yKVtjSF1bY0hdYzJbQ0gyXU4oW0NIMl1bQ0gyXVtDSDJdMylbQ0gyXVtDSDJdW0NAXTMoT1tDSDNdKVtDSDJdT2M0W2NIXVtjSF1jKFtDSDNdKVtjSF1bY0hdNA==	J2VwaWtfcHl0aG9uJywgJy1waHQnLCAnMC4wJywgJy1waCcsICc3LjQnLCAnLXRuJywgJzgnLCAnLW1hJywgJzUwMCcsICctaW1hZScsICc8aW5maWxlLm1hZT4nLCAnLW9tYWUnLCAnPG91dGZpbGUubWFlPic=	1.000	0.3297	0.0395	0.2901	0.0000	0.040	2	2		S-OPLS	50.343	TRUE	118-4	QiK	1	1	0	0	0	10	0	1	463.619	3.497	857.071	475.236	29.455	352.380	0.000	1568.934	0.000	5.750	0.0077947	0.0000000
117	427	10	FALSE	0	QiK-out.maegz	1	YES			ligprep_1.maegz	66	60134	0	W2NIXTFbY0hdbmMoW0NIM10pbjFbQ0gyXVtDSDJdT2MoW2NIXVtjSF0yKVtjSF1bY0hdYzJbQ0gyXU4oW0NIMl1bQ0gyXVtDSDJdMylbQ0gyXVtDSDJdW0NAQF0zKFtPSF0pW0NIMl1PYyhjNFtDSDNdKVtjSF1bY0hdYyhbY0hdNClbQ0gzXQ==	J2VwaWtfcHl0aG9uJywgJy1waHQnLCAnMC4wJywgJy1waCcsICc3LjQnLCAnLXRuJywgJzgnLCAnLW1hJywgJzUwMCcsICctaW1hZScsICc8aW5maWxlLm1hZT4nLCAnLW9tYWUnLCAnPG91dGZpbGUubWFlPic=	1.000	0.3214	0.0312	0.2901	0.0000	0.031	2	2		S-OPLS	44.883	TRUE	117-1	QiK	1	1	0	0	0	10	0	1	463.619	7.525	863.097	489.146	57.710	316.241	0.000	1589.276	1.000	5.750	0.0356280	0.0066621
117	428	10	FALSE	0	QiK-out.maegz	1	YES			ligprep_1.maegz	66	60134	0	W2NIXTFbY0hdbmMoW0NIM10pbjFbQ0gyXVtDSDJdT2MoW2NIXVtjSF0yKVtjSF1bY0hdYzJbQ0gyXU4oW0NIMl1bQ0gyXVtDSDJdMylbQ0gyXVtDSDJdW0NAQF0zKFtPSF0pW0NIMl1PYyhjNFtDSDNdKVtjSF1bY0hdYyhbY0hdNClbQ0gzXQ==	J2VwaWtfcHl0aG9uJywgJy1waHQnLCAnMC4wJywgJy1waCcsICc3LjQnLCAnLXRuJywgJzgnLCAnLW1hJywgJzUwMCcsICctaW1hZScsICc8aW5maWxlLm1hZT4nLCAnLW9tYWUnLCAnPG91dGZpbGUubWFlPic=	1.000	0.3214	0.0312	0.2901	0.0000	0.031	2	2		S-OPLS	46.644	TRUE	117-2	QiK	1	1	0	0	0	10	0	1	463.619	4.275	876.793	488.122	56.006	332.665	0.000	1597.212	1.000	5.750	0.0114402	0.0065580
117	429	10	FALSE	0	QiK-out.maegz	1	YES			ligprep_1.maegz	66	60134	0	W2NIXTFbY0hdbmMoW0NIM10pbjFbQ0gyXVtDSDJdT2MoW2NIXVtjSF0yKVtjSF1bY0hdYzJbQ0gyXU4oW0NIMl1bQ0gyXVtDSDJdMylbQ0gyXVtDSDJdW0NAXTMoW09IXSlbQ0gyXU9jKGM0W0NIM10pW2NIXVtjSF1jKFtjSF00KVtDSDNd	J2VwaWtfcHl0aG9uJywgJy1waHQnLCAnMC4wJywgJy1waCcsICc3LjQnLCAnLXRuJywgJzgnLCAnLW1hJywgJzUwMCcsICctaW1hZScsICc8aW5maWxlLm1hZT4nLCAnLW9tYWUnLCAnPG91dGZpbGUubWFlPic=	1.000	0.3214	0.0312	0.2901	0.0000	0.031	2	2		S-OPLS	43.990	TRUE	117-3	QiK	1	1	0	0	0	10	0	1	463.619	5.427	852.457	470.171	59.588	322.698	0.000	1584.814	1.000	5.750	0.0185833	0.0067452
117	430	10	FALSE	0	QiK-out.maegz	1	YES			ligprep_1.maegz	66	60134	0	W2NIXTFbY0hdbmMoW0NIM10pbjFbQ0gyXVtDSDJdT2MoW2NIXVtjSF0yKVtjSF1bY0hdYzJbQ0gyXU4oW0NIMl1bQ0gyXVtDSDJdMylbQ0gyXVtDSDJdW0NAXTMoW09IXSlbQ0gyXU9jKGM0W0NIM10pW2NIXVtjSF1jKFtjSF00KVtDSDNd	J2VwaWtfcHl0aG9uJywgJy1waHQnLCAnMC4wJywgJy1waCcsICc3LjQnLCAnLXRuJywgJzgnLCAnLW1hJywgJzUwMCcsICctaW1hZScsICc8aW5maWxlLm1hZT4nLCAnLW9tYWUnLCAnPG91dGZpbGUubWFlPic=	1.000	0.3214	0.0312	0.2901	0.0000	0.031	2	2		S-OPLS	43.521	TRUE	117-4	QiK	2	1	0	0	0	10	0	1	463.619	3.222	887.280	490.568	60.701	336.011	0.000	1602.069	1.000	5.750	0.0064819	0.0064805
116	431	30	FALSE	0	QiK-out.maegz	1	YES			ligprep_1.maegz	67	60134	0	W2NIXTFbY0hdbmMoW0NIM10pbjFbQ0gyXVtDSDJdT2MoW2NIXVtjSF0yKVtjSF1bY0hdYzJbQ0gyXU4oW0NIMl1bQ0gyXVtDSDJdMylbQ0gyXVtDSDJdW0NAQF0zKFtPSF0pW0NIMl1PYzRbY0hdW2NIXWMoW0NIM10pW2NIXVtjSF00	J2VwaWtfcHl0aG9uJywgJy1waHQnLCAnMC4wJywgJy1waCcsICc3LjQnLCAnLXRuJywgJzgnLCAnLW1hJywgJzUwMCcsICctaW1hZScsICc8aW5maWxlLm1hZT4nLCAnLW9tYWUnLCAnPG91dGZpbGUubWFlPic=	1.000	0.3214	0.0313	0.2901	0.0000	0.031	2	2		S-OPLS	45.395	TRUE	116-1	QiK	2	1	0	0	0	10	0	1	449.592	7.582	865.423	450.607	56.081	358.736	0.000	1548.872	1.000	5.750	0.0371118	0.0066441
116	432	30	FALSE	0	QiK-out.maegz	1	YES			ligprep_1.maegz	67	60134	0	W2NIXTFbY0hdbmMoW0NIM10pbjFbQ0gyXVtDSDJdT2MoW2NIXVtjSF0yKVtjSF1bY0hdYzJbQ0gyXU4oW0NIMl1bQ0gyXVtDSDJdMylbQ0gyXVtDSDJdW0NAQF0zKFtPSF0pW0NIMl1PYzRbY0hdW2NIXWMoW0NIM10pW2NIXVtjSF00	J2VwaWtfcHl0aG9uJywgJy1waHQnLCAnMC4wJywgJy1waCcsICc3LjQnLCAnLXRuJywgJzgnLCAnLW1hJywgJzUwMCcsICctaW1hZScsICc8aW5maWxlLm1hZT4nLCAnLW9tYWUnLCAnPG91dGZpbGUubWFlPic=	1.000	0.3214	0.0313	0.2901	0.0000	0.031	2	2		S-OPLS	44.546	TRUE	116-2	QiK	1	1	0	0	0	10	0	1	449.592	4.743	851.117	430.540	64.604	355.972	0.000	1543.631	1.000	5.750	0.0145722	0.0067558
116	433	30	FALSE	0	QiK-out.maegz	1	YES			ligprep_1.maegz	67	60134	0	W2NIXTFbY0hdbmMoW0NIM10pbjFbQ0gyXVtDSDJdT2MoW2NIXVtjSF0yKVtjSF1bY0hdYzJbQ0gyXU4oW0NIMl1bQ0gyXVtDSDJdMylbQ0gyXVtDSDJdW0NAXTMoW09IXSlbQ0gyXU9jNFtjSF1bY0hdYyhbQ0gzXSlbY0hdW2NIXTQ=	J2VwaWtfcHl0aG9uJywgJy1waHQnLCAnMC4wJywgJy1waCcsICc3LjQnLCAnLXRuJywgJzgnLCAnLW1hJywgJzUwMCcsICctaW1hZScsICc8aW5maWxlLm1hZT4nLCAnLW9tYWUnLCAnPG91dGZpbGUubWFlPic=	1.000	0.3214	0.0313	0.2901	0.0000	0.031	2	2		S-OPLS	47.304	TRUE	116-3	QiK	1	1	0	0	0	10	0	1	449.592	6.191	859.353	429.221	64.530	365.602	0.000	1543.801	1.000	5.750	0.0248257	0.0066911
116	434	30	FALSE	0	QiK-out.maegz	1	YES			ligprep_1.maegz	67	60134	0	W2NIXTFbY0hdbmMoW0NIM10pbjFbQ0gyXVtDSDJdT2MoW2NIXVtjSF0yKVtjSF1bY0hdYzJbQ0gyXU4oW0NIMl1bQ0gyXVtDSDJdMylbQ0gyXVtDSDJdW0NAXTMoW09IXSlbQ0gyXU9jNFtjSF1bY0hdYyhbQ0gzXSlbY0hdW2NIXTQ=	J2VwaWtfcHl0aG9uJywgJy1waHQnLCAnMC4wJywgJy1waCcsICc3LjQnLCAnLXRuJywgJzgnLCAnLW1hJywgJzUwMCcsICctaW1hZScsICc8aW5maWxlLm1hZT4nLCAnLW9tYWUnLCAnPG91dGZpbGUubWFlPic=	1.000	0.3214	0.0313	0.2901	0.0000	0.031	2	2		S-OPLS	44.929	TRUE	116-4	QiK	1	1	0	0	0	10	0	1	449.592	7.220	851.451	431.591	64.235	355.626	0.000	1541.849	1.000	5.750	0.0338052	0.0067532
115	435	11	FALSE	0	QiK-out.maegz	1	YES			ligprep_1.maegz	68	60134	0	W2NIXTFbY0hdbmMoW0NIM10pbjFbQ0gyXVtDSDJdT2MoW2NIXVtjSF0yKVtjSF1bY0hdYzJbQ0gyXU4oW0NIMl1bQ0gyXTMpW0NIMl1bQ0gyXUMzKE9bQ0gzXSlbQ0gyXU9jKGM0W0NIM10pW2NIXVtjSF1jKFtjSF00KVtDSDNd	J2VwaWtfcHl0aG9uJywgJy1waHQnLCAnMC4wJywgJy1waCcsICc3LjQnLCAnLXRuJywgJzgnLCAnLW1hJywgJzUwMCcsICctaW1hZScsICc8aW5maWxlLm1hZT4nLCAnLW9tYWUnLCAnPG91dGZpbGUubWFlPic=	1.000	0.3297	0.0396	0.2901	0.0000	0.040	2	2		S-OPLS	47.962	TRUE	115-1	QiK	2	1	0	0	0	10	0	1	463.619	7.316	879.194	531.775	28.467	318.952	0.000	1600.645	0.000	5.750	0.0334402	0.0000000
115	436	11	FALSE	0	QiK-out.maegz	1	YES			ligprep_1.maegz	68	60134	0	W2NIXTFbY0hdbmMoW0NIM10pbjFbQ0gyXVtDSDJdT2MoW2NIXVtjSF0yKVtjSF1bY0hdYzJbQ0gyXU4oW0NIMl1bQ0gyXTMpW0NIMl1bQ0gyXUMzKE9bQ0gzXSlbQ0gyXU9jKGM0W0NIM10pW2NIXVtjSF1jKFtjSF00KVtDSDNd	J2VwaWtfcHl0aG9uJywgJy1waHQnLCAnMC4wJywgJy1waCcsICc3LjQnLCAnLXRuJywgJzgnLCAnLW1hJywgJzUwMCcsICctaW1hZScsICc8aW5maWxlLm1hZT4nLCAnLW9tYWUnLCAnPG91dGZpbGUubWFlPic=	1.000	0.3297	0.0396	0.2901	0.0000	0.040	2	2		S-OPLS	46.470	TRUE	115-2	QiK	2	1	0	0	0	10	0	1	463.619	6.648	881.591	532.603	28.548	320.440	0.000	1601.377	0.000	5.750	0.0275962	0.0000000
114	437	18	FALSE	0	QiK-out.maegz	1	YES			ligprep_1.maegz	69	60134	0	W2NIXTFbY0hdbmMoW0NIM10pbjFbQ0gyXVtDSDJdT2MoW2NIXVtjSF0yKVtjSF1bY0hdYzJbQ0gyXU4oW0NIMl1bQ0gyXTMpW0NIMl1bQ0gyXUMzKE9bQ0gzXSlbQ0gyXU9jNFtjSF1jKENsKVtjSF1bY0hdW2NIXTQ=	J2VwaWtfcHl0aG9uJywgJy1waHQnLCAnMC4wJywgJy1waCcsICc3LjQnLCAnLXRuJywgJzgnLCAnLW1hJywgJzUwMCcsICctaW1hZScsICc8aW5maWxlLm1hZT4nLCAnLW9tYWUnLCAnPG91dGZpbGUubWFlPic=	1.000	0.3326	0.0425	0.2901	0.0000	0.042	2	2		S-OPLS	51.294	TRUE	114-1	QiK	3	1	0	0	0	10	0	1	470.010	5.147	861.979	380.737	28.690	381.037	71.514	1537.427	0.000	5.750	0.0172338	0.0000000
114	438	18	FALSE	0	QiK-out.maegz	1	YES			ligprep_1.maegz	69	60134	0	W2NIXTFbY0hdbmMoW0NIM10pbjFbQ0gyXVtDSDJdT2MoW2NIXVtjSF0yKVtjSF1bY0hdYzJbQ0gyXU4oW0NIMl1bQ0gyXTMpW0NIMl1bQ0gyXUMzKE9bQ0gzXSlbQ0gyXU9jNFtjSF1jKENsKVtjSF1bY0hdW2NIXTQ=	J2VwaWtfcHl0aG9uJywgJy1waHQnLCAnMC4wJywgJy1waCcsICc3LjQnLCAnLXRuJywgJzgnLCAnLW1hJywgJzUwMCcsICctaW1hZScsICc8aW5maWxlLm1hZT4nLCAnLW9tYWUnLCAnPG91dGZpbGUubWFlPic=	1.000	0.3326	0.0425	0.2901	0.0000	0.042	2	2		S-OPLS	55.160	TRUE	114-2	QiK	0	1	0	0	0	10	0	1	470.010	3.707	824.452	367.659	28.496	356.781	71.516	1504.498	0.000	5.750	0.0091326	0.0000000
113	439	14	FALSE	0	QiK-out.maegz	1	YES			ligprep_1.maegz	70	60134	0	W2NIXTFbY0hdbmMoW0NIM10pbjFbQ0gyXVtDSDJdT2MoW2NIXVtjSF0yKVtjSF1bY0hdYzJbQ0gyXU4oW0NIMl1bQ0gyXTMpW0NIMl1bQ0gyXUMzKFtPSF0pW0NIMl1PYyhjNFtDSDNdKVtjSF1bY0hdYyhbY0hdNClbQ0gzXQ==	J2VwaWtfcHl0aG9uJywgJy1waHQnLCAnMC4wJywgJy1waCcsICc3LjQnLCAnLXRuJywgJzgnLCAnLW1hJywgJzUwMCcsICctaW1hZScsICc8aW5maWxlLm1hZT4nLCAnLW9tYWUnLCAnPG91dGZpbGUubWFlPic=	1.000	0.3239	0.0337	0.2901	0.0000	0.034	2	2		S-OPLS	42.718	TRUE	113-1	QiK	2	1	0	0	0	10	0	1	449.592	5.948	874.844	479.768	58.412	336.663	0.000	1561.135	1.000	5.750	0.0226644	0.0065726
113	440	14	FALSE	0	QiK-out.maegz	1	YES			ligprep_1.maegz	70	60134	0	W2NIXTFbY0hdbmMoW0NIM10pbjFbQ0gyXVtDSDJdT2MoW2NIXVtjSF0yKVtjSF1bY0hdYzJbQ0gyXU4oW0NIMl1bQ0gyXTMpW0NIMl1bQ0gyXUMzKFtPSF0pW0NIMl1PYyhjNFtDSDNdKVtjSF1bY0hdYyhbY0hdNClbQ0gzXQ==	J2VwaWtfcHl0aG9uJywgJy1waHQnLCAnMC4wJywgJy1waCcsICc3LjQnLCAnLXRuJywgJzgnLCAnLW1hJywgJzUwMCcsICctaW1hZScsICc8aW5maWxlLm1hZT4nLCAnLW9tYWUnLCAnPG91dGZpbGUubWFlPic=	1.000	0.3239	0.0337	0.2901	0.0000	0.034	2	2		S-OPLS	44.402	TRUE	113-2	QiK	1	1	0	0	0	10	0	1	449.592	4.375	858.779	458.401	65.719	334.658	0.000	1549.789	1.000	5.750	0.0123511	0.0066956
112	441	42	FALSE	0	QiK-out.maegz	1	YES			ligprep_1.maegz	71	60134	0	W2NIXTFbY0hdbmMoW0NIM10pbjFbQ0gyXVtDSDJdT2MoW2NIXVtjSF0yKVtjSF1bY0hdYzJbQ0gyXU4oW0NIMl1bQ0gyXTMpW0NIMl1bQ0gyXUMzKFtPSF0pW0NIMl1PYzRbY0hdW2NIXWMoW0NIM10pW2NIXVtjSF00	J2VwaWtfcHl0aG9uJywgJy1waHQnLCAnMC4wJywgJy1waCcsICc3LjQnLCAnLXRuJywgJzgnLCAnLW1hJywgJzUwMCcsICctaW1hZScsICc8aW5maWxlLm1hZT4nLCAnLW9tYWUnLCAnPG91dGZpbGUubWFlPic=	1.000	0.3239	0.0338	0.2901	0.0000	0.034	2	2		S-OPLS	44.475	TRUE	112-1	QiK	2	1	0	0	0	10	0	1	435.565	6.357	855.823	412.958	61.643	381.222	0.000	1508.764	1.000	5.750	0.0267840	0.0067187
112	442	42	FALSE	0	QiK-out.maegz	1	YES			ligprep_1.maegz	71	60134	0	W2NIXTFbY0hdbmMoW0NIM10pbjFbQ0gyXVtDSDJdT2MoW2NIXVtjSF0yKVtjSF1bY0hdYzJbQ0gyXU4oW0NIMl1bQ0gyXTMpW0NIMl1bQ0gyXUMzKFtPSF0pW0NIMl1PYzRbY0hdW2NIXWMoW0NIM10pW2NIXVtjSF00	J2VwaWtfcHl0aG9uJywgJy1waHQnLCAnMC4wJywgJy1waCcsICc3LjQnLCAnLXRuJywgJzgnLCAnLW1hJywgJzUwMCcsICctaW1hZScsICc8aW5maWxlLm1hZT4nLCAnLW9tYWUnLCAnPG91dGZpbGUubWFlPic=	1.000	0.3239	0.0338	0.2901	0.0000	0.034	2	2		S-OPLS	45.316	TRUE	112-2	QiK	1	1	0	0	0	10	0	1	435.565	4.250	838.935	390.970	68.914	379.051	0.000	1498.075	1.000	5.750	0.0120551	0.0068539
111	443	19	FALSE	0	QiK-out.maegz	1	YES			ligprep_1.maegz	72	60134	0	W2NIXTFbY0hdbmMoW0NIM10pbjFbQ0gyXVtDSDJdT2MoW2NIXVtjSF0yKVtjSF1bY0hdYzJbQ0gyXU4oW0NIMl1bQ0gyXVtDSDJdMylbQ0gyXVtDQEBdMyhbT0hdKVtDSDJdT2M0YyhDbClbY0hdW2NIXWMoW2NIXTQpW0NIM10=	J2VwaWtfcHl0aG9uJywgJy1waHQnLCAnMC4wJywgJy1waCcsICc3LjQnLCAnLXRuJywgJzgnLCAnLW1hJywgJzUwMCcsICctaW1hZScsICc8aW5maWxlLm1hZT4nLCAnLW9tYWUnLCAnPG91dGZpbGUubWFlPic=	1.000	0.3220	0.0319	0.2901	0.0000	0.032	2	2		S-OPLS	45.648	TRUE	111-1	QiK	1	1	0	0	0	10	0	1	470.010	4.032	858.311	392.852	66.156	339.311	59.993	1542.256	1.000	5.750	0.0105402	0.0066992
111	444	19	FALSE	0	QiK-out.maegz	1	YES			ligprep_1.maegz	72	60134	0	W2NIXTFbY0hdbmMoW0NIM10pbjFbQ0gyXVtDSDJdT2MoW2NIXVtjSF0yKVtjSF1bY0hdYzJbQ0gyXU4oW0NIMl1bQ0gyXVtDSDJdMylbQ0gyXVtDQEBdMyhbT0hdKVtDSDJdT2M0YyhDbClbY0hdW2NIXWMoW2NIXTQpW0NIM10=	J2VwaWtfcHl0aG9uJywgJy1waHQnLCAnMC4wJywgJy1waCcsICc3LjQnLCAnLXRuJywgJzgnLCAnLW1hJywgJzUwMCcsICctaW1hZScsICc8aW5maWxlLm1hZT4nLCAnLW9tYWUnLCAnPG91dGZpbGUubWFlPic=	1.000	0.3220	0.0319	0.2901	0.0000	0.032	2	2		S-OPLS	42.126	TRUE	111-2	QiK	0	1	0	0	0	10	0	1	470.010	8.355	791.708	404.029	58.856	305.070	23.753	1501.814	1.000	5.750	0.0464780	0.0072628
111	445	19	FALSE	0	QiK-out.maegz	1	YES			ligprep_1.maegz	72	60134	0	W2NIXTFbY0hdbmMoW0NIM10pbjFbQ0gyXVtDSDJdT2MoW2NIXVtjSF0yKVtjSF1bY0hdYzJbQ0gyXU4oW0NIMl1bQ0gyXVtDSDJdMylbQ0gyXVtDQF0zKFtPSF0pW0NIMl1PYzRjKENsKVtjSF1bY0hdYyhbY0hdNClbQ0gzXQ==	J2VwaWtfcHl0aG9uJywgJy1waHQnLCAnMC4wJywgJy1waCcsICc3LjQnLCAnLXRuJywgJzgnLCAnLW1hJywgJzUwMCcsICctaW1hZScsICc8aW5maWxlLm1hZT4nLCAnLW9tYWUnLCAnPG91dGZpbGUubWFlPic=	1.000	0.3220	0.0319	0.2901	0.0000	0.032	2	2		S-OPLS	44.670	TRUE	111-3	QiK	1	1	0	0	0	10	0	1	470.010	5.127	841.597	394.551	66.630	320.612	59.805	1532.169	1.000	5.750	0.0171563	0.0068322
111	446	19	FALSE	0	QiK-out.maegz	1	YES			ligprep_1.maegz	72	60134	0	W2NIXTFbY0hdbmMoW0NIM10pbjFbQ0gyXVtDSDJdT2MoW2NIXVtjSF0yKVtjSF1bY0hdYzJbQ0gyXU4oW0NIMl1bQ0gyXVtDSDJdMylbQ0gyXVtDQF0zKFtPSF0pW0NIMl1PYzRjKENsKVtjSF1bY0hdYyhbY0hdNClbQ0gzXQ==	J2VwaWtfcHl0aG9uJywgJy1waHQnLCAnMC4wJywgJy1waCcsICc3LjQnLCAnLXRuJywgJzgnLCAnLW1hJywgJzUwMCcsICctaW1hZScsICc8aW5maWxlLm1hZT4nLCAnLW9tYWUnLCAnPG91dGZpbGUubWFlPic=	1.000	0.3220	0.0319	0.2901	0.0000	0.032	2	2		S-OPLS	46.169	TRUE	111-4	QiK	2	1	0	0	0	10	0	1	470.010	7.630	861.975	399.298	59.703	343.122	59.853	1544.318	1.000	5.750	0.0377001	0.0066707
110	447	32	FALSE	0	QiK-out.maegz	1	YES			ligprep_1.maegz	73	60134	0	W2NIXTFbY0hdbmMoW0NIM10pbjFbQ0gyXVtDSDJdT2MoW2NIXVtjSF0yKVtjSF1bY0hdYzJbQ0gyXU4oW0NIMl1bQ0gyXVtDSDJdMylbQ0gyXVtDQEBdMyhbT0hdKVtDSDJdT2M0W2NIXVtjSF1bY0hdW2NIXVtjSF00	J2VwaWtfcHl0aG9uJywgJy1waHQnLCAnMC4wJywgJy1waCcsICc3LjQnLCAnLXRuJywgJzgnLCAnLW1hJywgJzUwMCcsICctaW1hZScsICc8aW5maWxlLm1hZT4nLCAnLW9tYWUnLCAnPG91dGZpbGUubWFlPic=	1.000	0.3195	0.0294	0.2901	0.0000	0.029	2	2		S-OPLS	47.907	TRUE	110-1	QiK	0	1	0	0	0	10	0	1	421.538	4.700	817.321	322.095	61.114	434.112	0.000	1445.670	1.000	5.750	0.0152832	0.0070352
110	448	32	FALSE	0	QiK-out.maegz	1	YES			ligprep_1.maegz	73	60134	0	W2NIXTFbY0hdbmMoW0NIM10pbjFbQ0gyXVtDSDJdT2MoW2NIXVtjSF0yKVtjSF1bY0hdYzJbQ0gyXU4oW0NIMl1bQ0gyXVtDSDJdMylbQ0gyXVtDQEBdMyhbT0hdKVtDSDJdT2M0W2NIXVtjSF1bY0hdW2NIXVtjSF00	J2VwaWtfcHl0aG9uJywgJy1waHQnLCAnMC4wJywgJy1waCcsICc3LjQnLCAnLXRuJywgJzgnLCAnLW1hJywgJzUwMCcsICctaW1hZScsICc8aW5maWxlLm1hZT4nLCAnLW9tYWUnLCAnPG91dGZpbGUubWFlPic=	1.000	0.3195	0.0294	0.2901	0.0000	0.029	2	2		S-OPLS	47.108	TRUE	110-2	QiK	0	1	0	0	0	10	0	1	421.538	5.107	784.339	305.234	67.008	412.096	0.000	1429.106	1.000	5.750	0.0182491	0.0073310
110	449	32	FALSE	0	QiK-out.maegz	1	YES			ligprep_1.maegz	73	60134	0	W2NIXTFbY0hdbmMoW0NIM10pbjFbQ0gyXVtDSDJdT2MoW2NIXVtjSF0yKVtjSF1bY0hdYzJbQ0gyXU4oW0NIMl1bQ0gyXVtDSDJdMylbQ0gyXVtDQF0zKFtPSF0pW0NIMl1PYzRbY0hdW2NIXVtjSF1bY0hdW2NIXTQ=	J2VwaWtfcHl0aG9uJywgJy1waHQnLCAnMC4wJywgJy1waCcsICc3LjQnLCAnLXRuJywgJzgnLCAnLW1hJywgJzUwMCcsICctaW1hZScsICc8aW5maWxlLm1hZT4nLCAnLW9tYWUnLCAnPG91dGZpbGUubWFlPic=	1.000	0.3195	0.0294	0.2901	0.0000	0.029	2	2		S-OPLS	48.032	TRUE	110-3	QiK	0	1	0	0	0	10	0	1	421.538	2.805	807.812	307.328	67.733	432.751	0.000	1439.336	1.000	5.750	0.0054673	0.0071180
110	450	32	FALSE	0	QiK-out.maegz	1	YES			ligprep_1.maegz	73	60134	0	W2NIXTFbY0hdbmMoW0NIM10pbjFbQ0gyXVtDSDJdT2MoW2NIXVtjSF0yKVtjSF1bY0hdYzJbQ0gyXU4oW0NIMl1bQ0gyXVtDSDJdMylbQ0gyXVtDQF0zKFtPSF0pW0NIMl1PYzRbY0hdW2NIXVtjSF1bY0hdW2NIXTQ=	J2VwaWtfcHl0aG9uJywgJy1waHQnLCAnMC4wJywgJy1waCcsICc3LjQnLCAnLXRuJywgJzgnLCAnLW1hJywgJzUwMCcsICctaW1hZScsICc8aW5maWxlLm1hZT4nLCAnLW9tYWUnLCAnPG91dGZpbGUubWFlPic=	1.000	0.3195	0.0294	0.2901	0.0000	0.029	2	2		S-OPLS	48.074	TRUE	110-4	QiK	0	1	0	0	0	10	0	1	421.538	2.732	817.433	324.028	60.639	432.766	0.000	1446.383	1.000	5.750	0.0051597	0.0070342
109	451	10	TRUE	0	QiK-out.maegz	1				ligprep_1.maegz	74	60134	0	Tz1DMU4oW0NIM10pW0NIMl1bQ0gyXVtDSDJdW0NIMl1bQ0gyXVtDSDJdTihDKD1PKWMyW2NIXVtjSF1bY0hdW2NIXVtjSF0yKVtDQEBIXShbQ0gyXU9jKGMxMylbY0hdW2NIXVtjSF1bY0hdMylbQ0gyXWM0W2NIXVtjSF1bY0hdW2NIXVtjSF00	J2VwaWtfcHl0aG9uJywgJy1waHQnLCAnMC4wJywgJy1waCcsICc3LjQnLCAnLXRuJywgJzgnLCAnLW1hJywgJzUwMCcsICctaW1hZScsICc8aW5maWxlLm1hZT4nLCAnLW9tYWUnLCAnPG91dGZpbGUubWFlPic=	1.000	0.0000	0.0000	0.0000	0.0000	0.000	0	0		S-OPLS	80.927	TRUE	109-1	QiK	0	0	0	0	0	3	0	0	470.610	6.962	709.535	227.453	46.684	435.399	0.000	1432.040	0.000	6.750	0.0338429	0.0000000
108	452	31	TRUE	0	QiK-out.maegz	1				ligprep_1.maegz	75	60134	0	W2NIXTFbY0hdW2NIXVtjSF1jKGMxMilPW0NIMl1bQ0BASF0oW0NIMl1jM1tjSF1bY0hdW2NIXVtjSF1bY0hdMylOKFtDSDJdW0NIMl1bQ0gyXVtDSDJdW0NIMl1OKEMyPU8pW0NIM10pQyg9TylbQ0BASF0oW0NIMl1bQ0gzXSljNFtjSF1bY0hdW2NIXVtjSF1bY0hdNA==	J2VwaWtfcHl0aG9uJywgJy1waHQnLCAnMC4wJywgJy1waCcsICc3LjQnLCAnLXRuJywgJzgnLCAnLW1hJywgJzUwMCcsICctaW1hZScsICc8aW5maWxlLm1hZT4nLCAnLW9tYWUnLCAnPG91dGZpbGUubWFlPic=	1.000	0.0000	0.0000	0.0000	0.0000	0.000	0	0		S-OPLS	74.125	TRUE	108-1	QiK	0	0	0	0	1	5	0	0	498.664	5.995	725.816	296.681	47.234	381.901	0.000	1510.758	0.000	6.750	0.0237869	0.0000000
108	453	31	TRUE	0	QiK-out.maegz	1				ligprep_1.maegz	75	60134	0	W2NIXTFbY0hdW2NIXVtjSF1jKGMxMilPW0NIMl1bQ0BASF0oW0NIMl1jM1tjSF1bY0hdW2NIXVtjSF1bY0hdMylOKFtDSDJdW0NIMl1bQ0gyXVtDSDJdW0NIMl1OKEMyPU8pW0NIM10pQyg9TylbQ0BIXShbQ0gyXVtDSDNdKWM0W2NIXVtjSF1bY0hdW2NIXVtjSF00	J2VwaWtfcHl0aG9uJywgJy1waHQnLCAnMC4wJywgJy1waCcsICc3LjQnLCAnLXRuJywgJzgnLCAnLW1hJywgJzUwMCcsICctaW1hZScsICc8aW5maWxlLm1hZT4nLCAnLW9tYWUnLCAnPG91dGZpbGUubWFlPic=	1.000	0.0000	0.0000	0.0000	0.0000	0.000	0	0		S-OPLS	74.440	TRUE	108-2	QiK	0	0	0	0	1	5	0	0	498.664	6.488	748.177	269.601	46.504	432.072	0.000	1520.433	0.000	6.750	0.0276897	0.0000000
107	454	70	FALSE	0	QiK-out.maegz	1				ligprep_1.maegz	76	60134	0	W2NIXTFbY0hdYyhDbClbY0hdW2NIXWMxUyg9TykoPU8pW05IXUMoPU8pYyhbY0hdbjIpYyhbQ0gyXVtDSDJdYzNjKFtDSDNdKVtjSF1bY0hdW2NIXVtjSF0zKW5jMk40W0NAQEhdKFtDSDJdW0NIMl1bQ0gyXTQpYzVbY0hdW2NIXWMoQ2wpW2NIXVtjSF01	J2VwaWtfcHl0aG9uJywgJy1waHQnLCAnMC4wJywgJy1waCcsICc3LjQnLCAnLXRuJywgJzgnLCAnLW1hJywgJzUwMCcsICctaW1hZScsICc8aW5maWxlLm1hZT4nLCAnLW9tYWUnLCAnPG91dGZpbGUubWFlPic=	1.000	0.0003	0.0001	0.0002	0.0000	0.000	-1	1		S-OPLS	50.350	TRUE	107-1	QiK	2	0	0	0	0	8	0	-1	595.542	11.680	840.564	247.663	122.647	349.561	120.693	1650.414	0.000	6.500	0.0826623	0.0000000
107	455	70	FALSE	0	QiK-out.maegz	1				ligprep_1.maegz	76	60134	0	W2NIXTFbY0hdYyhDbClbY0hdW2NIXWMxUyg9TykoPU8pW05IXUMoPU8pYyhbY0hdbjIpYyhbQ0gyXVtDSDJdYzNjKFtDSDNdKVtjSF1bY0hdW2NIXVtjSF0zKW5jMk40W0NASF0oW0NIMl1bQ0gyXVtDSDJdNCljNVtjSF1bY0hdYyhDbClbY0hdW2NIXTU=	J2VwaWtfcHl0aG9uJywgJy1waHQnLCAnMC4wJywgJy1waCcsICc3LjQnLCAnLXRuJywgJzgnLCAnLW1hJywgJzUwMCcsICctaW1hZScsICc8aW5maWxlLm1hZT4nLCAnLW9tYWUnLCAnPG91dGZpbGUubWFlPic=	1.000	0.0003	0.0001	0.0002	0.0000	0.000	-1	1		S-OPLS	52.570	TRUE	107-2	QiK	6	0	0	0	0	8	0	-1	595.542	12.132	953.332	246.037	105.960	458.310	143.025	1740.677	0.000	6.500	0.0845513	0.0000000
106	456	32	FALSE	0	QiK-out.maegz	1				ligprep_1.maegz	77	60134	0	RmMxW2NIXVtjSF1jKFMoPU8pKD1PKU4oW0NIM10pW0NIM10pW2NIXWMxQyg9TylbTkhdYyhbY0hdMilbY0hdW2NIXWMoQ2wpYzItYyhuMylzYyhjMzQpW2NIXVtjSF1bY0hdW2NIXTQ=	J2VwaWtfcHl0aG9uJywgJy1waHQnLCAnMC4wJywgJy1waCcsICc3LjQnLCAnLXRuJywgJzgnLCAnLW1hJywgJzUwMCcsICctaW1hZScsICc8aW5maWxlLm1hZT4nLCAnLW9tYWUnLCAnPG91dGZpbGUubWFlPic=	1.000	0.0004	0.0000	0.0004	0.0000	0.000	0	0		S-OPLS	45.858	TRUE	106-1	QiK	1	0	0	0	0	4	0	-1	489.966	8.705	779.684	144.271	115.364	385.713	134.337	1371.392	1.000	8.500	0.0552592	0.0109019
105	457	43	FALSE	0	QiK-out.maegz	1				ligprep_1.maegz	78	60134	0	W0NIM11PYyhbY0hdMSlbY0hdW2NIXWMoT1tDSDNdKWMxW0NASF0oW0NIMl1bQ0gyXVtDSDJdMilOMmMzbmMoYyhbY0hdbjMpQyg9TylbT0hdKVtDSDJdT2MoW2NIXWM0W0NIM10pW2NIXWMoYzRDbClbQ0gzXQ==	J2VwaWtfcHl0aG9uJywgJy1waHQnLCAnMC4wJywgJy1waCcsICc3LjQnLCAnLXRuJywgJzgnLCAnLW1hJywgJzUwMCcsICctaW1hZScsICc8aW5maWxlLm1hZT4nLCAnLW9tYWUnLCAnPG91dGZpbGUubWFlPic=	1.000	0.0002	0.0000	0.0002	0.0000	0.000	-1	1		S-OPLS	50.721	TRUE	105-1	QiK	2	0	0	1	0	6	0	-1	497.977	4.888	855.444	514.144	98.911	191.562	50.827	1537.078	1.000	6.750	0.0155462	0.0078906
105	458	43	FALSE	0	QiK-out.maegz	1				ligprep_1.maegz	78	60134	0	W0NIM11PYyhbY0hdMSlbY0hdW2NIXWMoT1tDSDNdKWMxW0NAQEhdKFtDSDJdW0NIMl1bQ0gyXTIpTjJjM25jKGMoW2NIXW4zKUMoPU8pW09IXSlbQ0gyXU9jKFtjSF1jNFtDSDNdKVtjSF1jKGM0Q2wpW0NIM10=	J2VwaWtfcHl0aG9uJywgJy1waHQnLCAnMC4wJywgJy1waCcsICc3LjQnLCAnLXRuJywgJzgnLCAnLW1hJywgJzUwMCcsICctaW1hZScsICc8aW5maWxlLm1hZT4nLCAnLW9tYWUnLCAnPG91dGZpbGUubWFlPic=	1.000	0.0002	0.0000	0.0002	0.0000	0.000	-1	1		S-OPLS	48.901	TRUE	105-2	QiK	2	0	0	1	0	6	0	-1	497.977	2.924	836.397	489.526	96.429	200.123	50.320	1517.536	1.000	6.750	0.0056338	0.0080703
104	459	28	FALSE	0	QiK-out.maegz	1				ligprep_1.maegz	79	60134	0	W2NIXTFbY0hdW2NIXVtjSF1bY0hdYzFbQ0gyXW4yYygtYzNjKE9bQ0gzXSljKE9bQ0gzXSlbY0hdW2NIXVtjSF0zKVtjSF1jKG4yKS1jNGMoT1tDSDJdW0NIMl1bQ0gyXVtDSDNdKVtjSF1bY0hdYyhbY0hdNClbQ0gyXUMoPU8pW09IXQ==	J2VwaWtfcHl0aG9uJywgJy1waHQnLCAnMC4wJywgJy1waCcsICc3LjQnLCAnLXRuJywgJzgnLCAnLW1hJywgJzUwMCcsICctaW1hZScsICc8aW5maWxlLm1hZT4nLCAnLW9tYWUnLCAnPG91dGZpbGUubWFlPic=	1.000	0.0005	0.0005	0.0000	0.0000	0.001	-1	1		S-OPLS	51.616	TRUE	104-1	QiK	2	0	0	1	0	10	0	-2	500.593	7.290	837.717	402.537	109.115	326.065	0.000	1581.336	1.000	5.250	0.0336081	0.0062670
103	460	95	FALSE	0	QiK-out.maegz	1				ligprep_1.maegz	80	60134	0	W2NIXTFjKENsKVtjSF1bY0hdYyhbT0hdKWMxW0NAQEhdKFtDSDJdW0NAXTIoW0NIM10pW05IXUMoPU8pW0NIM10pT1tDQEBIXShbQ0gyXTIpYzNbY0hdW2NIXWMoQ2wpW2NIXVtjSF0z	J2VwaWtfcHl0aG9uJywgJy1waHQnLCAnMC4wJywgJy1waCcsICc3LjQnLCAnLXRuJywgJzgnLCAnLW1hJywgJzUwMCcsICctaW1hZScsICc8aW5maWxlLm1hZT4nLCAnLW9tYWUnLCAnPG91dGZpbGUubWFlPic=	1.000	0.0064	0.0000	0.0064	0.0000	0.000	0	0		S-OPLS	12.680	TRUE	103-1	QiK	0	0	0	0	1	2	0	1	394.297	6.250	660.574	210.151	56.947	250.384	143.092	1176.983	2.000	4.950	0.0331902	0.0105974
102	461	46	FALSE	0	QiK-out.maegz	1				ligprep_1.maegz	81	60134	0	TjE9QyhbQ0gzXSlbQ0gyXUMoPU8pTjFjMltjSF1jKFtjSF1bY0hdW2NIXTIpW05IXUMoPU8pW0NIMl1bQ0gyXVtDQEBIXShbQ0BIXShbQ0gyXTMpW05IXUMoPU8pT0MoW0NIM10pKFtDSDNdKVtDSDNdKVtDSDJdTjNbQ0gyXWM0W2NIXVtjSF1bY0hdW2NIXVtjSF00	J2VwaWtfcHl0aG9uJywgJy1waHQnLCAnMC4wJywgJy1waCcsICc3LjQnLCAnLXRuJywgJzgnLCAnLW1hJywgJzUwMCcsICctaW1hZScsICc8aW5maWxlLm1hZT4nLCAnLW9tYWUnLCAnPG91dGZpbGUubWFlPic=	1.000	0.6488	0.3327	0.3162	0.0000	0.333	0	2	This compound has an ester and may undergo hydrolysis at high or low pH.	S-OPLS	36.427	TRUE	102-1	QiK	3	1	0	0	0	9	0	-2	519.642	9.373	968.206	449.263	135.305	383.638	0.000	1745.790	3.000	8.000	0.0503232	0.0143114
102	462	46	FALSE	0	QiK-out.maegz	1				ligprep_1.maegz	81	60134	0	TjE9QyhbQ0gzXSlbQ0gyXUMoPU8pTjFjMltjSF1jKFtjSF1bY0hdW2NIXTIpW05IXUMoPU8pW0NIMl1bQ0gyXVtDQEBIXShbQ0BIXShbQ0gyXTMpW05IXUMoPU8pT0MoW0NIM10pKFtDSDNdKVtDSDNdKVtDSDJdTjNbQ0gyXWM0W2NIXVtjSF1bY0hdW2NIXVtjSF00	J2VwaWtfcHl0aG9uJywgJy1waHQnLCAnMC4wJywgJy1waCcsICc3LjQnLCAnLXRuJywgJzgnLCAnLW1hJywgJzUwMCcsICctaW1hZScsICc8aW5maWxlLm1hZT4nLCAnLW9tYWUnLCAnPG91dGZpbGUubWFlPic=	1.000	0.6488	0.3327	0.3162	0.0000	0.333	0	2	This compound has an ester and may undergo hydrolysis at high or low pH.	S-OPLS	36.023	TRUE	102-2	QiK	3	1	0	0	0	9	0	-2	519.642	8.517	989.113	459.953	146.790	382.369	0.000	1753.456	3.000	8.000	0.0413659	0.0140089
101	463	41	FALSE	0	QiK-out.maegz	1				ligprep_1.maegz	82	60134	0	W0NIM11OKFtDSDNdKUMoPU8pW0NAQF0xKFtDSDNdKVtDSDJdTihbQ0gyXVtDSDJdTzEpW0NIMl1DMihbT0hdKVtDSDJdW0NIMl1PW0NIMl1bQ0gyXTI=	J2VwaWtfcHl0aG9uJywgJy1waHQnLCAnMC4wJywgJy1waCcsICc3LjQnLCAnLXRuJywgJzgnLCAnLW1hJywgJzUwMCcsICctaW1hZScsICc8aW5maWxlLm1hZT4nLCAnLW9tYWUnLCAnPG91dGZpbGUubWFlPic=		0.1018	0.0000	0.1018	0.1018	0.102	0	0		S-OPLS	34.266	TRUE	101-1	QiK	1	1	0	0	1	4	0	1	286.370	4.527	519.407	452.802	66.604	0.000	0.000	939.210	1.000	8.200	0.0218189	0.0157872
101	464	41	FALSE	0	QiK-out.maegz	1				ligprep_1.maegz	82	60134	0	W0NIM11OKFtDSDNdKUMoPU8pW0NAXTEoW0NIM10pW0NIMl1OKFtDSDJdW0NIMl1PMSlbQ0gyXUMyKFtPSF0pW0NIMl1bQ0gyXU9bQ0gyXVtDSDJdMg==	J2VwaWtfcHl0aG9uJywgJy1waHQnLCAnMC4wJywgJy1waCcsICc3LjQnLCAnLXRuJywgJzgnLCAnLW1hJywgJzUwMCcsICctaW1hZScsICc8aW5maWxlLm1hZT4nLCAnLW9tYWUnLCAnPG91dGZpbGUubWFlPic=		0.1018	0.0000	0.1018	0.1018	0.102	0	0		S-OPLS	33.386	TRUE	101-2	QiK	1	1	0	0	1	4	0	1	286.370	4.758	505.898	440.611	65.286	0.000	0.000	926.966	1.000	8.200	0.0244246	0.0162088
100	465	35	FALSE	0	QiK-out.maegz	1				ligprep_1.maegz	83	60134	0	W2NIXTFbY0hdW2NIXWMoT1tDSDNdKVtjSF1jMVtDSDJdQyg9TylOKFtDSDJdW0NIMl0yKVtDSDJdW0NIMl1DMihDKD1PKVtOSDJdKVtDSDJdYyhbY0hdW2NIXVtjSF0zKVtjSF1jMy1jNFtjSF1uW2NIXVtjSF1bY0hdNA==	J2VwaWtfcHl0aG9uJywgJy1waHQnLCAnMC4wJywgJy1waCcsICc3LjQnLCAnLXRuJywgJzgnLCAnLW1hJywgJzUwMCcsICctaW1hZScsICc8aW5maWxlLm1hZT4nLCAnLW9tYWUnLCAnPG91dGZpbGUubWFlPic=	1.000	0.0018	0.0000	0.0018	0.0000	0.000	0	0		S-OPLS	58.353	TRUE	100-1	QiK	0	0	0	0	2	7	0	-2	443.544	9.172	763.540	244.416	127.814	391.310	0.000	1403.112	2.000	7.750	0.0599550	0.0143544
rifamycin SV	466		TRUE	0	amphiphilic_moment_5-out.maegz	1			common	ligprep_1.maegz	1	60134	0	W0NIM11bQ0BAXTEyTy9bQ0hdPVtDSF1cW0NASF0oT1tDSDNdKVtDQEBIXShbQ0gzXSlbQ0BASF0oT0MoPU8pW0NIM10pW0NASF0oW0NIM10pW0NASF0oW09IXSlbQ0BIXShbQ0gzXSlbQ0BASF0oW09IXSlbQ0BASF0oW0NIM10pL1tDSF09W0NIXVxbQ0hdPUMoW0NIM10pL0MoL1tPSF0pPU5cYzNbY0hdYyhbT0hdKWM0YyhDMj1PKWMoTzEpYyhbQ0gzXSljKFtPSF0pYzRjM1tPSF0=	J2VwaWtfcHl0aG9uJywgJy1waHQnLCAnMC4wJywgJy1waCcsICc3LjQnLCAnLXRuJywgJzgnLCAnLW1hJywgJzUwMCcsICctaW1hZScsICc8aW5maWxlLm1hZT4nLCAnLW9tYWUnLCAnPG91dGZpbGUubWFlPic=	1.000	0.2979	0.0000	0.2979	0.0000	0.000	0	0	This compound has an ester and may undergo hydrolysis at high or low pH.	S-OPLS	62.798	TRUE	rifamycin SV-1	amphiphilic_moment_5
minocycline	467		TRUE	0	amphiphilic_moment_5-out.maegz	1			common	ligprep_1.maegz	2	60134	0	Tz1DMUMoQyg9TylbTkgyXSk9QyhbT0hdKVtDQEBIXShOKFtDSDNdKVtDSDNdKVtDQEBIXShbQ0BAXTEyW09IXSlbQ0gyXVtDQEhdM0MoPUMyW09IXSlDKD1PKWM0YyhbQ0gyXTMpYyhOKFtDSDNdKVtDSDNdKVtjSF1bY0hdYzRbT0hd	J2VwaWtfcHl0aG9uJywgJy1waHQnLCAnMC4wJywgJy1waCcsICc3LjQnLCAnLXRuJywgJzgnLCAnLW1hJywgJzUwMCcsICctaW1hZScsICc8aW5maWxlLm1hZT4nLCAnLW9tYWUnLCAnPG91dGZpbGUubWFlPic=		0.2898	0.2551	0.0347	0.2550	0.510	0	2		S-OPLS	83.893	TRUE	minocycline-1	amphiphilic_moment_5
eravacycline	468		TRUE	0	amphiphilic_moment_5-out.maegz	1			common	ligprep_1.maegz	3	60134	0	Tz1DMUMoQyg9TylbTkgyXSk9QyhbT0hdKVtDQEBIXShOKFtDSDNdKVtDSDNdKVtDQEBIXShbQ0BAXTEyW09IXSlbQ0gyXVtDQEhdM0MoPUMyW09IXSlDKD1PKWM0YyhbQ0gyXTMpYyhGKVtjSF1jKGM0W09IXSlbTkhdQyg9TylbQ0gyXU41W0NIMl1bQ0gyXVtDSDJdW0NIMl01	J2VwaWtfcHl0aG9uJywgJy1waHQnLCAnMC4wJywgJy1waCcsICc3LjQnLCAnLXRuJywgJzgnLCAnLW1hJywgJzUwMCcsICctaW1hZScsICc8aW5maWxlLm1hZT4nLCAnLW9tYWUnLCAnPG91dGZpbGUubWFlPic=	1.000	0.3671	0.3068	0.0603	0.0000	0.307	1	3		S-OPLS	78.383	TRUE	eravacycline-1	amphiphilic_moment_5
179	469	12	FALSE	0	amphiphilic_moment_5-out.maegz	1	YES			ligprep_1.maegz	4	60134	0	W2NIXTFjKFtDSDNdKVtjSF1jKFtDSDNdKWMoW0NIM10pYzFPW0NIMl1bQ0BAXTIoW09IXSlbQ0gyXU4oW0NIMl1bQ0gyXVtDQEBIXTJbT0hdKVtDSDJdYzNbY0hdYyhbY0hdW2NIXVtjSF0zKU9bQ0gyXVtDSDJdW0NIMl1uNGMoW0NIM10pbltjSF1bY0hdNA==	J2VwaWtfcHl0aG9uJywgJy1waHQnLCAnMC4wJywgJy1waCcsICc3LjQnLCAnLXRuJywgJzgnLCAnLW1hJywgJzUwMCcsICctaW1hZScsICc8aW5maWxlLm1hZT4nLCAnLW9tYWUnLCAnPG91dGZpbGUubWFlPic=	1.000	0.2796	0.0734	0.2062	0.0000	0.073	2	2		S-OPLS	43.365	TRUE	179-1	amphiphilic_moment_5
179	470	12	FALSE	0	amphiphilic_moment_5-out.maegz	1	YES			ligprep_1.maegz	4	60134	0	W2NIXTFjKFtDSDNdKVtjSF1jKFtDSDNdKWMoW0NIM10pYzFPW0NIMl1bQ0BAXTIoW09IXSlbQ0gyXU4oW0NIMl1bQ0gyXVtDQEBIXTJbT0hdKVtDSDJdYzNbY0hdYyhbY0hdW2NIXVtjSF0zKU9bQ0gyXVtDSDJdW0NIMl1uNGMoW0NIM10pbltjSF1bY0hdNA==	J2VwaWtfcHl0aG9uJywgJy1waHQnLCAnMC4wJywgJy1waCcsICc3LjQnLCAnLXRuJywgJzgnLCAnLW1hJywgJzUwMCcsICctaW1hZScsICc8aW5maWxlLm1hZT4nLCAnLW9tYWUnLCAnPG91dGZpbGUubWFlPic=	1.000	0.2796	0.0734	0.2062	0.0000	0.073	2	2		S-OPLS	42.022	TRUE	179-2	amphiphilic_moment_5
178	471	33	FALSE	0	amphiphilic_moment_5-out.maegz	1	YES			ligprep_1.maegz	5	60134	0	W0NIM11jMVtjSF1bY0hdYyhbQ0gzXSljKFtDSDNdKWMxT1tDSDJdW0NAQF0yKFtPSF0pW0NIMl1OKFtDSDJdW0NIMl1bQ0BASF0yW09IXSlbQ0gyXWMzW2NIXWMoW2NIXVtjSF1bY0hdMylPW0NIMl1bQ0gyXVtDSDJdbjRjKFtDSDNdKW5bY0hdW2NIXTQ=	J2VwaWtfcHl0aG9uJywgJy1waHQnLCAnMC4wJywgJy1waCcsICc3LjQnLCAnLXRuJywgJzgnLCAnLW1hJywgJzUwMCcsICctaW1hZScsICc8aW5maWxlLm1hZT4nLCAnLW9tYWUnLCAnPG91dGZpbGUubWFlPic=	1.000	0.2796	0.0734	0.2062	0.0000	0.073	2	2		S-OPLS	46.738	TRUE	178-1	amphiphilic_moment_5
178	472	33	FALSE	0	amphiphilic_moment_5-out.maegz	1	YES			ligprep_1.maegz	5	60134	0	W0NIM11jMVtjSF1bY0hdYyhbQ0gzXSljKFtDSDNdKWMxT1tDSDJdW0NAQF0yKFtPSF0pW0NIMl1OKFtDSDJdW0NIMl1bQ0BASF0yW09IXSlbQ0gyXWMzW2NIXWMoW2NIXVtjSF1bY0hdMylPW0NIMl1bQ0gyXVtDSDJdbjRjKFtDSDNdKW5bY0hdW2NIXTQ=	J2VwaWtfcHl0aG9uJywgJy1waHQnLCAnMC4wJywgJy1waCcsICc3LjQnLCAnLXRuJywgJzgnLCAnLW1hJywgJzUwMCcsICctaW1hZScsICc8aW5maWxlLm1hZT4nLCAnLW9tYWUnLCAnPG91dGZpbGUubWFlPic=	1.000	0.2796	0.0734	0.2062	0.0000	0.073	2	2		S-OPLS	49.818	TRUE	178-2	amphiphilic_moment_5
177	473	10	FALSE	0	amphiphilic_moment_5-out.maegz	1	YES			ligprep_1.maegz	6	60134	0	Q2xjMVtjSF1bY0hdYyhbY0hdYzFGKU9bQ0gyXVtDQEBdMihbT0hdKVtDSDJdTihbQ0gyXVtDSDJdW0NAQEhdMltPSF0pW0NIMl1jM1tjSF1bY0hdYyhbY0hdW2NIXTMpT1tDSDJdW0NIMl1OKFtDSF0oW0NIM10pW0NIM10pW0NIXShbQ0gzXSlbQ0gzXQ==	J2VwaWtfcHl0aG9uJywgJy1waHQnLCAnMC4wJywgJy1waCcsICc3LjQnLCAnLXRuJywgJzgnLCAnLW1hJywgJzUwMCcsICctaW1hZScsICc8aW5maWxlLm1hZT4nLCAnLW9tYWUnLCAnPG91dGZpbGUubWFlPic=	1.000	0.1289	0.1289	0.0000	0.0000	0.129	2	2		S-OPLS	49.769	TRUE	177-1	amphiphilic_moment_5
177	474	10	FALSE	0	amphiphilic_moment_5-out.maegz	1	YES			ligprep_1.maegz	6	60134	0	Q2xjMVtjSF1bY0hdYyhbY0hdYzFGKU9bQ0gyXVtDQEBdMihbT0hdKVtDSDJdTihbQ0gyXVtDSDJdW0NAQEhdMltPSF0pW0NIMl1jM1tjSF1bY0hdYyhbY0hdW2NIXTMpT1tDSDJdW0NIMl1OKFtDSF0oW0NIM10pW0NIM10pW0NIXShbQ0gzXSlbQ0gzXQ==	J2VwaWtfcHl0aG9uJywgJy1waHQnLCAnMC4wJywgJy1waCcsICc3LjQnLCAnLXRuJywgJzgnLCAnLW1hJywgJzUwMCcsICctaW1hZScsICc8aW5maWxlLm1hZT4nLCAnLW9tYWUnLCAnPG91dGZpbGUubWFlPic=	1.000	0.1289	0.1289	0.0000	0.0000	0.129	2	2		S-OPLS	53.033	TRUE	177-2	amphiphilic_moment_5
176	475	7	FALSE	0	amphiphilic_moment_5-out.maegz	1	YES			ligprep_1.maegz	7	60134	0	W0NIM11jMVtjSF1bY0hdYyhbQ0gzXSljKFtDSDNdKWMxT1tDSDJdW0NAQF0yKFtPSF0pW0NIMl1OKFtDSDJdW0NIMl1bQ0BASF0yW09IXSlbQ0gyXWMzW2NIXVtjSF1jKFtjSF1bY0hdMylPW0NIMl1bQ0gyXU40W0NIMl1bQ0gyXVtDSDJdW0NIMl1bQ0gyXTQ=	J2VwaWtfcHl0aG9uJywgJy1waHQnLCAnMC4wJywgJy1waCcsICc3LjQnLCAnLXRuJywgJzgnLCAnLW1hJywgJzUwMCcsICctaW1hZScsICc8aW5maWxlLm1hZT4nLCAnLW9tYWUnLCAnPG91dGZpbGUubWFlPic=	1.000	0.0944	0.0944	0.0000	0.0000	0.094	2	2		S-OPLS	51.573	TRUE	176-1	amphiphilic_moment_5
176	476	7	FALSE	0	amphiphilic_moment_5-out.maegz	1	YES			ligprep_1.maegz	7	60134	0	W0NIM11jMVtjSF1bY0hdYyhbQ0gzXSljKFtDSDNdKWMxT1tDSDJdW0NAQF0yKFtPSF0pW0NIMl1OKFtDSDJdW0NIMl1bQ0BASF0yW09IXSlbQ0gyXWMzW2NIXVtjSF1jKFtjSF1bY0hdMylPW0NIMl1bQ0gyXU40W0NIMl1bQ0gyXVtDSDJdW0NIMl1bQ0gyXTQ=	J2VwaWtfcHl0aG9uJywgJy1waHQnLCAnMC4wJywgJy1waCcsICc3LjQnLCAnLXRuJywgJzgnLCAnLW1hJywgJzUwMCcsICctaW1hZScsICc8aW5maWxlLm1hZT4nLCAnLW9tYWUnLCAnPG91dGZpbGUubWFlPic=	1.000	0.0944	0.0944	0.0000	0.0000	0.094	2	2		S-OPLS	50.531	TRUE	176-2	amphiphilic_moment_5
175	477	26	FALSE	0	amphiphilic_moment_5-out.maegz	1	YES			ligprep_1.maegz	8	60134	0	RmMxW2NIXVtjSF1jKFtjSF1jMUYpT1tDSDJdW0NAQF0yKFtPSF0pW0NIMl1OKFtDSDJdW0NIMl1bQ0BASF0yW09IXSlbQ0gyXVtDQF0zKFtPSF0pW0NIMl1bQ0gyXVtDQEhdKFtDSDJdW0NIMl0zKWM0W2NIXVtjSF1bY0hdW2NIXVtjSF00	J2VwaWtfcHl0aG9uJywgJy1waHQnLCAnMC4wJywgJy1waCcsICc3LjQnLCAnLXRuJywgJzgnLCAnLW1hJywgJzUwMCcsICctaW1hZScsICc8aW5maWxlLm1hZT4nLCAnLW9tYWUnLCAnPG91dGZpbGUubWFlPic=	1.000	0.0154	0.0154	0.0000	0.0000	0.015	1	1		S-OPLS	55.317	TRUE	571-175-1	amphiphilic_moment_5
175	478	26	FALSE	0	amphiphilic_moment_5-out.maegz	1	YES			ligprep_1.maegz	8	60134	0	RmMxW2NIXVtjSF1jKFtjSF1jMUYpT1tDSDJdW0NAQF0yKFtPSF0pW0NIMl1OKFtDSDJdW0NIMl1bQ0BASF0yW09IXSlbQ0gyXVtDQF0zKFtPSF0pW0NIMl1bQ0gyXVtDQEhdKFtDSDJdW0NIMl0zKWM0W2NIXVtjSF1bY0hdW2NIXVtjSF00	J2VwaWtfcHl0aG9uJywgJy1waHQnLCAnMC4wJywgJy1waCcsICc3LjQnLCAnLXRuJywgJzgnLCAnLW1hJywgJzUwMCcsICctaW1hZScsICc8aW5maWxlLm1hZT4nLCAnLW9tYWUnLCAnPG91dGZpbGUubWFlPic=	1.000	0.0154	0.0154	0.0000	0.0000	0.015	1	1		S-OPLS	51.180	TRUE	571-175-2	amphiphilic_moment_5
174	479	35	FALSE	0	amphiphilic_moment_5-out.maegz	1				ligprep_1.maegz	9	60134	0	W2NIXTFbY0hdW2NIXWMoT1tDSDNdKVtjSF1jMVtDSDJdQyg9TylOKFtDSDJdW0NIMl0yKVtDSDJdW0NIMl1DMihDKD1PKVtOSDJdKVtDSDJdYyhbY0hdW2NIXVtjSF0zKVtjSF1jMy1jNFtjSF1uW2NIXVtjSF1bY0hdNA==	J2VwaWtfcHl0aG9uJywgJy1waHQnLCAnMC4wJywgJy1waCcsICc3LjQnLCAnLXRuJywgJzgnLCAnLW1hJywgJzUwMCcsICctaW1hZScsICc8aW5maWxlLm1hZT4nLCAnLW9tYWUnLCAnPG91dGZpbGUubWFlPic=	1.000	0.0018	0.0000	0.0018	0.0000	0.000	0	0		S-OPLS	58.353	TRUE	731-174-1	amphiphilic_moment_5
173	480	33	FALSE	0	amphiphilic_moment_5-out.maegz	1				ligprep_1.maegz	10	60134	0	RmMxW2NIXVtjSF1jKFtjSF1jMUYpT1tDSDJdW0NAQF0yKFtPSF0pW0NIMl1OKFtDSDJdW0NIMl1bQ0BASF0yW09IXSlbQ0gyXUMzKFtPSF0pW0NIMl1bQ0gyXU4oW0NIMl1bQ0gyXTMpYzRjKFtDSDNdKVtjSF1bY0hdW2NIXVtjSF00	J2VwaWtfcHl0aG9uJywgJy1waHQnLCAnMC4wJywgJy1waCcsICc3LjQnLCAnLXRuJywgJzgnLCAnLW1hJywgJzUwMCcsICctaW1hZScsICc8aW5maWxlLm1hZT4nLCAnLW9tYWUnLCAnPG91dGZpbGUubWFlPic=	1.000	0.0372	0.0169	0.0202	0.0000	0.017	1	1		S-OPLS	53.212	TRUE	712-173-1	amphiphilic_moment_5
173	481	33	FALSE	0	amphiphilic_moment_5-out.maegz	1				ligprep_1.maegz	10	60134	0	RmMxW2NIXVtjSF1jKFtjSF1jMUYpT1tDSDJdW0NAQF0yKFtPSF0pW0NIMl1OKFtDSDJdW0NIMl1bQ0BASF0yW09IXSlbQ0gyXUMzKFtPSF0pW0NIMl1bQ0gyXU4oW0NIMl1bQ0gyXTMpYzRjKFtDSDNdKVtjSF1bY0hdW2NIXVtjSF00	J2VwaWtfcHl0aG9uJywgJy1waHQnLCAnMC4wJywgJy1waCcsICc3LjQnLCAnLXRuJywgJzgnLCAnLW1hJywgJzUwMCcsICctaW1hZScsICc8aW5maWxlLm1hZT4nLCAnLW9tYWUnLCAnPG91dGZpbGUubWFlPic=	1.000	0.0372	0.0169	0.0202	0.0000	0.017	1	1		S-OPLS	60.413	TRUE	712-173-2	amphiphilic_moment_5
172	482	28	FALSE	0	amphiphilic_moment_5-out.maegz	1				ligprep_1.maegz	11	60134	0	W2NIXTFbY0hdW2NIXWMoW0NIM10pW2NIXWMxTihbQ0gyXVtDSDJdMilbQ0gyXVtDSDJdQzIoW09IXSlbQ0gyXU4oW0NIMl1bQ0gyXU9bQ0gyXTMpW0NIMl1bQ0BdMyhbT0hdKVtDSDJdT2M0W2NIXWMoW0NIM10pW2NIXVtjSF1bY0hdNA==	J2VwaWtfcHl0aG9uJywgJy1waHQnLCAnMC4wJywgJy1waCcsICc3LjQnLCAnLXRuJywgJzgnLCAnLW1hJywgJzUwMCcsICctaW1hZScsICc8aW5maWxlLm1hZT4nLCAnLW9tYWUnLCAnPG91dGZpbGUubWFlPic=	1.000	0.1418	0.1369	0.0049	0.0000	0.137	1	1		S-OPLS	54.262	TRUE	172-1	amphiphilic_moment_5
172	483	28	FALSE	0	amphiphilic_moment_5-out.maegz	1				ligprep_1.maegz	11	60134	0	W2NIXTFbY0hdW2NIXWMoW0NIM10pW2NIXWMxTihbQ0gyXVtDSDJdMilbQ0gyXVtDSDJdQzIoW09IXSlbQ0gyXU4oW0NIMl1bQ0gyXU9bQ0gyXTMpW0NIMl1bQ0BdMyhbT0hdKVtDSDJdT2M0W2NIXWMoW0NIM10pW2NIXVtjSF1bY0hdNA==	J2VwaWtfcHl0aG9uJywgJy1waHQnLCAnMC4wJywgJy1waCcsICc3LjQnLCAnLXRuJywgJzgnLCAnLW1hJywgJzUwMCcsICctaW1hZScsICc8aW5maWxlLm1hZT4nLCAnLW9tYWUnLCAnPG91dGZpbGUubWFlPic=	1.000	0.1418	0.1369	0.0049	0.0000	0.137	1	1		S-OPLS	51.188	TRUE	172-2	amphiphilic_moment_5
172	484	28	FALSE	0	amphiphilic_moment_5-out.maegz	1				ligprep_1.maegz	11	60134	0	W2NIXTFbY0hdW2NIXWMoW0NIM10pW2NIXWMxTihbQ0gyXVtDSDJdMilbQ0gyXVtDSDJdQzIoW09IXSlbQ0gyXU4oW0NIMl1bQ0gyXU9bQ0gyXTMpW0NIMl1bQ0BAXTMoW09IXSlbQ0gyXU9jNFtjSF1jKFtDSDNdKVtjSF1bY0hdW2NIXTQ=	J2VwaWtfcHl0aG9uJywgJy1waHQnLCAnMC4wJywgJy1waCcsICc3LjQnLCAnLXRuJywgJzgnLCAnLW1hJywgJzUwMCcsICctaW1hZScsICc8aW5maWxlLm1hZT4nLCAnLW9tYWUnLCAnPG91dGZpbGUubWFlPic=	1.000	0.1418	0.1369	0.0049	0.0000	0.137	1	1		S-OPLS	50.583	TRUE	172-3	amphiphilic_moment_5
172	485	28	FALSE	0	amphiphilic_moment_5-out.maegz	1				ligprep_1.maegz	11	60134	0	W2NIXTFbY0hdW2NIXWMoW0NIM10pW2NIXWMxTihbQ0gyXVtDSDJdMilbQ0gyXVtDSDJdQzIoW09IXSlbQ0gyXU4oW0NIMl1bQ0gyXU9bQ0gyXTMpW0NIMl1bQ0BAXTMoW09IXSlbQ0gyXU9jNFtjSF1jKFtDSDNdKVtjSF1bY0hdW2NIXTQ=	J2VwaWtfcHl0aG9uJywgJy1waHQnLCAnMC4wJywgJy1waCcsICc3LjQnLCAnLXRuJywgJzgnLCAnLW1hJywgJzUwMCcsICctaW1hZScsICc8aW5maWxlLm1hZT4nLCAnLW9tYWUnLCAnPG91dGZpbGUubWFlPic=	1.000	0.1418	0.1369	0.0049	0.0000	0.137	1	1		S-OPLS	47.871	TRUE	172-4	amphiphilic_moment_5
171	486	8	FALSE	0	amphiphilic_moment_5-out.maegz	1				ligprep_1.maegz	12	60134	0	RmMxW2NIXVtjSF1bY0hdYyhjMUYpT1tDSDJdW0NAQF0yKFtPSF0pW0NIMl1OKFtDSDJdW0NIMl1bQ0BASF0yW09IXSlbQ0gyXUMzKFtPSF0pW0NIMl1bQ0gyXVtDSDJdW0NIMl1bQ0gyXVtDSDJdMw==	J2VwaWtfcHl0aG9uJywgJy1waHQnLCAnMC4wJywgJy1waCcsICc3LjQnLCAnLXRuJywgJzgnLCAnLW1hJywgJzUwMCcsICctaW1hZScsICc8aW5maWxlLm1hZT4nLCAnLW9tYWUnLCAnPG91dGZpbGUubWFlPic=	1.000	0.0138	0.0138	0.0000	0.0000	0.014	1	1		S-OPLS	46.112	TRUE	902-171-1	amphiphilic_moment_5
171	487	8	FALSE	0	amphiphilic_moment_5-out.maegz	1				ligprep_1.maegz	12	60134	0	RmMxW2NIXVtjSF1bY0hdYyhjMUYpT1tDSDJdW0NAQF0yKFtPSF0pW0NIMl1OKFtDSDJdW0NIMl1bQ0BASF0yW09IXSlbQ0gyXUMzKFtPSF0pW0NIMl1bQ0gyXVtDSDJdW0NIMl1bQ0gyXVtDSDJdMw==	J2VwaWtfcHl0aG9uJywgJy1waHQnLCAnMC4wJywgJy1waCcsICc3LjQnLCAnLXRuJywgJzgnLCAnLW1hJywgJzUwMCcsICctaW1hZScsICc8aW5maWxlLm1hZT4nLCAnLW9tYWUnLCAnPG91dGZpbGUubWFlPic=	1.000	0.0138	0.0138	0.0000	0.0000	0.014	1	1		S-OPLS	45.624	TRUE	902-171-2	amphiphilic_moment_5
170	488	21	FALSE	0	amphiphilic_moment_5-out.maegz	1				ligprep_1.maegz	13	60134	0	Q2xjMVtjSF1bY0hdYyhbY0hdYzFGKU9bQ0gyXVtDQEBdMihbT0hdKVtDSDJdTihbQ0gyXVtDSDJdW0NAQEhdMltPSF0pW0NIMl1DMyhbT0hdKVtDSDJdW0NIMl1bQ0gyXVtDSDJdW0NIMl0z	J2VwaWtfcHl0aG9uJywgJy1waHQnLCAnMC4wJywgJy1waCcsICc3LjQnLCAnLXRuJywgJzgnLCAnLW1hJywgJzUwMCcsICctaW1hZScsICc8aW5maWxlLm1hZT4nLCAnLW9tYWUnLCAnPG91dGZpbGUubWFlPic=	1.000	0.0138	0.0138	0.0000	0.0000	0.014	1	1		S-OPLS	40.736	TRUE	311-170-1	amphiphilic_moment_5
170	489	21	FALSE	0	amphiphilic_moment_5-out.maegz	1				ligprep_1.maegz	13	60134	0	Q2xjMVtjSF1bY0hdYyhbY0hdYzFGKU9bQ0gyXVtDQEBdMihbT0hdKVtDSDJdTihbQ0gyXVtDSDJdW0NAQEhdMltPSF0pW0NIMl1DMyhbT0hdKVtDSDJdW0NIMl1bQ0gyXVtDSDJdW0NIMl0z	J2VwaWtfcHl0aG9uJywgJy1waHQnLCAnMC4wJywgJy1waCcsICc3LjQnLCAnLXRuJywgJzgnLCAnLW1hJywgJzUwMCcsICctaW1hZScsICc8aW5maWxlLm1hZT4nLCAnLW9tYWUnLCAnPG91dGZpbGUubWFlPic=	1.000	0.0138	0.0138	0.0000	0.0000	0.014	1	1		S-OPLS	36.851	TRUE	311-170-2	amphiphilic_moment_5
169	490	10	FALSE	0	amphiphilic_moment_5-out.maegz	1				ligprep_1.maegz	14	60134	0	W2NIXTFjKFtDSDNdKVtjSF1jKFtDSDNdKWMoW0NIM10pYzFPW0NIMl1bQ0BAXTIoW09IXSlbQ0gyXU4oW0NIMl1bQ0gyXVtDQEBIXTJbT0hdKVtDSDJdQzMoW09IXSlbQ0gyXVtDSDJdW0NIMl1bQ0gyXVtDSDJdMw==	J2VwaWtfcHl0aG9uJywgJy1waHQnLCAnMC4wJywgJy1waCcsICc3LjQnLCAnLXRuJywgJzgnLCAnLW1hJywgJzUwMCcsICctaW1hZScsICc8aW5maWxlLm1hZT4nLCAnLW9tYWUnLCAnPG91dGZpbGUubWFlPic=	1.000	0.0138	0.0138	0.0000	0.0000	0.014	1	1		S-OPLS	35.770	TRUE	169-1	amphiphilic_moment_5
169	491	10	FALSE	0	amphiphilic_moment_5-out.maegz	1				ligprep_1.maegz	14	60134	0	W2NIXTFjKFtDSDNdKVtjSF1jKFtDSDNdKWMoW0NIM10pYzFPW0NIMl1bQ0BAXTIoW09IXSlbQ0gyXU4oW0NIMl1bQ0gyXVtDQEBIXTJbT0hdKVtDSDJdQzMoW09IXSlbQ0gyXVtDSDJdW0NIMl1bQ0gyXVtDSDJdMw==	J2VwaWtfcHl0aG9uJywgJy1waHQnLCAnMC4wJywgJy1waCcsICc3LjQnLCAnLXRuJywgJzgnLCAnLW1hJywgJzUwMCcsICctaW1hZScsICc8aW5maWxlLm1hZT4nLCAnLW9tYWUnLCAnPG91dGZpbGUubWFlPic=	1.000	0.0138	0.0138	0.0000	0.0000	0.014	1	1		S-OPLS	37.588	TRUE	169-2	amphiphilic_moment_5
168	492	14	FALSE	0	amphiphilic_moment_5-out.maegz	1				ligprep_1.maegz	15	60134	0	W2NIXTFjKFtDSDNdKVtjSF1jKFtDSDNdKWMoW0NIM10pYzFPW0NIMl1bQ0BAXTIoW09IXSlbQ0gyXU4oW0NIMl1bQ0gyXVtDQEBIXTJbT0hdKVtDSDJdQzMoW09IXSlbQ0gyXVtDSDJdTihbQ0gyXVtDSDJdMyljNFtjSF1bY0hdYyhbQ0gzXSlbY0hdW2NIXTQ=	J2VwaWtfcHl0aG9uJywgJy1waHQnLCAnMC4wJywgJy1waCcsICc3LjQnLCAnLXRuJywgJzgnLCAnLW1hJywgJzUwMCcsICctaW1hZScsICc8aW5maWxlLm1hZT4nLCAnLW9tYWUnLCAnPG91dGZpbGUubWFlPic=	1.000	0.0251	0.0169	0.0082	0.0000	0.017	1	1		S-OPLS	44.133	TRUE	168-1	amphiphilic_moment_5
168	493	14	FALSE	0	amphiphilic_moment_5-out.maegz	1				ligprep_1.maegz	15	60134	0	W2NIXTFjKFtDSDNdKVtjSF1jKFtDSDNdKWMoW0NIM10pYzFPW0NIMl1bQ0BAXTIoW09IXSlbQ0gyXU4oW0NIMl1bQ0gyXVtDQEBIXTJbT0hdKVtDSDJdQzMoW09IXSlbQ0gyXVtDSDJdTihbQ0gyXVtDSDJdMyljNFtjSF1bY0hdYyhbQ0gzXSlbY0hdW2NIXTQ=	J2VwaWtfcHl0aG9uJywgJy1waHQnLCAnMC4wJywgJy1waCcsICc3LjQnLCAnLXRuJywgJzgnLCAnLW1hJywgJzUwMCcsICctaW1hZScsICc8aW5maWxlLm1hZT4nLCAnLW9tYWUnLCAnPG91dGZpbGUubWFlPic=	1.000	0.0251	0.0169	0.0082	0.0000	0.017	1	1		S-OPLS	49.154	TRUE	168-2	amphiphilic_moment_5
167	494	7	FALSE	0	amphiphilic_moment_5-out.maegz	1	YES			ligprep_1.maegz	16	60134	0	W0NIM11DMShbQ0gzXSlbQ0gyXVtDSDJdW0NIXShbQ0gyXVtDSDJdMSlOKFtDSDJdW0NIMl1bQ0BASF0yW09IXSlbQ0gyXVtDQF0yKFtPSF0pW0NIMl1PYyhjM0YpW2NIXVtjSF1bY0hdYzNG	J2VwaWtfcHl0aG9uJywgJy1waHQnLCAnMC4wJywgJy1waCcsICc3LjQnLCAnLXRuJywgJzgnLCAnLW1hJywgJzUwMCcsICctaW1hZScsICc8aW5maWxlLm1hZT4nLCAnLW9tYWUnLCAnPG91dGZpbGUubWFlPic=	1.000	0.0230	0.0230	0.0000	0.0000	0.023	1	1		S-OPLS	51.497	TRUE	503-167-1	amphiphilic_moment_5
167	495	7	FALSE	0	amphiphilic_moment_5-out.maegz	1	YES			ligprep_1.maegz	16	60134	0	W0NIM11DMShbQ0gzXSlbQ0gyXVtDSDJdW0NIXShbQ0gyXVtDSDJdMSlOKFtDSDJdW0NIMl1bQ0BASF0yW09IXSlbQ0gyXVtDQF0yKFtPSF0pW0NIMl1PYyhjM0YpW2NIXVtjSF1bY0hdYzNG	J2VwaWtfcHl0aG9uJywgJy1waHQnLCAnMC4wJywgJy1waCcsICc3LjQnLCAnLXRuJywgJzgnLCAnLW1hJywgJzUwMCcsICctaW1hZScsICc8aW5maWxlLm1hZT4nLCAnLW9tYWUnLCAnPG91dGZpbGUubWFlPic=	1.000	0.0230	0.0230	0.0000	0.0000	0.023	1	1		S-OPLS	54.401	TRUE	503-167-2	amphiphilic_moment_5
166	496	15	FALSE	0	amphiphilic_moment_5-out.maegz	1				ligprep_1.maegz	17	60134	0	RmMxYyhGKVtjSF1jKFtjSF1jMUYpT1tDSDJdW0NAQF0yKFtPSF0pW0NIMl1OKFtDSDJdW0NIMl1bQ0BASF0yW09IXSlbQ0gyXUMzKFtPSF0pW0NIMl1bQ0gyXVtDSDJdW0NIMl1bQ0gyXTM=	J2VwaWtfcHl0aG9uJywgJy1waHQnLCAnMC4wJywgJy1waCcsICc3LjQnLCAnLXRuJywgJzgnLCAnLW1hJywgJzUwMCcsICctaW1hZScsICc8aW5maWxlLm1hZT4nLCAnLW9tYWUnLCAnPG91dGZpbGUubWFlPic=	1.000	0.0138	0.0138	0.0000	0.0000	0.014	1	1		S-OPLS	41.203	TRUE	647-166-1	amphiphilic_moment_5
166	497	15	FALSE	0	amphiphilic_moment_5-out.maegz	1				ligprep_1.maegz	17	60134	0	RmMxYyhGKVtjSF1jKFtjSF1jMUYpT1tDSDJdW0NAQF0yKFtPSF0pW0NIMl1OKFtDSDJdW0NIMl1bQ0BASF0yW09IXSlbQ0gyXUMzKFtPSF0pW0NIMl1bQ0gyXVtDSDJdW0NIMl1bQ0gyXTM=	J2VwaWtfcHl0aG9uJywgJy1waHQnLCAnMC4wJywgJy1waCcsICc3LjQnLCAnLXRuJywgJzgnLCAnLW1hJywgJzUwMCcsICctaW1hZScsICc8aW5maWxlLm1hZT4nLCAnLW9tYWUnLCAnPG91dGZpbGUubWFlPic=	1.000	0.0138	0.0138	0.0000	0.0000	0.014	1	1		S-OPLS	36.971	TRUE	647-166-2	amphiphilic_moment_5
164	498	28	FALSE	0	amphiphilic_moment_5-out.maegz	1	YES			ligprep_1.maegz	18	60134	0	W2NIXTFbY0hdYyhbQ0gzXSlbY0hdW2NIXWMxT1tDSDJdW0NAQF0yKFtPSF0pW0NIMl1OKFtDSDJdW0NIMl1bQ0BASF0yW09IXSlbQ0gyXWMzW2NIXWMoW2NIXVtjSF1bY0hdMylPW0NIMl1bQ0gyXU4oW0NIM10pW0NIM10=	J2VwaWtfcHl0aG9uJywgJy1waHQnLCAnMC4wJywgJy1waCcsICc3LjQnLCAnLXRuJywgJzgnLCAnLW1hJywgJzUwMCcsICctaW1hZScsICc8aW5maWxlLm1hZT4nLCAnLW9tYWUnLCAnPG91dGZpbGUubWFlPic=	1.000	0.1364	0.1364	0.0000	0.0000	0.136	2	2		S-OPLS	50.123	TRUE	164-1	amphiphilic_moment_5
164	499	28	FALSE	0	amphiphilic_moment_5-out.maegz	1	YES			ligprep_1.maegz	18	60134	0	W2NIXTFbY0hdYyhbQ0gzXSlbY0hdW2NIXWMxT1tDSDJdW0NAQF0yKFtPSF0pW0NIMl1OKFtDSDJdW0NIMl1bQ0BASF0yW09IXSlbQ0gyXWMzW2NIXWMoW2NIXVtjSF1bY0hdMylPW0NIMl1bQ0gyXU4oW0NIM10pW0NIM10=	J2VwaWtfcHl0aG9uJywgJy1waHQnLCAnMC4wJywgJy1waCcsICc3LjQnLCAnLXRuJywgJzgnLCAnLW1hJywgJzUwMCcsICctaW1hZScsICc8aW5maWxlLm1hZT4nLCAnLW9tYWUnLCAnPG91dGZpbGUubWFlPic=	1.000	0.1364	0.1364	0.0000	0.0000	0.136	2	2		S-OPLS	50.771	TRUE	164-2	amphiphilic_moment_5
165	500	689	FALSE	0	amphiphilic_moment_5-out.maegz	1	YES			ligprep_1.maegz	19	60134	0	W0NIM11jMWMoRilbY0hdW2NIXWMoW2NIXTEpT1tDSDJdW0NAQF0yKFtPSF0pW0NIMl1OKFtDSDJdW0NIMl1PW0NIMl0yKVtDSDJdQzMoW09IXSlbQ0gyXVtDSDJdW0NIMl1bQ0gyXVtDSDJdMw==	J2VwaWtfcHl0aG9uJywgJy1waHQnLCAnMC4wJywgJy1waCcsICc3LjQnLCAnLXRuJywgJzgnLCAnLW1hJywgJzUwMCcsICctaW1hZScsICc8aW5maWxlLm1hZT4nLCAnLW9tYWUnLCAnPG91dGZpbGUubWFlPic=	1.000	0.0537	0.0537	0.0000	0.0537	0.107	1	1		S-OPLS	42.629	TRUE	643-165-1	amphiphilic_moment_5
165	501	689	FALSE	0	amphiphilic_moment_5-out.maegz	1	YES			ligprep_1.maegz	19	60134	0	W0NIM11jMWMoRilbY0hdW2NIXWMoW2NIXTEpT1tDSDJdW0NAQF0yKFtPSF0pW0NIMl1OKFtDSDJdW0NIMl1PW0NIMl0yKVtDSDJdQzMoW09IXSlbQ0gyXVtDSDJdW0NIMl1bQ0gyXVtDSDJdMw==	J2VwaWtfcHl0aG9uJywgJy1waHQnLCAnMC4wJywgJy1waCcsICc3LjQnLCAnLXRuJywgJzgnLCAnLW1hJywgJzUwMCcsICctaW1hZScsICc8aW5maWxlLm1hZT4nLCAnLW9tYWUnLCAnPG91dGZpbGUubWFlPic=	1.000	0.0537	0.0537	0.0000	0.0537	0.107	1	1		S-OPLS	40.836	TRUE	643-165-2	amphiphilic_moment_5
165	502	689	FALSE	0	amphiphilic_moment_5-out.maegz	1	YES			ligprep_1.maegz	19	60134	0	W0NIM11jMWMoRilbY0hdW2NIXWMoW2NIXTEpT1tDSDJdW0NAXTIoW09IXSlbQ0gyXU4oW0NIMl1bQ0gyXU9bQ0gyXTIpW0NIMl1DMyhbT0hdKVtDSDJdW0NIMl1bQ0gyXVtDSDJdW0NIMl0z	J2VwaWtfcHl0aG9uJywgJy1waHQnLCAnMC4wJywgJy1waCcsICc3LjQnLCAnLXRuJywgJzgnLCAnLW1hJywgJzUwMCcsICctaW1hZScsICc8aW5maWxlLm1hZT4nLCAnLW9tYWUnLCAnPG91dGZpbGUubWFlPic=	1.000	0.0537	0.0537	0.0000	0.0537	0.107	1	1		S-OPLS	36.735	TRUE	643-165-3	amphiphilic_moment_5
165	503	689	FALSE	0	amphiphilic_moment_5-out.maegz	1	YES			ligprep_1.maegz	19	60134	0	W0NIM11jMWMoRilbY0hdW2NIXWMoW2NIXTEpT1tDSDJdW0NAXTIoW09IXSlbQ0gyXU4oW0NIMl1bQ0gyXU9bQ0gyXTIpW0NIMl1DMyhbT0hdKVtDSDJdW0NIMl1bQ0gyXVtDSDJdW0NIMl0z	J2VwaWtfcHl0aG9uJywgJy1waHQnLCAnMC4wJywgJy1waCcsICc3LjQnLCAnLXRuJywgJzgnLCAnLW1hJywgJzUwMCcsICctaW1hZScsICc8aW5maWxlLm1hZT4nLCAnLW9tYWUnLCAnPG91dGZpbGUubWFlPic=	1.000	0.0537	0.0537	0.0000	0.0537	0.107	1	1		S-OPLS	37.301	TRUE	643-165-4	amphiphilic_moment_5
163	504	11	FALSE	0	amphiphilic_moment_5-out.maegz	1	YES			ligprep_1.maegz	20	60134	0	W2NIXTFbY0hdW2NIXWMoW0NIM10pW2NIXWMxT1tDSDJdW0NAQF0yKFtPSF0pW0NIMl1OKFtDSDJdW0NIMl1bQ0BASF0yW09IXSlbQ0gyXWMzW2NIXWMoW2NIXVtjSF1bY0hdMylPW0NIMl1bQ0gyXU4oW0NIM10pW0NIM10=	J2VwaWtfcHl0aG9uJywgJy1waHQnLCAnMC4wJywgJy1waCcsICc3LjQnLCAnLXRuJywgJzgnLCAnLW1hJywgJzUwMCcsICctaW1hZScsICc8aW5maWxlLm1hZT4nLCAnLW9tYWUnLCAnPG91dGZpbGUubWFlPic=	1.000	0.1371	0.1371	0.0000	0.0000	0.137	2	2		S-OPLS	49.379	TRUE	163-1	amphiphilic_moment_5
163	505	11	FALSE	0	amphiphilic_moment_5-out.maegz	1	YES			ligprep_1.maegz	20	60134	0	W2NIXTFbY0hdW2NIXWMoW0NIM10pW2NIXWMxT1tDSDJdW0NAQF0yKFtPSF0pW0NIMl1OKFtDSDJdW0NIMl1bQ0BASF0yW09IXSlbQ0gyXWMzW2NIXWMoW2NIXVtjSF1bY0hdMylPW0NIMl1bQ0gyXU4oW0NIM10pW0NIM10=	J2VwaWtfcHl0aG9uJywgJy1waHQnLCAnMC4wJywgJy1waCcsICc3LjQnLCAnLXRuJywgJzgnLCAnLW1hJywgJzUwMCcsICctaW1hZScsICc8aW5maWxlLm1hZT4nLCAnLW9tYWUnLCAnPG91dGZpbGUubWFlPic=	1.000	0.1371	0.1371	0.0000	0.0000	0.137	2	2		S-OPLS	50.861	TRUE	163-2	amphiphilic_moment_5
162	506	15	FALSE	0	amphiphilic_moment_5-out.maegz	1	YES			ligprep_1.maegz	21	60134	0	W2NIXTFjKFtDSDNdKVtjSF1bY0hdYyhDbCljMU9bQ0gyXVtDQEBdMihbT0hdKVtDSDJdTihbQ0gyXVtDSDJdW0NAQEhdMltPSF0pW0NIMl1jM1tjSF1jKFtjSF1bY0hdW2NIXTMpT1tDSDJdW0NIMl1OKFtDSDNdKVtDSDNd	J2VwaWtfcHl0aG9uJywgJy1waHQnLCAnMC4wJywgJy1waCcsICc3LjQnLCAnLXRuJywgJzgnLCAnLW1hJywgJzUwMCcsICctaW1hZScsICc8aW5maWxlLm1hZT4nLCAnLW9tYWUnLCAnPG91dGZpbGUubWFlPic=	1.000	0.1458	0.1458	0.0000	0.0000	0.146	2	2		S-OPLS	50.153	TRUE	162-1	amphiphilic_moment_5
162	507	15	FALSE	0	amphiphilic_moment_5-out.maegz	1	YES			ligprep_1.maegz	21	60134	0	W2NIXTFjKFtDSDNdKVtjSF1bY0hdYyhDbCljMU9bQ0gyXVtDQEBdMihbT0hdKVtDSDJdTihbQ0gyXVtDSDJdW0NAQEhdMltPSF0pW0NIMl1jM1tjSF1jKFtjSF1bY0hdW2NIXTMpT1tDSDJdW0NIMl1OKFtDSDNdKVtDSDNd	J2VwaWtfcHl0aG9uJywgJy1waHQnLCAnMC4wJywgJy1waCcsICc3LjQnLCAnLXRuJywgJzgnLCAnLW1hJywgJzUwMCcsICctaW1hZScsICc8aW5maWxlLm1hZT4nLCAnLW9tYWUnLCAnPG91dGZpbGUubWFlPic=	1.000	0.1458	0.1458	0.0000	0.0000	0.146	2	2		S-OPLS	52.019	TRUE	162-2	amphiphilic_moment_5
161	508	16	FALSE	0	amphiphilic_moment_5-out.maegz	1				ligprep_1.maegz	22	60134	0	W2NIXTFjKFtDSDNdKVtjSF1bY0hdYyhDbCljMU9bQ0gyXVtDQEBdMihbT0hdKVtDSDJdTihbQ0gyXVtDSDJdW0NAQEhdMltPSF0pW0NIMl1DMyhbT0hdKVtDSDJdW0NIMl1bQ0gyXVtDSDJdW0NIMl0z	J2VwaWtfcHl0aG9uJywgJy1waHQnLCAnMC4wJywgJy1waCcsICc3LjQnLCAnLXRuJywgJzgnLCAnLW1hJywgJzUwMCcsICctaW1hZScsICc8aW5maWxlLm1hZT4nLCAnLW9tYWUnLCAnPG91dGZpbGUubWFlPic=	1.000	0.0138	0.0138	0.0000	0.0000	0.014	1	1		S-OPLS	38.206	TRUE	748-161-1	amphiphilic_moment_5
161	509	16	FALSE	0	amphiphilic_moment_5-out.maegz	1				ligprep_1.maegz	22	60134	0	W2NIXTFjKFtDSDNdKVtjSF1bY0hdYyhDbCljMU9bQ0gyXVtDQEBdMihbT0hdKVtDSDJdTihbQ0gyXVtDSDJdW0NAQEhdMltPSF0pW0NIMl1DMyhbT0hdKVtDSDJdW0NIMl1bQ0gyXVtDSDJdW0NIMl0z	J2VwaWtfcHl0aG9uJywgJy1waHQnLCAnMC4wJywgJy1waCcsICc3LjQnLCAnLXRuJywgJzgnLCAnLW1hJywgJzUwMCcsICctaW1hZScsICc8aW5maWxlLm1hZT4nLCAnLW9tYWUnLCAnPG91dGZpbGUubWFlPic=	1.000	0.0138	0.0138	0.0000	0.0000	0.014	1	1		S-OPLS	34.760	TRUE	748-161-2	amphiphilic_moment_5
160	510	15	FALSE	0	amphiphilic_moment_5-out.maegz	1	YES			ligprep_1.maegz	23	60134	0	W2NIXTFbY0hdW2NIXWMoQ2wpW2NIXWMxT1tDSDJdW0NAQF0yKFtPSF0pW0NIMl1OKFtDSDJdW0NIMl1bQ0BASF0yW09IXSlbQ0gyXWMzW2NIXVtjSF1jKFtjSF1bY0hdMylPW0NIMl1bQ0gyXW40YyhbQ0gzXSluW2NIXVtjSF00	J2VwaWtfcHl0aG9uJywgJy1waHQnLCAnMC4wJywgJy1waCcsICc3LjQnLCAnLXRuJywgJzgnLCAnLW1hJywgJzUwMCcsICctaW1hZScsICc8aW5maWxlLm1hZT4nLCAnLW9tYWUnLCAnPG91dGZpbGUubWFlPic=	1.000	0.3596	0.0695	0.2901	0.0000	0.070	2	2		S-OPLS	44.174	TRUE	611-160-1	amphiphilic_moment_5
160	511	15	FALSE	0	amphiphilic_moment_5-out.maegz	1	YES			ligprep_1.maegz	23	60134	0	W2NIXTFbY0hdW2NIXWMoQ2wpW2NIXWMxT1tDSDJdW0NAQF0yKFtPSF0pW0NIMl1OKFtDSDJdW0NIMl1bQ0BASF0yW09IXSlbQ0gyXWMzW2NIXVtjSF1jKFtjSF1bY0hdMylPW0NIMl1bQ0gyXW40YyhbQ0gzXSluW2NIXVtjSF00	J2VwaWtfcHl0aG9uJywgJy1waHQnLCAnMC4wJywgJy1waCcsICc3LjQnLCAnLXRuJywgJzgnLCAnLW1hJywgJzUwMCcsICctaW1hZScsICc8aW5maWxlLm1hZT4nLCAnLW9tYWUnLCAnPG91dGZpbGUubWFlPic=	1.000	0.3596	0.0695	0.2901	0.0000	0.070	2	2		S-OPLS	42.969	TRUE	611-160-2	amphiphilic_moment_5
159	512	30	FALSE	0	amphiphilic_moment_5-out.maegz	1	YES			ligprep_1.maegz	24	60134	0	W2NIXTFbY0hdYyhDbClbY0hdW2NIXWMxT1tDSDJdW0NAQF0yKFtPSF0pW0NIMl1OKFtDSDJdW0NIMl1bQ0BASF0yW09IXSlbQ0gyXWMzW2NIXVtjSF1jKFtjSF1bY0hdMylPW0NIMl1bQ0gyXW40YyhbQ0gzXSluW2NIXVtjSF00	J2VwaWtfcHl0aG9uJywgJy1waHQnLCAnMC4wJywgJy1waCcsICc3LjQnLCAnLXRuJywgJzgnLCAnLW1hJywgJzUwMCcsICctaW1hZScsICc8aW5maWxlLm1hZT4nLCAnLW9tYWUnLCAnPG91dGZpbGUubWFlPic=	1.000	0.3607	0.0706	0.2901	0.0000	0.071	2	2		S-OPLS	41.480	TRUE	552-159-1	amphiphilic_moment_5
159	513	30	FALSE	0	amphiphilic_moment_5-out.maegz	1	YES			ligprep_1.maegz	24	60134	0	W2NIXTFbY0hdYyhDbClbY0hdW2NIXWMxT1tDSDJdW0NAQF0yKFtPSF0pW0NIMl1OKFtDSDJdW0NIMl1bQ0BASF0yW09IXSlbQ0gyXWMzW2NIXVtjSF1jKFtjSF1bY0hdMylPW0NIMl1bQ0gyXW40YyhbQ0gzXSluW2NIXVtjSF00	J2VwaWtfcHl0aG9uJywgJy1waHQnLCAnMC4wJywgJy1waCcsICc3LjQnLCAnLXRuJywgJzgnLCAnLW1hJywgJzUwMCcsICctaW1hZScsICc8aW5maWxlLm1hZT4nLCAnLW9tYWUnLCAnPG91dGZpbGUubWFlPic=	1.000	0.3607	0.0706	0.2901	0.0000	0.071	2	2		S-OPLS	41.892	TRUE	552-159-2	amphiphilic_moment_5
158	514	35	FALSE	0	amphiphilic_moment_5-out.maegz	1				ligprep_1.maegz	25	60134	0	W2NIXTFbY0hdW2NIXWMoT1tDSDNdKVtjSF1jMVtDSDJdQyg9TylOKFtDSDJdW0NIMl0yKVtDSDJdW0NIMl1DMihDKD1PKVtOSDJdKVtDSDJdYyhbY0hdW2NIXVtjSF0zKVtjSF1jMy1jNFtjSF1uW2NIXVtjSF1bY0hdNA==	J2VwaWtfcHl0aG9uJywgJy1waHQnLCAnMC4wJywgJy1waCcsICc3LjQnLCAnLXRuJywgJzgnLCAnLW1hJywgJzUwMCcsICctaW1hZScsICc8aW5maWxlLm1hZT4nLCAnLW9tYWUnLCAnPG91dGZpbGUubWFlPic=	1.000	0.0018	0.0000	0.0018	0.0000	0.000	0	0		S-OPLS	58.353	TRUE	158-1	amphiphilic_moment_5
157	515	9	FALSE	0	amphiphilic_moment_5-out.maegz	1				ligprep_1.maegz	26	60134	0	W2NIXTFbY0hdYyhbQ0gzXSlbY0hdW2NIXWMxT1tDSDJdQzIoW09IXSlbQ0gyXVtDSDJdTihbQ0gyXVtDSDJdMilbQ0gyXWMzW2NIXWMoW2NIXVtjSF1bY0hdMylPW0NIMl1bQ0gyXU40W0NIMl1bQ0gyXVtDSDJdW0NIMl1bQ0gyXTQ=	J2VwaWtfcHl0aG9uJywgJy1waHQnLCAnMC4wJywgJy1waCcsICc3LjQnLCAnLXRuJywgJzgnLCAnLW1hJywgJzUwMCcsICctaW1hZScsICc8aW5maWxlLm1hZT4nLCAnLW9tYWUnLCAnPG91dGZpbGUubWFlPic=	1.000	0.0705	0.0705	0.0000	0.0000	0.070	2	2		S-OPLS	55.533	TRUE	157-1	amphiphilic_moment_5
157	516	9	FALSE	0	amphiphilic_moment_5-out.maegz	1				ligprep_1.maegz	26	60134	0	W2NIXTFbY0hdYyhbQ0gzXSlbY0hdW2NIXWMxT1tDSDJdQzIoW09IXSlbQ0gyXVtDSDJdTihbQ0gyXVtDSDJdMilbQ0gyXWMzW2NIXWMoW2NIXVtjSF1bY0hdMylPW0NIMl1bQ0gyXU40W0NIMl1bQ0gyXVtDSDJdW0NIMl1bQ0gyXTQ=	J2VwaWtfcHl0aG9uJywgJy1waHQnLCAnMC4wJywgJy1waCcsICc3LjQnLCAnLXRuJywgJzgnLCAnLW1hJywgJzUwMCcsICctaW1hZScsICc8aW5maWxlLm1hZT4nLCAnLW9tYWUnLCAnPG91dGZpbGUubWFlPic=	1.000	0.0705	0.0705	0.0000	0.0000	0.070	2	2		S-OPLS	56.816	TRUE	157-2	amphiphilic_moment_5
156	517	35	FALSE	0	amphiphilic_moment_5-out.maegz	1	YES			ligprep_1.maegz	27	60134	0	W2NIXTFbY0hdW2NIXWMoW0NIM10pW2NIXWMxT1tDSDJdW0NAQF0yKFtPSF0pW0NIMl1OKFtDSDJdW0NIMl1PW0NIMl0yKVtDSDJdYzNbY0hdW2NIXWMoW2NIXVtjSF0zKU9bQ0gyXVtDSDJdTjRbQ0gyXVtDSDJdW0NIMl1bQ0gyXTQ=	J2VwaWtfcHl0aG9uJywgJy1waHQnLCAnMC4wJywgJy1waCcsICc3LjQnLCAnLXRuJywgJzgnLCAnLW1hJywgJzUwMCcsICctaW1hZScsICc8aW5maWxlLm1hZT4nLCAnLW9tYWUnLCAnPG91dGZpbGUubWFlPic=	1.000	0.1733	0.1733	0.0000	0.1559	0.329	2	2		S-OPLS	53.097	TRUE	156-1	amphiphilic_moment_5
156	518	35	FALSE	0	amphiphilic_moment_5-out.maegz	1	YES			ligprep_1.maegz	27	60134	0	W2NIXTFbY0hdW2NIXWMoW0NIM10pW2NIXWMxT1tDSDJdW0NAQF0yKFtPSF0pW0NIMl1OKFtDSDJdW0NIMl1PW0NIMl0yKVtDSDJdYzNbY0hdW2NIXWMoW2NIXVtjSF0zKU9bQ0gyXVtDSDJdTjRbQ0gyXVtDSDJdW0NIMl1bQ0gyXTQ=	J2VwaWtfcHl0aG9uJywgJy1waHQnLCAnMC4wJywgJy1waCcsICc3LjQnLCAnLXRuJywgJzgnLCAnLW1hJywgJzUwMCcsICctaW1hZScsICc8aW5maWxlLm1hZT4nLCAnLW9tYWUnLCAnPG91dGZpbGUubWFlPic=	1.000	0.1733	0.1733	0.0000	0.1559	0.329	2	2		S-OPLS	57.052	TRUE	156-2	amphiphilic_moment_5
156	519	35	FALSE	0	amphiphilic_moment_5-out.maegz	1	YES			ligprep_1.maegz	27	60134	0	W2NIXTFbY0hdW2NIXWMoW0NIM10pW2NIXWMxT1tDSDJdW0NAXTIoW09IXSlbQ0gyXU4oW0NIMl1bQ0gyXU9bQ0gyXTIpW0NIMl1jM1tjSF1bY0hdYyhbY0hdW2NIXTMpT1tDSDJdW0NIMl1ONFtDSDJdW0NIMl1bQ0gyXVtDSDJdNA==	J2VwaWtfcHl0aG9uJywgJy1waHQnLCAnMC4wJywgJy1waCcsICc3LjQnLCAnLXRuJywgJzgnLCAnLW1hJywgJzUwMCcsICctaW1hZScsICc8aW5maWxlLm1hZT4nLCAnLW9tYWUnLCAnPG91dGZpbGUubWFlPic=	1.000	0.1733	0.1733	0.0000	0.1559	0.329	2	2		S-OPLS	53.121	TRUE	156-3	amphiphilic_moment_5
156	520	35	FALSE	0	amphiphilic_moment_5-out.maegz	1	YES			ligprep_1.maegz	27	60134	0	W2NIXTFbY0hdW2NIXWMoW0NIM10pW2NIXWMxT1tDSDJdW0NAXTIoW09IXSlbQ0gyXU4oW0NIMl1bQ0gyXU9bQ0gyXTIpW0NIMl1jM1tjSF1bY0hdYyhbY0hdW2NIXTMpT1tDSDJdW0NIMl1ONFtDSDJdW0NIMl1bQ0gyXVtDSDJdNA==	J2VwaWtfcHl0aG9uJywgJy1waHQnLCAnMC4wJywgJy1waCcsICc3LjQnLCAnLXRuJywgJzgnLCAnLW1hJywgJzUwMCcsICctaW1hZScsICc8aW5maWxlLm1hZT4nLCAnLW9tYWUnLCAnPG91dGZpbGUubWFlPic=	1.000	0.1733	0.1733	0.0000	0.1559	0.329	2	2		S-OPLS	49.185	TRUE	156-4	amphiphilic_moment_5
155	521	11	FALSE	0	amphiphilic_moment_5-out.maegz	1	YES			ligprep_1.maegz	28	60134	0	W2NIXTFbY0hdW2NIXWMoW0NIM10pW2NIXWMxT1tDSDJdW0NAQF0yKFtPSF0pW0NIMl1OKFtDSDJdW0NIMl1PW0NIMl0yKVtDSDJdYzNbY0hdW2NIXWMoW2NIXVtjSF0zKU9bQ0gyXVtDSDJdTihbQ0gzXSlbQ0gzXQ==	J2VwaWtfcHl0aG9uJywgJy1waHQnLCAnMC4wJywgJy1waCcsICc3LjQnLCAnLXRuJywgJzgnLCAnLW1hJywgJzUwMCcsICctaW1hZScsICc8aW5maWxlLm1hZT4nLCAnLW9tYWUnLCAnPG91dGZpbGUubWFlPic=	1.000	0.2165	0.2165	0.0000	0.0000	0.217	2	2		S-OPLS	49.299	TRUE	155-1	amphiphilic_moment_5
155	522	11	FALSE	0	amphiphilic_moment_5-out.maegz	1	YES			ligprep_1.maegz	28	60134	0	W2NIXTFbY0hdW2NIXWMoW0NIM10pW2NIXWMxT1tDSDJdW0NAQF0yKFtPSF0pW0NIMl1OKFtDSDJdW0NIMl1PW0NIMl0yKVtDSDJdYzNbY0hdW2NIXWMoW2NIXVtjSF0zKU9bQ0gyXVtDSDJdTihbQ0gzXSlbQ0gzXQ==	J2VwaWtfcHl0aG9uJywgJy1waHQnLCAnMC4wJywgJy1waCcsICc3LjQnLCAnLXRuJywgJzgnLCAnLW1hJywgJzUwMCcsICctaW1hZScsICc8aW5maWxlLm1hZT4nLCAnLW9tYWUnLCAnPG91dGZpbGUubWFlPic=	1.000	0.2165	0.2165	0.0000	0.0000	0.217	2	2		S-OPLS	50.651	TRUE	155-2	amphiphilic_moment_5
155	523	11	FALSE	0	amphiphilic_moment_5-out.maegz	1	YES			ligprep_1.maegz	28	60134	0	W2NIXTFbY0hdW2NIXWMoW0NIM10pW2NIXWMxT1tDSDJdW0NAXTIoW09IXSlbQ0gyXU4oW0NIMl1bQ0gyXU9bQ0gyXTIpW0NIMl1jM1tjSF1bY0hdYyhbY0hdW2NIXTMpT1tDSDJdW0NIMl1OKFtDSDNdKVtDSDNd	J2VwaWtfcHl0aG9uJywgJy1waHQnLCAnMC4wJywgJy1waCcsICc3LjQnLCAnLXRuJywgJzgnLCAnLW1hJywgJzUwMCcsICctaW1hZScsICc8aW5maWxlLm1hZT4nLCAnLW9tYWUnLCAnPG91dGZpbGUubWFlPic=	1.000	0.2165	0.2165	0.0000	0.0000	0.217	2	2		S-OPLS	50.031	TRUE	155-3	amphiphilic_moment_5
155	524	11	FALSE	0	amphiphilic_moment_5-out.maegz	1	YES			ligprep_1.maegz	28	60134	0	W2NIXTFbY0hdW2NIXWMoW0NIM10pW2NIXWMxT1tDSDJdW0NAXTIoW09IXSlbQ0gyXU4oW0NIMl1bQ0gyXU9bQ0gyXTIpW0NIMl1jM1tjSF1bY0hdYyhbY0hdW2NIXTMpT1tDSDJdW0NIMl1OKFtDSDNdKVtDSDNd	J2VwaWtfcHl0aG9uJywgJy1waHQnLCAnMC4wJywgJy1waCcsICc3LjQnLCAnLXRuJywgJzgnLCAnLW1hJywgJzUwMCcsICctaW1hZScsICc8aW5maWxlLm1hZT4nLCAnLW9tYWUnLCAnPG91dGZpbGUubWFlPic=	1.000	0.2165	0.2165	0.0000	0.0000	0.217	2	2		S-OPLS	49.639	TRUE	155-4	amphiphilic_moment_5
154	525	10	FALSE	0	amphiphilic_moment_5-out.maegz	1				ligprep_1.maegz	29	60134	0	W0NIM11OKFtDSDNdKVtDSDJdW0NIMl1PYyhbY0hdW2NIXTEpW2NIXVtjSF1jMVtDSDJdTihbQ0gyXVtDSDJdW0NIMl0yKVtDSDJdW0NIMl1bQ0BAXTIoW09IXSlbQ0gyXU9jM1tjSF1bY0hdYyhbQ0gzXSlbY0hdW2NIXTM=	J2VwaWtfcHl0aG9uJywgJy1waHQnLCAnMC4wJywgJy1waCcsICc3LjQnLCAnLXRuJywgJzgnLCAnLW1hJywgJzUwMCcsICctaW1hZScsICc8aW5maWxlLm1hZT4nLCAnLW9tYWUnLCAnPG91dGZpbGUubWFlPic=	1.000	0.0919	0.0919	0.0000	0.0000	0.092	2	2		S-OPLS	50.142	TRUE	154-1	amphiphilic_moment_5
154	526	10	FALSE	0	amphiphilic_moment_5-out.maegz	1				ligprep_1.maegz	29	60134	0	W0NIM11OKFtDSDNdKVtDSDJdW0NIMl1PYyhbY0hdW2NIXTEpW2NIXVtjSF1jMVtDSDJdTihbQ0gyXVtDSDJdW0NIMl0yKVtDSDJdW0NIMl1bQ0BAXTIoW09IXSlbQ0gyXU9jM1tjSF1bY0hdYyhbQ0gzXSlbY0hdW2NIXTM=	J2VwaWtfcHl0aG9uJywgJy1waHQnLCAnMC4wJywgJy1waCcsICc3LjQnLCAnLXRuJywgJzgnLCAnLW1hJywgJzUwMCcsICctaW1hZScsICc8aW5maWxlLm1hZT4nLCAnLW9tYWUnLCAnPG91dGZpbGUubWFlPic=	1.000	0.0919	0.0919	0.0000	0.0000	0.092	2	2		S-OPLS	49.436	TRUE	154-2	amphiphilic_moment_5
154	527	10	FALSE	0	amphiphilic_moment_5-out.maegz	1				ligprep_1.maegz	29	60134	0	W0NIM11OKFtDSDNdKVtDSDJdW0NIMl1PYyhbY0hdW2NIXTEpW2NIXVtjSF1jMVtDSDJdTihbQ0gyXVtDSDJdW0NIMl0yKVtDSDJdW0NIMl1bQ0BdMihbT0hdKVtDSDJdT2MzW2NIXVtjSF1jKFtDSDNdKVtjSF1bY0hdMw==	J2VwaWtfcHl0aG9uJywgJy1waHQnLCAnMC4wJywgJy1waCcsICc3LjQnLCAnLXRuJywgJzgnLCAnLW1hJywgJzUwMCcsICctaW1hZScsICc8aW5maWxlLm1hZT4nLCAnLW9tYWUnLCAnPG91dGZpbGUubWFlPic=	1.000	0.0919	0.0919	0.0000	0.0000	0.092	2	2		S-OPLS	49.142	TRUE	154-3	amphiphilic_moment_5
154	528	10	FALSE	0	amphiphilic_moment_5-out.maegz	1				ligprep_1.maegz	29	60134	0	W0NIM11OKFtDSDNdKVtDSDJdW0NIMl1PYyhbY0hdW2NIXTEpW2NIXVtjSF1jMVtDSDJdTihbQ0gyXVtDSDJdW0NIMl0yKVtDSDJdW0NIMl1bQ0BdMihbT0hdKVtDSDJdT2MzW2NIXVtjSF1jKFtDSDNdKVtjSF1bY0hdMw==	J2VwaWtfcHl0aG9uJywgJy1waHQnLCAnMC4wJywgJy1waCcsICc3LjQnLCAnLXRuJywgJzgnLCAnLW1hJywgJzUwMCcsICctaW1hZScsICc8aW5maWxlLm1hZT4nLCAnLW9tYWUnLCAnPG91dGZpbGUubWFlPic=	1.000	0.0919	0.0919	0.0000	0.0000	0.092	2	2		S-OPLS	47.613	TRUE	154-4	amphiphilic_moment_5
153	529	38	FALSE	0	amphiphilic_moment_5-out.maegz	1	YES			ligprep_1.maegz	30	60134	0	W0NIM11OKFtDSDNdKVtDSDJdW0NIMl1PYyhbY0hdW2NIXTEpW2NIXVtjSF1jMVtDSDJdTihbQ0gyXVtDSDJdMilbQ0gyXVtDSDJdQzIoW09IXSlbQ0gyXU9jM1tjSF1jKENsKVtjSF1bY0hdW2NIXTM=	J2VwaWtfcHl0aG9uJywgJy1waHQnLCAnMC4wJywgJy1waCcsICc3LjQnLCAnLXRuJywgJzgnLCAnLW1hJywgJzUwMCcsICctaW1hZScsICc8aW5maWxlLm1hZT4nLCAnLW9tYWUnLCAnPG91dGZpbGUubWFlPic=	1.000	0.0968	0.0968	0.0000	0.0000	0.097	2	2		S-OPLS	49.547	TRUE	153-1	amphiphilic_moment_5
153	530	38	FALSE	0	amphiphilic_moment_5-out.maegz	1	YES			ligprep_1.maegz	30	60134	0	W0NIM11OKFtDSDNdKVtDSDJdW0NIMl1PYyhbY0hdW2NIXTEpW2NIXVtjSF1jMVtDSDJdTihbQ0gyXVtDSDJdMilbQ0gyXVtDSDJdQzIoW09IXSlbQ0gyXU9jM1tjSF1jKENsKVtjSF1bY0hdW2NIXTM=	J2VwaWtfcHl0aG9uJywgJy1waHQnLCAnMC4wJywgJy1waCcsICc3LjQnLCAnLXRuJywgJzgnLCAnLW1hJywgJzUwMCcsICctaW1hZScsICc8aW5maWxlLm1hZT4nLCAnLW9tYWUnLCAnPG91dGZpbGUubWFlPic=	1.000	0.0968	0.0968	0.0000	0.0000	0.097	2	2		S-OPLS	51.452	TRUE	153-2	amphiphilic_moment_5
152	531	27	FALSE	0	amphiphilic_moment_5-out.maegz	1	YES			ligprep_1.maegz	31	60134	0	W0NIM11OKFtDSDNdKVtDSDJdW0NIMl1PYyhbY0hdW2NIXTEpW2NIXVtjSF1jMVtDSDJdTihbQ0gyXVtDSDJdMilbQ0gyXVtDSDJdQzIoT1tDSDNdKVtDSDJdT2MzW2NIXWMoQ2wpW2NIXVtjSF1bY0hdMw==	J2VwaWtfcHl0aG9uJywgJy1waHQnLCAnMC4wJywgJy1waCcsICc3LjQnLCAnLXRuJywgJzgnLCAnLW1hJywgJzUwMCcsICctaW1hZScsICc8aW5maWxlLm1hZT4nLCAnLW9tYWUnLCAnPG91dGZpbGUubWFlPic=	1.000	0.1031	0.1031	0.0000	0.0000	0.103	2	2		S-OPLS	58.031	TRUE	152-1	amphiphilic_moment_5
152	532	27	FALSE	0	amphiphilic_moment_5-out.maegz	1	YES			ligprep_1.maegz	31	60134	0	W0NIM11OKFtDSDNdKVtDSDJdW0NIMl1PYyhbY0hdW2NIXTEpW2NIXVtjSF1jMVtDSDJdTihbQ0gyXVtDSDJdMilbQ0gyXVtDSDJdQzIoT1tDSDNdKVtDSDJdT2MzW2NIXWMoQ2wpW2NIXVtjSF1bY0hdMw==	J2VwaWtfcHl0aG9uJywgJy1waHQnLCAnMC4wJywgJy1waCcsICc3LjQnLCAnLXRuJywgJzgnLCAnLW1hJywgJzUwMCcsICctaW1hZScsICc8aW5maWxlLm1hZT4nLCAnLW9tYWUnLCAnPG91dGZpbGUubWFlPic=	1.000	0.1031	0.1031	0.0000	0.0000	0.103	2	2		S-OPLS	55.756	TRUE	152-2	amphiphilic_moment_5
151	533	26	FALSE	0	amphiphilic_moment_5-out.maegz	1	YES			ligprep_1.maegz	32	60134	0	W0NIM11OKFtDSDNdKVtDSDJdW0NIMl1PYyhbY0hdW2NIXTEpW2NIXVtjSF1jMVtDSDJdTihbQ0gyXVtDSDJdMilbQ0gyXVtDSDJdQzIoT1tDSDNdKVtDSDJdT2MoYzNbQ0gzXSlbY0hdW2NIXWMoW2NIXTMpW0NIM10=	J2VwaWtfcHl0aG9uJywgJy1waHQnLCAnMC4wJywgJy1waCcsICc3LjQnLCAnLXRuJywgJzgnLCAnLW1hJywgJzUwMCcsICctaW1hZScsICc8aW5maWxlLm1hZT4nLCAnLW9tYWUnLCAnPG91dGZpbGUubWFlPic=	1.000	0.1002	0.1002	0.0000	0.0000	0.100	2	2		S-OPLS	55.824	TRUE	151-1	amphiphilic_moment_5
151	534	26	FALSE	0	amphiphilic_moment_5-out.maegz	1	YES			ligprep_1.maegz	32	60134	0	W0NIM11OKFtDSDNdKVtDSDJdW0NIMl1PYyhbY0hdW2NIXTEpW2NIXVtjSF1jMVtDSDJdTihbQ0gyXVtDSDJdMilbQ0gyXVtDSDJdQzIoT1tDSDNdKVtDSDJdT2MoYzNbQ0gzXSlbY0hdW2NIXWMoW2NIXTMpW0NIM10=	J2VwaWtfcHl0aG9uJywgJy1waHQnLCAnMC4wJywgJy1waCcsICc3LjQnLCAnLXRuJywgJzgnLCAnLW1hJywgJzUwMCcsICctaW1hZScsICc8aW5maWxlLm1hZT4nLCAnLW9tYWUnLCAnPG91dGZpbGUubWFlPic=	1.000	0.1002	0.1002	0.0000	0.0000	0.100	2	2		S-OPLS	51.782	TRUE	151-2	amphiphilic_moment_5
150	535	26	FALSE	0	amphiphilic_moment_5-out.maegz	1				ligprep_1.maegz	33	60134	0	Q2xjMWMoW0NIM10pW2NIXWMoW2NIXWMxW0NIM10pT1tDSDJdQzIoW09IXSlbQ0gyXVtDSDJdTihbQ0gyXVtDSDJdMilbQ0gyXWMzW2NIXVtjSF1jKFtjSF1bY0hdMylPW0NIMl1bQ0gyXU4oW0NIM10pW0NIM10=	J2VwaWtfcHl0aG9uJywgJy1waHQnLCAnMC4wJywgJy1waCcsICc3LjQnLCAnLXRuJywgJzgnLCAnLW1hJywgJzUwMCcsICctaW1hZScsICc8aW5maWxlLm1hZT4nLCAnLW9tYWUnLCAnPG91dGZpbGUubWFlPic=	1.000	0.0973	0.0973	0.0000	0.0000	0.097	2	2		S-OPLS	50.836	TRUE	150-1	amphiphilic_moment_5
150	536	26	FALSE	0	amphiphilic_moment_5-out.maegz	1				ligprep_1.maegz	33	60134	0	Q2xjMWMoW0NIM10pW2NIXWMoW2NIXWMxW0NIM10pT1tDSDJdQzIoW09IXSlbQ0gyXVtDSDJdTihbQ0gyXVtDSDJdMilbQ0gyXWMzW2NIXVtjSF1jKFtjSF1bY0hdMylPW0NIMl1bQ0gyXU4oW0NIM10pW0NIM10=	J2VwaWtfcHl0aG9uJywgJy1waHQnLCAnMC4wJywgJy1waCcsICc3LjQnLCAnLXRuJywgJzgnLCAnLW1hJywgJzUwMCcsICctaW1hZScsICc8aW5maWxlLm1hZT4nLCAnLW9tYWUnLCAnPG91dGZpbGUubWFlPic=	1.000	0.0973	0.0973	0.0000	0.0000	0.097	2	2		S-OPLS	48.863	TRUE	150-2	amphiphilic_moment_5
149	537	26	FALSE	0	amphiphilic_moment_5-out.maegz	1	YES			ligprep_1.maegz	34	60134	0	W0NIM11OKFtDSDNdKVtDSDJdW0NIMl1PYyhbY0hdW2NIXTEpW2NIXVtjSF1jMVtDSDJdTihbQ0gyXVtDSDJdMilbQ0gyXVtDSDJdQzIoW09IXSlbQ0gyXU9jM2MoQ2wpW2NIXVtjSF1jKFtjSF0zKVtDSDNd	J2VwaWtfcHl0aG9uJywgJy1waHQnLCAnMC4wJywgJy1waCcsICc3LjQnLCAnLXRuJywgJzgnLCAnLW1hJywgJzUwMCcsICctaW1hZScsICc8aW5maWxlLm1hZT4nLCAnLW9tYWUnLCAnPG91dGZpbGUubWFlPic=	1.000	0.0979	0.0979	0.0000	0.0000	0.098	2	2		S-OPLS	46.631	TRUE	149-1	amphiphilic_moment_5
149	538	26	FALSE	0	amphiphilic_moment_5-out.maegz	1	YES			ligprep_1.maegz	34	60134	0	W0NIM11OKFtDSDNdKVtDSDJdW0NIMl1PYyhbY0hdW2NIXTEpW2NIXVtjSF1jMVtDSDJdTihbQ0gyXVtDSDJdMilbQ0gyXVtDSDJdQzIoW09IXSlbQ0gyXU9jM2MoQ2wpW2NIXVtjSF1jKFtjSF0zKVtDSDNd	J2VwaWtfcHl0aG9uJywgJy1waHQnLCAnMC4wJywgJy1waCcsICc3LjQnLCAnLXRuJywgJzgnLCAnLW1hJywgJzUwMCcsICctaW1hZScsICc8aW5maWxlLm1hZT4nLCAnLW9tYWUnLCAnPG91dGZpbGUubWFlPic=	1.000	0.0979	0.0979	0.0000	0.0000	0.098	2	2		S-OPLS	48.168	TRUE	149-2	amphiphilic_moment_5
148	539	17	FALSE	0	amphiphilic_moment_5-out.maegz	1	YES			ligprep_1.maegz	35	60134	0	W0NIM11OKFtDSDNdKVtDSDJdW0NIMl1PYyhbY0hdW2NIXTEpW2NIXVtjSF1jMVtDSDJdTihbQ0gyXVtDSDJdMilbQ0gyXVtDSDJdQzIoW09IXSlbQ0gyXU9jKGMzW0NIM10pW2NIXVtjSF1jKFtjSF0zKVtDSDNd	J2VwaWtfcHl0aG9uJywgJy1waHQnLCAnMC4wJywgJy1waCcsICc3LjQnLCAnLXRuJywgJzgnLCAnLW1hJywgJzUwMCcsICctaW1hZScsICc8aW5maWxlLm1hZT4nLCAnLW9tYWUnLCAnPG91dGZpbGUubWFlPic=	1.000	0.0943	0.0943	0.0000	0.0000	0.094	2	2		S-OPLS	47.580	TRUE	148-1	amphiphilic_moment_5
148	540	17	FALSE	0	amphiphilic_moment_5-out.maegz	1	YES			ligprep_1.maegz	35	60134	0	W0NIM11OKFtDSDNdKVtDSDJdW0NIMl1PYyhbY0hdW2NIXTEpW2NIXVtjSF1jMVtDSDJdTihbQ0gyXVtDSDJdMilbQ0gyXVtDSDJdQzIoW09IXSlbQ0gyXU9jKGMzW0NIM10pW2NIXVtjSF1jKFtjSF0zKVtDSDNd	J2VwaWtfcHl0aG9uJywgJy1waHQnLCAnMC4wJywgJy1waCcsICc3LjQnLCAnLXRuJywgJzgnLCAnLW1hJywgJzUwMCcsICctaW1hZScsICc8aW5maWxlLm1hZT4nLCAnLW9tYWUnLCAnPG91dGZpbGUubWFlPic=	1.000	0.0943	0.0943	0.0000	0.0000	0.094	2	2		S-OPLS	47.614	TRUE	148-2	amphiphilic_moment_5
147	541	5	FALSE	0	amphiphilic_moment_5-out.maegz	1	YES			ligprep_1.maegz	36	60134	0	W2NIXTFbY0hdW2NIXVtjSF1bY0hdYzFPW0NIMl1bQ0BdMihbT0hdKVtDSDJdTihbQ0gyXVtDSDJdW0NIMl0yKVtDSDJdYzNbY0hdW2NIXWMoW2NIXVtjSF0zKU9bQ0gyXVtDSDJdTihbQ0hdKFtDSDNdKVtDSDNdKVtDSF0oW0NIM10pW0NIM10=	J2VwaWtfcHl0aG9uJywgJy1waHQnLCAnMC4wJywgJy1waCcsICc3LjQnLCAnLXRuJywgJzgnLCAnLW1hJywgJzUwMCcsICctaW1hZScsICc8aW5maWxlLm1hZT4nLCAnLW9tYWUnLCAnPG91dGZpbGUubWFlPic=	1.000	0.0899	0.0899	0.0000	0.0000	0.090	2	2		S-OPLS	52.261	TRUE	147-1	amphiphilic_moment_5
147	542	5	FALSE	0	amphiphilic_moment_5-out.maegz	1	YES			ligprep_1.maegz	36	60134	0	W2NIXTFbY0hdW2NIXVtjSF1bY0hdYzFPW0NIMl1bQ0BdMihbT0hdKVtDSDJdTihbQ0gyXVtDSDJdW0NIMl0yKVtDSDJdYzNbY0hdW2NIXWMoW2NIXVtjSF0zKU9bQ0gyXVtDSDJdTihbQ0hdKFtDSDNdKVtDSDNdKVtDSF0oW0NIM10pW0NIM10=	J2VwaWtfcHl0aG9uJywgJy1waHQnLCAnMC4wJywgJy1waCcsICc3LjQnLCAnLXRuJywgJzgnLCAnLW1hJywgJzUwMCcsICctaW1hZScsICc8aW5maWxlLm1hZT4nLCAnLW9tYWUnLCAnPG91dGZpbGUubWFlPic=	1.000	0.0899	0.0899	0.0000	0.0000	0.090	2	2		S-OPLS	52.749	TRUE	147-2	amphiphilic_moment_5
147	543	5	FALSE	0	amphiphilic_moment_5-out.maegz	1	YES			ligprep_1.maegz	36	60134	0	W2NIXTFbY0hdW2NIXVtjSF1bY0hdYzFPW0NIMl1bQ0BAXTIoW09IXSlbQ0gyXU4oW0NIMl1bQ0gyXVtDSDJdMilbQ0gyXWMzW2NIXVtjSF1jKFtjSF1bY0hdMylPW0NIMl1bQ0gyXU4oW0NIXShbQ0gzXSlbQ0gzXSlbQ0hdKFtDSDNdKVtDSDNd	J2VwaWtfcHl0aG9uJywgJy1waHQnLCAnMC4wJywgJy1waCcsICc3LjQnLCAnLXRuJywgJzgnLCAnLW1hJywgJzUwMCcsICctaW1hZScsICc8aW5maWxlLm1hZT4nLCAnLW9tYWUnLCAnPG91dGZpbGUubWFlPic=	1.000	0.0899	0.0899	0.0000	0.0000	0.090	2	2		S-OPLS	52.831	TRUE	147-3	amphiphilic_moment_5
147	544	5	FALSE	0	amphiphilic_moment_5-out.maegz	1	YES			ligprep_1.maegz	36	60134	0	W2NIXTFbY0hdW2NIXVtjSF1bY0hdYzFPW0NIMl1bQ0BAXTIoW09IXSlbQ0gyXU4oW0NIMl1bQ0gyXVtDSDJdMilbQ0gyXWMzW2NIXVtjSF1jKFtjSF1bY0hdMylPW0NIMl1bQ0gyXU4oW0NIXShbQ0gzXSlbQ0gzXSlbQ0hdKFtDSDNdKVtDSDNd	J2VwaWtfcHl0aG9uJywgJy1waHQnLCAnMC4wJywgJy1waCcsICc3LjQnLCAnLXRuJywgJzgnLCAnLW1hJywgJzUwMCcsICctaW1hZScsICc8aW5maWxlLm1hZT4nLCAnLW9tYWUnLCAnPG91dGZpbGUubWFlPic=	1.000	0.0899	0.0899	0.0000	0.0000	0.090	2	2		S-OPLS	51.532	TRUE	147-4	amphiphilic_moment_5
146	545	13	FALSE	0	amphiphilic_moment_5-out.maegz	1	YES			ligprep_1.maegz	37	60134	0	W2NIXTFbY0hdYyhbQ0gzXSlbY0hdW2NIXWMxT1tDSDJdW0NAXTIoW09IXSlbQ0gyXVtDSDJdTihbQ0gyXVtDSDJdW0NIMl0yKVtDSDJdYzNbY0hdW2NIXWMoW2NIXVtjSF0zKU9bQ0gyXVtDSDJdTjRbQ0gyXVtDSDJdW0NIMl1bQ0gyXTQ=	J2VwaWtfcHl0aG9uJywgJy1waHQnLCAnMC4wJywgJy1waCcsICc3LjQnLCAnLXRuJywgJzgnLCAnLW1hJywgJzUwMCcsICctaW1hZScsICc8aW5maWxlLm1hZT4nLCAnLW9tYWUnLCAnPG91dGZpbGUubWFlPic=	1.000	0.0488	0.0488	0.0000	0.0314	0.080	2	2		S-OPLS	53.195	TRUE	146-1	amphiphilic_moment_5
146	546	13	FALSE	0	amphiphilic_moment_5-out.maegz	1	YES			ligprep_1.maegz	37	60134	0	W2NIXTFbY0hdYyhbQ0gzXSlbY0hdW2NIXWMxT1tDSDJdW0NAXTIoW09IXSlbQ0gyXVtDSDJdTihbQ0gyXVtDSDJdW0NIMl0yKVtDSDJdYzNbY0hdW2NIXWMoW2NIXVtjSF0zKU9bQ0gyXVtDSDJdTjRbQ0gyXVtDSDJdW0NIMl1bQ0gyXTQ=	J2VwaWtfcHl0aG9uJywgJy1waHQnLCAnMC4wJywgJy1waCcsICc3LjQnLCAnLXRuJywgJzgnLCAnLW1hJywgJzUwMCcsICctaW1hZScsICc8aW5maWxlLm1hZT4nLCAnLW9tYWUnLCAnPG91dGZpbGUubWFlPic=	1.000	0.0488	0.0488	0.0000	0.0314	0.080	2	2		S-OPLS	50.589	TRUE	146-2	amphiphilic_moment_5
146	547	13	FALSE	0	amphiphilic_moment_5-out.maegz	1	YES			ligprep_1.maegz	37	60134	0	W2NIXTFbY0hdYyhbQ0gzXSlbY0hdW2NIXWMxT1tDSDJdW0NAQF0yKFtPSF0pW0NIMl1bQ0gyXU4oW0NIMl1bQ0gyXVtDSDJdMilbQ0gyXWMzW2NIXVtjSF1jKFtjSF1bY0hdMylPW0NIMl1bQ0gyXU40W0NIMl1bQ0gyXVtDSDJdW0NIMl00	J2VwaWtfcHl0aG9uJywgJy1waHQnLCAnMC4wJywgJy1waCcsICc3LjQnLCAnLXRuJywgJzgnLCAnLW1hJywgJzUwMCcsICctaW1hZScsICc8aW5maWxlLm1hZT4nLCAnLW9tYWUnLCAnPG91dGZpbGUubWFlPic=	1.000	0.0488	0.0488	0.0000	0.0314	0.080	2	2		S-OPLS	51.787	TRUE	146-3	amphiphilic_moment_5
146	548	13	FALSE	0	amphiphilic_moment_5-out.maegz	1	YES			ligprep_1.maegz	37	60134	0	W2NIXTFbY0hdYyhbQ0gzXSlbY0hdW2NIXWMxT1tDSDJdW0NAQF0yKFtPSF0pW0NIMl1bQ0gyXU4oW0NIMl1bQ0gyXVtDSDJdMilbQ0gyXWMzW2NIXVtjSF1jKFtjSF1bY0hdMylPW0NIMl1bQ0gyXU40W0NIMl1bQ0gyXVtDSDJdW0NIMl00	J2VwaWtfcHl0aG9uJywgJy1waHQnLCAnMC4wJywgJy1waCcsICc3LjQnLCAnLXRuJywgJzgnLCAnLW1hJywgJzUwMCcsICctaW1hZScsICc8aW5maWxlLm1hZT4nLCAnLW9tYWUnLCAnPG91dGZpbGUubWFlPic=	1.000	0.0488	0.0488	0.0000	0.0314	0.080	2	2		S-OPLS	52.669	TRUE	146-4	amphiphilic_moment_5
145	549	30	FALSE	0	amphiphilic_moment_5-out.maegz	1	YES			ligprep_1.maegz	38	60134	0	W2NIXTFbY0hdW2NIXWMoQ2wpW2NIXWMxT1tDSDJdQzIoW09IXSlbQ0gyXVtDSDJdTihbQ0gyXVtDSDJdMilbQ0gyXWMzW2NIXVtjSF1jKFtjSF1bY0hdMylPW0NIMl1bQ0gyXU40W0NIMl1bQ0gyXVtDSDJdW0NIMl00	J2VwaWtfcHl0aG9uJywgJy1waHQnLCAnMC4wJywgJy1waCcsICc3LjQnLCAnLXRuJywgJzgnLCAnLW1hJywgJzUwMCcsICctaW1hZScsICc8aW5maWxlLm1hZT4nLCAnLW9tYWUnLCAnPG91dGZpbGUubWFlPic=	1.000	0.0537	0.0537	0.0000	0.0363	0.090	2	2		S-OPLS	58.892	TRUE	145-1	amphiphilic_moment_5
145	550	30	FALSE	0	amphiphilic_moment_5-out.maegz	1	YES			ligprep_1.maegz	38	60134	0	W2NIXTFbY0hdW2NIXWMoQ2wpW2NIXWMxT1tDSDJdQzIoW09IXSlbQ0gyXVtDSDJdTihbQ0gyXVtDSDJdMilbQ0gyXWMzW2NIXVtjSF1jKFtjSF1bY0hdMylPW0NIMl1bQ0gyXU40W0NIMl1bQ0gyXVtDSDJdW0NIMl00	J2VwaWtfcHl0aG9uJywgJy1waHQnLCAnMC4wJywgJy1waCcsICc3LjQnLCAnLXRuJywgJzgnLCAnLW1hJywgJzUwMCcsICctaW1hZScsICc8aW5maWxlLm1hZT4nLCAnLW9tYWUnLCAnPG91dGZpbGUubWFlPic=	1.000	0.0537	0.0537	0.0000	0.0363	0.090	2	2		S-OPLS	55.968	TRUE	145-2	amphiphilic_moment_5
144	551	26	FALSE	0	amphiphilic_moment_5-out.maegz	1	YES			ligprep_1.maegz	39	60134	0	W2NIXTFjKFtDSDNdKVtjSF1bY0hdYyhjMVtDSDNdKU9bQ0gyXUMyKFtPSF0pW0NIMl1bQ0gyXU4oW0NIMl1bQ0gyXTIpW0NIMl1jM1tjSF1bY0hdYyhbY0hdW2NIXTMpT1tDSDJdW0NIMl1ONFtDSDJdW0NIMl1bQ0gyXVtDSDJdNA==	J2VwaWtfcHl0aG9uJywgJy1waHQnLCAnMC4wJywgJy1waCcsICc3LjQnLCAnLXRuJywgJzgnLCAnLW1hJywgJzUwMCcsICctaW1hZScsICc8aW5maWxlLm1hZT4nLCAnLW9tYWUnLCAnPG91dGZpbGUubWFlPic=	1.000	0.0513	0.0513	0.0000	0.0338	0.085	2	2		S-OPLS	51.781	TRUE	144-1	amphiphilic_moment_5
144	552	26	FALSE	0	amphiphilic_moment_5-out.maegz	1	YES			ligprep_1.maegz	39	60134	0	W2NIXTFjKFtDSDNdKVtjSF1bY0hdYyhjMVtDSDNdKU9bQ0gyXUMyKFtPSF0pW0NIMl1bQ0gyXU4oW0NIMl1bQ0gyXTIpW0NIMl1jM1tjSF1bY0hdYyhbY0hdW2NIXTMpT1tDSDJdW0NIMl1ONFtDSDJdW0NIMl1bQ0gyXVtDSDJdNA==	J2VwaWtfcHl0aG9uJywgJy1waHQnLCAnMC4wJywgJy1waCcsICc3LjQnLCAnLXRuJywgJzgnLCAnLW1hJywgJzUwMCcsICctaW1hZScsICc8aW5maWxlLm1hZT4nLCAnLW9tYWUnLCAnPG91dGZpbGUubWFlPic=	1.000	0.0513	0.0513	0.0000	0.0338	0.085	2	2		S-OPLS	49.913	TRUE	144-2	amphiphilic_moment_5
143	553	38	FALSE	0	amphiphilic_moment_5-out.maegz	1				ligprep_1.maegz	40	60134	0	W2NIXTFbY0hdYyhbQ0gzXSlbY0hdW2NIXWMxT1tDSDJdQzIoW09IXSlbQ0gyXVtDSDJdTihbQ0gyXVtDSDJdMilbQ0gyXWMzW2NIXVtjSF1jKFtjSF1bY0hdMylPW0NIMl1bQ0gyXU40W0NIMl1bQ0gyXVtDSDJdW0NIMl1bQ0gyXTQ=	J2VwaWtfcHl0aG9uJywgJy1waHQnLCAnMC4wJywgJy1waCcsICc3LjQnLCAnLXRuJywgJzgnLCAnLW1hJywgJzUwMCcsICctaW1hZScsICc8aW5maWxlLm1hZT4nLCAnLW9tYWUnLCAnPG91dGZpbGUubWFlPic=	1.000	0.0642	0.0642	0.0000	0.0000	0.064	2	2		S-OPLS	52.389	TRUE	143-1	amphiphilic_moment_5
143	554	38	FALSE	0	amphiphilic_moment_5-out.maegz	1				ligprep_1.maegz	40	60134	0	W2NIXTFbY0hdYyhbQ0gzXSlbY0hdW2NIXWMxT1tDSDJdQzIoW09IXSlbQ0gyXVtDSDJdTihbQ0gyXVtDSDJdMilbQ0gyXWMzW2NIXVtjSF1jKFtjSF1bY0hdMylPW0NIMl1bQ0gyXU40W0NIMl1bQ0gyXVtDSDJdW0NIMl1bQ0gyXTQ=	J2VwaWtfcHl0aG9uJywgJy1waHQnLCAnMC4wJywgJy1waCcsICc3LjQnLCAnLXRuJywgJzgnLCAnLW1hJywgJzUwMCcsICctaW1hZScsICc8aW5maWxlLm1hZT4nLCAnLW9tYWUnLCAnPG91dGZpbGUubWFlPic=	1.000	0.0642	0.0642	0.0000	0.0000	0.064	2	2		S-OPLS	51.765	TRUE	143-2	amphiphilic_moment_5
142	555	27	FALSE	0	amphiphilic_moment_5-out.maegz	1				ligprep_1.maegz	41	60134	0	W2NIXTFbY0hdYyhbQ0gzXSlbY0hdW2NIXWMxT1tDSDJdQzIoW09IXSlbQ0gyXVtDSDJdTihbQ0gyXVtDSDJdMilbQ0gyXWMzW2NIXVtjSF1jKFtjSF1bY0hdMylPW0NIMl1bQ0gyXU40W0NIMl1bQ0gyXVtDSDJdW0NIMl00	J2VwaWtfcHl0aG9uJywgJy1waHQnLCAnMC4wJywgJy1waCcsICc3LjQnLCAnLXRuJywgJzgnLCAnLW1hJywgJzUwMCcsICctaW1hZScsICc8aW5maWxlLm1hZT4nLCAnLW9tYWUnLCAnPG91dGZpbGUubWFlPic=	1.000	0.0513	0.0513	0.0000	0.0339	0.085	2	2		S-OPLS	50.508	TRUE	142-1	amphiphilic_moment_5
142	556	27	FALSE	0	amphiphilic_moment_5-out.maegz	1				ligprep_1.maegz	41	60134	0	W2NIXTFbY0hdYyhbQ0gzXSlbY0hdW2NIXWMxT1tDSDJdQzIoW09IXSlbQ0gyXVtDSDJdTihbQ0gyXVtDSDJdMilbQ0gyXWMzW2NIXVtjSF1jKFtjSF1bY0hdMylPW0NIMl1bQ0gyXU40W0NIMl1bQ0gyXVtDSDJdW0NIMl00	J2VwaWtfcHl0aG9uJywgJy1waHQnLCAnMC4wJywgJy1waCcsICc3LjQnLCAnLXRuJywgJzgnLCAnLW1hJywgJzUwMCcsICctaW1hZScsICc8aW5maWxlLm1hZT4nLCAnLW9tYWUnLCAnPG91dGZpbGUubWFlPic=	1.000	0.0513	0.0513	0.0000	0.0339	0.085	2	2		S-OPLS	50.710	TRUE	142-2	amphiphilic_moment_5
141	557	10	FALSE	0	amphiphilic_moment_5-out.maegz	1				ligprep_1.maegz	42	60134	0	W2NIXTFbY0hdW2NIXVtjSF1bY0hdYzFPW0NIMl1bQ0BdMihbT0hdKVtDSDJdTihbQ0gyXVtDSDJdW0NIMl0yKVtDSDJdYzNbY0hdW2NIXWMoW2NIXVtjSF0zKU9bQ0gyXVtDSDJdTjRbQ0gyXVtDSDJdW0NIMl1bQ0gyXTQ=	J2VwaWtfcHl0aG9uJywgJy1waHQnLCAnMC4wJywgJy1waCcsICc3LjQnLCAnLXRuJywgJzgnLCAnLW1hJywgJzUwMCcsICctaW1hZScsICc8aW5maWxlLm1hZT4nLCAnLW9tYWUnLCAnPG91dGZpbGUubWFlPic=	1.000	0.0469	0.0469	0.0000	0.0000	0.047	2	2		S-OPLS	54.458	TRUE	141-1	amphiphilic_moment_5
141	558	10	FALSE	0	amphiphilic_moment_5-out.maegz	1				ligprep_1.maegz	42	60134	0	W2NIXTFbY0hdW2NIXVtjSF1bY0hdYzFPW0NIMl1bQ0BdMihbT0hdKVtDSDJdTihbQ0gyXVtDSDJdW0NIMl0yKVtDSDJdYzNbY0hdW2NIXWMoW2NIXVtjSF0zKU9bQ0gyXVtDSDJdTjRbQ0gyXVtDSDJdW0NIMl1bQ0gyXTQ=	J2VwaWtfcHl0aG9uJywgJy1waHQnLCAnMC4wJywgJy1waCcsICc3LjQnLCAnLXRuJywgJzgnLCAnLW1hJywgJzUwMCcsICctaW1hZScsICc8aW5maWxlLm1hZT4nLCAnLW9tYWUnLCAnPG91dGZpbGUubWFlPic=	1.000	0.0469	0.0469	0.0000	0.0000	0.047	2	2		S-OPLS	53.651	TRUE	141-2	amphiphilic_moment_5
141	559	10	FALSE	0	amphiphilic_moment_5-out.maegz	1				ligprep_1.maegz	42	60134	0	W2NIXTFbY0hdW2NIXVtjSF1bY0hdYzFPW0NIMl1bQ0BAXTIoW09IXSlbQ0gyXU4oW0NIMl1bQ0gyXVtDSDJdMilbQ0gyXWMzW2NIXVtjSF1jKFtjSF1bY0hdMylPW0NIMl1bQ0gyXU40W0NIMl1bQ0gyXVtDSDJdW0NIMl00	J2VwaWtfcHl0aG9uJywgJy1waHQnLCAnMC4wJywgJy1waCcsICc3LjQnLCAnLXRuJywgJzgnLCAnLW1hJywgJzUwMCcsICctaW1hZScsICc8aW5maWxlLm1hZT4nLCAnLW9tYWUnLCAnPG91dGZpbGUubWFlPic=	1.000	0.0469	0.0469	0.0000	0.0000	0.047	2	2		S-OPLS	54.761	TRUE	141-3	amphiphilic_moment_5
141	560	10	FALSE	0	amphiphilic_moment_5-out.maegz	1				ligprep_1.maegz	42	60134	0	W2NIXTFbY0hdW2NIXVtjSF1bY0hdYzFPW0NIMl1bQ0BAXTIoW09IXSlbQ0gyXU4oW0NIMl1bQ0gyXVtDSDJdMilbQ0gyXWMzW2NIXVtjSF1jKFtjSF1bY0hdMylPW0NIMl1bQ0gyXU40W0NIMl1bQ0gyXVtDSDJdW0NIMl00	J2VwaWtfcHl0aG9uJywgJy1waHQnLCAnMC4wJywgJy1waCcsICc3LjQnLCAnLXRuJywgJzgnLCAnLW1hJywgJzUwMCcsICctaW1hZScsICc8aW5maWxlLm1hZT4nLCAnLW9tYWUnLCAnPG91dGZpbGUubWFlPic=	1.000	0.0469	0.0469	0.0000	0.0000	0.047	2	2		S-OPLS	54.264	TRUE	141-4	amphiphilic_moment_5
140	561	35	FALSE	0	amphiphilic_moment_5-out.maegz	1				ligprep_1.maegz	43	60134	0	W2NIXTFbY0hdW2NIXWMoT1tDSDNdKVtjSF1jMVtDSDJdQyg9TylOKFtDSDJdW0NIMl0yKVtDSDJdW0NIMl1DMihDKD1PKVtOSDJdKVtDSDJdYyhbY0hdW2NIXVtjSF0zKVtjSF1jMy1jNFtjSF1uW2NIXVtjSF1bY0hdNA==	J2VwaWtfcHl0aG9uJywgJy1waHQnLCAnMC4wJywgJy1waCcsICc3LjQnLCAnLXRuJywgJzgnLCAnLW1hJywgJzUwMCcsICctaW1hZScsICc8aW5maWxlLm1hZT4nLCAnLW9tYWUnLCAnPG91dGZpbGUubWFlPic=	1.000	0.0018	0.0000	0.0018	0.0000	0.000	0	0		S-OPLS	58.353	TRUE	140-1	amphiphilic_moment_5
139	562	5	FALSE	0	amphiphilic_moment_5-out.maegz	1	YES			ligprep_1.maegz	44	60134	0	W2NIXTFbY0hdbmMoW0NIM10pbjFbQ0gyXVtDSDJdW0NIMl1PYyhbY0hdW2NIXVtjSF0yKVtjSF1jMltDSDJdTihbQ0gyXVtDSDJdW0NIMl0zKVtDSDJdW0NIMl1bQ0BAXTMoT1tDSDNdKVtDSDJdT2M0W2NIXVtjSF1jKFtDSDNdKVtjSF1bY0hdNA==	J2VwaWtfcHl0aG9uJywgJy1waHQnLCAnMC4wJywgJy1waCcsICc3LjQnLCAnLXRuJywgJzgnLCAnLW1hJywgJzUwMCcsICctaW1hZScsICc8aW5maWxlLm1hZT4nLCAnLW9tYWUnLCAnPG91dGZpbGUubWFlPic=	1.000	0.2517	0.0455	0.2062	0.0000	0.046	2	2		S-OPLS	53.530	TRUE	139-1	amphiphilic_moment_5
139	563	5	FALSE	0	amphiphilic_moment_5-out.maegz	1	YES			ligprep_1.maegz	44	60134	0	W2NIXTFbY0hdbmMoW0NIM10pbjFbQ0gyXVtDSDJdW0NIMl1PYyhbY0hdW2NIXVtjSF0yKVtjSF1jMltDSDJdTihbQ0gyXVtDSDJdW0NIMl0zKVtDSDJdW0NIMl1bQ0BAXTMoT1tDSDNdKVtDSDJdT2M0W2NIXVtjSF1jKFtDSDNdKVtjSF1bY0hdNA==	J2VwaWtfcHl0aG9uJywgJy1waHQnLCAnMC4wJywgJy1waCcsICc3LjQnLCAnLXRuJywgJzgnLCAnLW1hJywgJzUwMCcsICctaW1hZScsICc8aW5maWxlLm1hZT4nLCAnLW9tYWUnLCAnPG91dGZpbGUubWFlPic=	1.000	0.2517	0.0455	0.2062	0.0000	0.046	2	2		S-OPLS	51.444	TRUE	139-2	amphiphilic_moment_5
139	564	5	FALSE	0	amphiphilic_moment_5-out.maegz	1	YES			ligprep_1.maegz	44	60134	0	W2NIXTFbY0hdbmMoW0NIM10pbjFbQ0gyXVtDSDJdW0NIMl1PYyhbY0hdW2NIXVtjSF0yKVtjSF1jMltDSDJdTihbQ0gyXVtDSDJdW0NIMl0zKVtDSDJdW0NIMl1bQ0BdMyhPW0NIM10pW0NIMl1PYzRbY0hdW2NIXWMoW0NIM10pW2NIXVtjSF00	J2VwaWtfcHl0aG9uJywgJy1waHQnLCAnMC4wJywgJy1waCcsICc3LjQnLCAnLXRuJywgJzgnLCAnLW1hJywgJzUwMCcsICctaW1hZScsICc8aW5maWxlLm1hZT4nLCAnLW9tYWUnLCAnPG91dGZpbGUubWFlPic=	1.000	0.2517	0.0455	0.2062	0.0000	0.046	2	2		S-OPLS	53.187	TRUE	139-3	amphiphilic_moment_5
139	565	5	FALSE	0	amphiphilic_moment_5-out.maegz	1	YES			ligprep_1.maegz	44	60134	0	W2NIXTFbY0hdbmMoW0NIM10pbjFbQ0gyXVtDSDJdW0NIMl1PYyhbY0hdW2NIXVtjSF0yKVtjSF1jMltDSDJdTihbQ0gyXVtDSDJdW0NIMl0zKVtDSDJdW0NIMl1bQ0BdMyhPW0NIM10pW0NIMl1PYzRbY0hdW2NIXWMoW0NIM10pW2NIXVtjSF00	J2VwaWtfcHl0aG9uJywgJy1waHQnLCAnMC4wJywgJy1waCcsICc3LjQnLCAnLXRuJywgJzgnLCAnLW1hJywgJzUwMCcsICctaW1hZScsICc8aW5maWxlLm1hZT4nLCAnLW9tYWUnLCAnPG91dGZpbGUubWFlPic=	1.000	0.2517	0.0455	0.2062	0.0000	0.046	2	2		S-OPLS	52.490	TRUE	139-4	amphiphilic_moment_5
138	566	31	FALSE	0	amphiphilic_moment_5-out.maegz	1	YES			ligprep_1.maegz	45	60134	0	W2NIXTFbY0hdbmMoW0NIM10pbjFbQ0gyXVtDSDJdW0NIMl1PYyhbY0hdW2NIXVtjSF0yKVtjSF1jMltDSDJdTihbQ0gyXVtDSDJdW0NIMl0zKVtDSDJdW0NIMl1bQ0BAXTMoW09IXSlbQ0gyXU9jNFtjSF1bY0hdYyhbQ0gzXSlbY0hdW2NIXTQ=	J2VwaWtfcHl0aG9uJywgJy1waHQnLCAnMC4wJywgJy1waCcsICc3LjQnLCAnLXRuJywgJzgnLCAnLW1hJywgJzUwMCcsICctaW1hZScsICc8aW5maWxlLm1hZT4nLCAnLW9tYWUnLCAnPG91dGZpbGUubWFlPic=	1.000	0.2423	0.0361	0.2062	0.0000	0.036	2	2		S-OPLS	46.261	TRUE	138-1	amphiphilic_moment_5
138	567	31	FALSE	0	amphiphilic_moment_5-out.maegz	1	YES			ligprep_1.maegz	45	60134	0	W2NIXTFbY0hdbmMoW0NIM10pbjFbQ0gyXVtDSDJdW0NIMl1PYyhbY0hdW2NIXVtjSF0yKVtjSF1jMltDSDJdTihbQ0gyXVtDSDJdW0NIMl0zKVtDSDJdW0NIMl1bQ0BAXTMoW09IXSlbQ0gyXU9jNFtjSF1bY0hdYyhbQ0gzXSlbY0hdW2NIXTQ=	J2VwaWtfcHl0aG9uJywgJy1waHQnLCAnMC4wJywgJy1waCcsICc3LjQnLCAnLXRuJywgJzgnLCAnLW1hJywgJzUwMCcsICctaW1hZScsICc8aW5maWxlLm1hZT4nLCAnLW9tYWUnLCAnPG91dGZpbGUubWFlPic=	1.000	0.2423	0.0361	0.2062	0.0000	0.036	2	2		S-OPLS	50.382	TRUE	138-2	amphiphilic_moment_5
138	568	31	FALSE	0	amphiphilic_moment_5-out.maegz	1	YES			ligprep_1.maegz	45	60134	0	W2NIXTFbY0hdbmMoW0NIM10pbjFbQ0gyXVtDSDJdW0NIMl1PYyhbY0hdW2NIXVtjSF0yKVtjSF1jMltDSDJdTihbQ0gyXVtDSDJdW0NIMl0zKVtDSDJdW0NIMl1bQ0BdMyhbT0hdKVtDSDJdT2M0W2NIXVtjSF1jKFtDSDNdKVtjSF1bY0hdNA==	J2VwaWtfcHl0aG9uJywgJy1waHQnLCAnMC4wJywgJy1waCcsICc3LjQnLCAnLXRuJywgJzgnLCAnLW1hJywgJzUwMCcsICctaW1hZScsICc8aW5maWxlLm1hZT4nLCAnLW9tYWUnLCAnPG91dGZpbGUubWFlPic=	1.000	0.2423	0.0361	0.2062	0.0000	0.036	2	2		S-OPLS	48.270	TRUE	138-3	amphiphilic_moment_5
138	569	31	FALSE	0	amphiphilic_moment_5-out.maegz	1	YES			ligprep_1.maegz	45	60134	0	W2NIXTFbY0hdbmMoW0NIM10pbjFbQ0gyXVtDSDJdW0NIMl1PYyhbY0hdW2NIXVtjSF0yKVtjSF1jMltDSDJdTihbQ0gyXVtDSDJdW0NIMl0zKVtDSDJdW0NIMl1bQ0BdMyhbT0hdKVtDSDJdT2M0W2NIXVtjSF1jKFtDSDNdKVtjSF1bY0hdNA==	J2VwaWtfcHl0aG9uJywgJy1waHQnLCAnMC4wJywgJy1waCcsICc3LjQnLCAnLXRuJywgJzgnLCAnLW1hJywgJzUwMCcsICctaW1hZScsICc8aW5maWxlLm1hZT4nLCAnLW9tYWUnLCAnPG91dGZpbGUubWFlPic=	1.000	0.2423	0.0361	0.2062	0.0000	0.036	2	2		S-OPLS	45.535	TRUE	138-4	amphiphilic_moment_5
137	570	35	FALSE	0	amphiphilic_moment_5-out.maegz	1				ligprep_1.maegz	46	60134	0	W2NIXTFbY0hdW2NIXWMoT1tDSDNdKVtjSF1jMVtDSDJdQyg9TylOKFtDSDJdW0NIMl0yKVtDSDJdW0NIMl1DMihDKD1PKVtOSDJdKVtDSDJdYyhbY0hdW2NIXVtjSF0zKVtjSF1jMy1jNFtjSF1uW2NIXVtjSF1bY0hdNA==	J2VwaWtfcHl0aG9uJywgJy1waHQnLCAnMC4wJywgJy1waCcsICc3LjQnLCAnLXRuJywgJzgnLCAnLW1hJywgJzUwMCcsICctaW1hZScsICc8aW5maWxlLm1hZT4nLCAnLW9tYWUnLCAnPG91dGZpbGUubWFlPic=	1.000	0.0018	0.0000	0.0018	0.0000	0.000	0	0		S-OPLS	58.353	TRUE	137-1	amphiphilic_moment_5
136	571	24	FALSE	0	amphiphilic_moment_5-out.maegz	1	YES			ligprep_1.maegz	47	60134	0	W2NIXTFbY0hdbmMoW0NIM10pbjFbQ0gyXVtDSDJdW0NIMl1PYyhbY0hdW2NIXVtjSF0yKVtjSF1jMltDSDJdTihbQ0gyXVtDSDJdMylbQ0gyXVtDSDJdQzMoT1tDSDNdKVtDSDJdT2M0W2NIXWMoQ2wpW2NIXVtjSF1bY0hdNA==	J2VwaWtfcHl0aG9uJywgJy1waHQnLCAnMC4wJywgJy1waCcsICc3LjQnLCAnLXRuJywgJzgnLCAnLW1hJywgJzUwMCcsICctaW1hZScsICc8aW5maWxlLm1hZT4nLCAnLW9tYWUnLCAnPG91dGZpbGUubWFlPic=	1.000	0.2551	0.0489	0.2062	0.0000	0.049	2	2		S-OPLS	52.443	TRUE	136-1	amphiphilic_moment_5
136	572	24	FALSE	0	amphiphilic_moment_5-out.maegz	1	YES			ligprep_1.maegz	47	60134	0	W2NIXTFbY0hdbmMoW0NIM10pbjFbQ0gyXVtDSDJdW0NIMl1PYyhbY0hdW2NIXVtjSF0yKVtjSF1jMltDSDJdTihbQ0gyXVtDSDJdMylbQ0gyXVtDSDJdQzMoT1tDSDNdKVtDSDJdT2M0W2NIXWMoQ2wpW2NIXVtjSF1bY0hdNA==	J2VwaWtfcHl0aG9uJywgJy1waHQnLCAnMC4wJywgJy1waCcsICc3LjQnLCAnLXRuJywgJzgnLCAnLW1hJywgJzUwMCcsICctaW1hZScsICc8aW5maWxlLm1hZT4nLCAnLW9tYWUnLCAnPG91dGZpbGUubWFlPic=	1.000	0.2551	0.0489	0.2062	0.0000	0.049	2	2		S-OPLS	55.835	TRUE	136-2	amphiphilic_moment_5
135	573	40	FALSE	0	amphiphilic_moment_5-out.maegz	1	YES			ligprep_1.maegz	48	60134	0	W2NIXTFbY0hdbmMoW0NIM10pbjFbQ0gyXVtDSDJdW0NIMl1PYyhbY0hdW2NIXVtjSF0yKVtjSF1jMltDSDJdTihbQ0gyXVtDSDJdMylbQ0gyXVtDSDJdQzMoW09IXSlbQ0gyXU9jNGMoQ2wpW2NIXVtjSF1jKFtjSF00KVtDSDNd	J2VwaWtfcHl0aG9uJywgJy1waHQnLCAnMC4wJywgJy1waCcsICc3LjQnLCAnLXRuJywgJzgnLCAnLW1hJywgJzUwMCcsICctaW1hZScsICc8aW5maWxlLm1hZT4nLCAnLW9tYWUnLCAnPG91dGZpbGUubWFlPic=	1.000	0.2492	0.0430	0.2062	0.0000	0.043	2	2		S-OPLS	49.417	TRUE	135-1	amphiphilic_moment_5
135	574	40	FALSE	0	amphiphilic_moment_5-out.maegz	1	YES			ligprep_1.maegz	48	60134	0	W2NIXTFbY0hdbmMoW0NIM10pbjFbQ0gyXVtDSDJdW0NIMl1PYyhbY0hdW2NIXVtjSF0yKVtjSF1jMltDSDJdTihbQ0gyXVtDSDJdMylbQ0gyXVtDSDJdQzMoW09IXSlbQ0gyXU9jNGMoQ2wpW2NIXVtjSF1jKFtjSF00KVtDSDNd	J2VwaWtfcHl0aG9uJywgJy1waHQnLCAnMC4wJywgJy1waCcsICc3LjQnLCAnLXRuJywgJzgnLCAnLW1hJywgJzUwMCcsICctaW1hZScsICc8aW5maWxlLm1hZT4nLCAnLW9tYWUnLCAnPG91dGZpbGUubWFlPic=	1.000	0.2492	0.0430	0.2062	0.0000	0.043	2	2		S-OPLS	46.883	TRUE	135-2	amphiphilic_moment_5
134	575	36	FALSE	0	amphiphilic_moment_5-out.maegz	1	YES			ligprep_1.maegz	49	60134	0	W2NIXTFbY0hdbmMoW0NIM10pbjFbQ0gyXVtDSDJdW0NIMl1PYyhbY0hdW2NIXVtjSF0yKVtjSF1jMltDSDJdTihbQ0gyXVtDSDJdMylbQ0gyXVtDSDJdQzMoW09IXSlbQ0gyXU9jNFtjSF1jKENsKVtjSF1bY0hdW2NIXTQ=	J2VwaWtfcHl0aG9uJywgJy1waHQnLCAnMC4wJywgJy1waCcsICc3LjQnLCAnLXRuJywgJzgnLCAnLW1hJywgJzUwMCcsICctaW1hZScsICc8aW5maWxlLm1hZT4nLCAnLW9tYWUnLCAnPG91dGZpbGUubWFlPic=	1.000	0.2479	0.0417	0.2062	0.0000	0.042	2	2		S-OPLS	52.222	TRUE	134-1	amphiphilic_moment_5
134	576	36	FALSE	0	amphiphilic_moment_5-out.maegz	1	YES			ligprep_1.maegz	49	60134	0	W2NIXTFbY0hdbmMoW0NIM10pbjFbQ0gyXVtDSDJdW0NIMl1PYyhbY0hdW2NIXVtjSF0yKVtjSF1jMltDSDJdTihbQ0gyXVtDSDJdMylbQ0gyXVtDSDJdQzMoW09IXSlbQ0gyXU9jNFtjSF1jKENsKVtjSF1bY0hdW2NIXTQ=	J2VwaWtfcHl0aG9uJywgJy1waHQnLCAnMC4wJywgJy1waCcsICc3LjQnLCAnLXRuJywgJzgnLCAnLW1hJywgJzUwMCcsICctaW1hZScsICc8aW5maWxlLm1hZT4nLCAnLW9tYWUnLCAnPG91dGZpbGUubWFlPic=	1.000	0.2479	0.0417	0.2062	0.0000	0.042	2	2		S-OPLS	53.404	TRUE	134-2	amphiphilic_moment_5
133	577	40	FALSE	0	amphiphilic_moment_5-out.maegz	1	YES			ligprep_1.maegz	50	60134	0	W2NIXTFbY0hdbmMoW0NIM10pbjFbQ0gyXVtDSDJdW0NIMl1PYyhbY0hdW2NIXVtjSF0yKVtjSF1jMltDSDJdTihbQ0gyXVtDSDJdMylbQ0gyXVtDSDJdQzMoW09IXSlbQ0gyXU9jKGM0W0NIM10pW2NIXVtjSF1jKFtjSF00KVtDSDNd	J2VwaWtfcHl0aG9uJywgJy1waHQnLCAnMC4wJywgJy1waCcsICc3LjQnLCAnLXRuJywgJzgnLCAnLW1hJywgJzUwMCcsICctaW1hZScsICc8aW5maWxlLm1hZT4nLCAnLW9tYWUnLCAnPG91dGZpbGUubWFlPic=	1.000	0.2451	0.0389	0.2062	0.0000	0.039	2	2		S-OPLS	48.994	TRUE	133-1	amphiphilic_moment_5
133	578	40	FALSE	0	amphiphilic_moment_5-out.maegz	1	YES			ligprep_1.maegz	50	60134	0	W2NIXTFbY0hdbmMoW0NIM10pbjFbQ0gyXVtDSDJdW0NIMl1PYyhbY0hdW2NIXVtjSF0yKVtjSF1jMltDSDJdTihbQ0gyXVtDSDJdMylbQ0gyXVtDSDJdQzMoW09IXSlbQ0gyXU9jKGM0W0NIM10pW2NIXVtjSF1jKFtjSF00KVtDSDNd	J2VwaWtfcHl0aG9uJywgJy1waHQnLCAnMC4wJywgJy1waCcsICc3LjQnLCAnLXRuJywgJzgnLCAnLW1hJywgJzUwMCcsICctaW1hZScsICc8aW5maWxlLm1hZT4nLCAnLW9tYWUnLCAnPG91dGZpbGUubWFlPic=	1.000	0.2451	0.0389	0.2062	0.0000	0.039	2	2		S-OPLS	47.529	TRUE	133-2	amphiphilic_moment_5
132	579	18	FALSE	0	amphiphilic_moment_5-out.maegz	1				ligprep_1.maegz	51	60134	0	W2NIXTFbY0hdbmMoW0NIM10pbjFbQ0gyXVtDSDJdW0NIMl1PYyhbY0hdW2NIXVtjSF0yKVtjSF1jMltDSDJdTihbQ0gyXVtDSDJdMylbQ0gyXVtDSDJdQzMoW09IXSlbQ0gyXU9jNFtjSF1bY0hdYyhbQ0gzXSlbY0hdW2NIXTQ=	J2VwaWtfcHl0aG9uJywgJy1waHQnLCAnMC4wJywgJy1waCcsICc3LjQnLCAnLXRuJywgJzgnLCAnLW1hJywgJzUwMCcsICctaW1hZScsICc8aW5maWxlLm1hZT4nLCAnLW9tYWUnLCAnPG91dGZpbGUubWFlPic=	1.000	0.2452	0.0390	0.2062	0.0000	0.039	2	2		S-OPLS	47.133	TRUE	132-1	amphiphilic_moment_5
132	580	18	FALSE	0	amphiphilic_moment_5-out.maegz	1				ligprep_1.maegz	51	60134	0	W2NIXTFbY0hdbmMoW0NIM10pbjFbQ0gyXVtDSDJdW0NIMl1PYyhbY0hdW2NIXVtjSF0yKVtjSF1jMltDSDJdTihbQ0gyXVtDSDJdMylbQ0gyXVtDSDJdQzMoW09IXSlbQ0gyXU9jNFtjSF1bY0hdYyhbQ0gzXSlbY0hdW2NIXTQ=	J2VwaWtfcHl0aG9uJywgJy1waHQnLCAnMC4wJywgJy1waCcsICc3LjQnLCAnLXRuJywgJzgnLCAnLW1hJywgJzUwMCcsICctaW1hZScsICc8aW5maWxlLm1hZT4nLCAnLW9tYWUnLCAnPG91dGZpbGUubWFlPic=	1.000	0.2452	0.0390	0.2062	0.0000	0.039	2	2		S-OPLS	48.956	TRUE	132-2	amphiphilic_moment_5
131	581	29	FALSE	0	amphiphilic_moment_5-out.maegz	1	YES			ligprep_1.maegz	52	60134	0	W2NIXTFbY0hdbmMoW0NIM10pbjFbQ0gyXVtDSDJdW0NIMl1PYyhbY0hdW2NIXVtjSF0yKVtjSF1jMltDSDJdTihbQ0gyXVtDSDJdW0NIMl0zKVtDSDJdW0NAQF0zKFtPSF0pW0NIMl1PYzRjKENsKVtjSF1bY0hdYyhbY0hdNClbQ0gzXQ==	J2VwaWtfcHl0aG9uJywgJy1waHQnLCAnMC4wJywgJy1waCcsICc3LjQnLCAnLXRuJywgJzgnLCAnLW1hJywgJzUwMCcsICctaW1hZScsICc8aW5maWxlLm1hZT4nLCAnLW9tYWUnLCAnPG91dGZpbGUubWFlPic=	1.000	0.2429	0.0367	0.2062	0.0000	0.037	2	2		S-OPLS	49.177	TRUE	131-1	amphiphilic_moment_5
131	582	29	FALSE	0	amphiphilic_moment_5-out.maegz	1	YES			ligprep_1.maegz	52	60134	0	W2NIXTFbY0hdbmMoW0NIM10pbjFbQ0gyXVtDSDJdW0NIMl1PYyhbY0hdW2NIXVtjSF0yKVtjSF1jMltDSDJdTihbQ0gyXVtDSDJdW0NIMl0zKVtDSDJdW0NAQF0zKFtPSF0pW0NIMl1PYzRjKENsKVtjSF1bY0hdYyhbY0hdNClbQ0gzXQ==	J2VwaWtfcHl0aG9uJywgJy1waHQnLCAnMC4wJywgJy1waCcsICc3LjQnLCAnLXRuJywgJzgnLCAnLW1hJywgJzUwMCcsICctaW1hZScsICc8aW5maWxlLm1hZT4nLCAnLW9tYWUnLCAnPG91dGZpbGUubWFlPic=	1.000	0.2429	0.0367	0.2062	0.0000	0.037	2	2		S-OPLS	45.999	TRUE	131-2	amphiphilic_moment_5
131	583	29	FALSE	0	amphiphilic_moment_5-out.maegz	1	YES			ligprep_1.maegz	52	60134	0	W2NIXTFbY0hdbmMoW0NIM10pbjFbQ0gyXVtDSDJdW0NIMl1PYyhbY0hdW2NIXVtjSF0yKVtjSF1jMltDSDJdTihbQ0gyXVtDSDJdW0NIMl0zKVtDSDJdW0NAXTMoW09IXSlbQ0gyXU9jNGMoQ2wpW2NIXVtjSF1jKFtjSF00KVtDSDNd	J2VwaWtfcHl0aG9uJywgJy1waHQnLCAnMC4wJywgJy1waCcsICc3LjQnLCAnLXRuJywgJzgnLCAnLW1hJywgJzUwMCcsICctaW1hZScsICc8aW5maWxlLm1hZT4nLCAnLW9tYWUnLCAnPG91dGZpbGUubWFlPic=	1.000	0.2429	0.0367	0.2062	0.0000	0.037	2	2		S-OPLS	48.323	TRUE	131-3	amphiphilic_moment_5
131	584	29	FALSE	0	amphiphilic_moment_5-out.maegz	1	YES			ligprep_1.maegz	52	60134	0	W2NIXTFbY0hdbmMoW0NIM10pbjFbQ0gyXVtDSDJdW0NIMl1PYyhbY0hdW2NIXVtjSF0yKVtjSF1jMltDSDJdTihbQ0gyXVtDSDJdW0NIMl0zKVtDSDJdW0NAXTMoW09IXSlbQ0gyXU9jNGMoQ2wpW2NIXVtjSF1jKFtjSF00KVtDSDNd	J2VwaWtfcHl0aG9uJywgJy1waHQnLCAnMC4wJywgJy1waCcsICc3LjQnLCAnLXRuJywgJzgnLCAnLW1hJywgJzUwMCcsICctaW1hZScsICc8aW5maWxlLm1hZT4nLCAnLW9tYWUnLCAnPG91dGZpbGUubWFlPic=	1.000	0.2429	0.0367	0.2062	0.0000	0.037	2	2		S-OPLS	46.411	TRUE	131-4	amphiphilic_moment_5
130	585	41	FALSE	0	amphiphilic_moment_5-out.maegz	1	YES			ligprep_1.maegz	53	60134	0	W2NIXTFbY0hdbmMoW0NIM10pbjFbQ0gyXVtDSDJdW0NIMl1PYyhbY0hdW2NIXVtjSF0yKVtjSF1jMltDSDJdTihbQ0gyXVtDSDJdW0NIMl0zKVtDSDJdW0NAQF0zKFtPSF0pW0NIMl1PYzRbY0hdW2NIXVtjSF1bY0hdW2NIXTQ=	J2VwaWtfcHl0aG9uJywgJy1waHQnLCAnMC4wJywgJy1waCcsICc3LjQnLCAnLXRuJywgJzgnLCAnLW1hJywgJzUwMCcsICctaW1hZScsICc8aW5maWxlLm1hZT4nLCAnLW9tYWUnLCAnPG91dGZpbGUubWFlPic=	1.000	0.2401	0.0339	0.2062	0.0000	0.034	2	2		S-OPLS	47.673	TRUE	130-1	amphiphilic_moment_5
130	586	41	FALSE	0	amphiphilic_moment_5-out.maegz	1	YES			ligprep_1.maegz	53	60134	0	W2NIXTFbY0hdbmMoW0NIM10pbjFbQ0gyXVtDSDJdW0NIMl1PYyhbY0hdW2NIXVtjSF0yKVtjSF1jMltDSDJdTihbQ0gyXVtDSDJdW0NIMl0zKVtDSDJdW0NAQF0zKFtPSF0pW0NIMl1PYzRbY0hdW2NIXVtjSF1bY0hdW2NIXTQ=	J2VwaWtfcHl0aG9uJywgJy1waHQnLCAnMC4wJywgJy1waCcsICc3LjQnLCAnLXRuJywgJzgnLCAnLW1hJywgJzUwMCcsICctaW1hZScsICc8aW5maWxlLm1hZT4nLCAnLW9tYWUnLCAnPG91dGZpbGUubWFlPic=	1.000	0.2401	0.0339	0.2062	0.0000	0.034	2	2		S-OPLS	51.970	TRUE	130-2	amphiphilic_moment_5
130	587	41	FALSE	0	amphiphilic_moment_5-out.maegz	1	YES			ligprep_1.maegz	53	60134	0	W2NIXTFbY0hdbmMoW0NIM10pbjFbQ0gyXVtDSDJdW0NIMl1PYyhbY0hdW2NIXVtjSF0yKVtjSF1jMltDSDJdTihbQ0gyXVtDSDJdW0NIMl0zKVtDSDJdW0NAXTMoW09IXSlbQ0gyXU9jNFtjSF1bY0hdW2NIXVtjSF1bY0hdNA==	J2VwaWtfcHl0aG9uJywgJy1waHQnLCAnMC4wJywgJy1waCcsICc3LjQnLCAnLXRuJywgJzgnLCAnLW1hJywgJzUwMCcsICctaW1hZScsICc8aW5maWxlLm1hZT4nLCAnLW9tYWUnLCAnPG91dGZpbGUubWFlPic=	1.000	0.2401	0.0339	0.2062	0.0000	0.034	2	2		S-OPLS	50.559	TRUE	130-3	amphiphilic_moment_5
130	588	41	FALSE	0	amphiphilic_moment_5-out.maegz	1	YES			ligprep_1.maegz	53	60134	0	W2NIXTFbY0hdbmMoW0NIM10pbjFbQ0gyXVtDSDJdW0NIMl1PYyhbY0hdW2NIXVtjSF0yKVtjSF1jMltDSDJdTihbQ0gyXVtDSDJdW0NIMl0zKVtDSDJdW0NAXTMoW09IXSlbQ0gyXU9jNFtjSF1bY0hdW2NIXVtjSF1bY0hdNA==	J2VwaWtfcHl0aG9uJywgJy1waHQnLCAnMC4wJywgJy1waCcsICc3LjQnLCAnLXRuJywgJzgnLCAnLW1hJywgJzUwMCcsICctaW1hZScsICc8aW5maWxlLm1hZT4nLCAnLW9tYWUnLCAnPG91dGZpbGUubWFlPic=	1.000	0.2401	0.0339	0.2062	0.0000	0.034	2	2		S-OPLS	50.507	TRUE	130-4	amphiphilic_moment_5
129	589	33	FALSE	0	amphiphilic_moment_5-out.maegz	1	YES			ligprep_1.maegz	54	60134	0	W2NIXTFbY0hdbmMoW0NIM10pbjFbQ0gyXVtDSDJdW0NIMl1PYyhbY0hdW2NIXVtjSF0yKVtjSF1jMltDSDJdTihbQ0gyXVtDSDJdW0NIMl0zKVtDSDJdW0NAQF0zKFtPSF0pW0NIMl1PYyhbY0hdYyhjNENsKVtDSDNdKVtjSF1jNFtDSDNd	J2VwaWtfcHl0aG9uJywgJy1waHQnLCAnMC4wJywgJy1waCcsICc3LjQnLCAnLXRuJywgJzgnLCAnLW1hJywgJzUwMCcsICctaW1hZScsICc8aW5maWxlLm1hZT4nLCAnLW9tYWUnLCAnPG91dGZpbGUubWFlPic=	1.000	0.2422	0.0359	0.2062	0.0000	0.036	2	2		S-OPLS	49.595	TRUE	129-1	amphiphilic_moment_5
129	590	33	FALSE	0	amphiphilic_moment_5-out.maegz	1	YES			ligprep_1.maegz	54	60134	0	W2NIXTFbY0hdbmMoW0NIM10pbjFbQ0gyXVtDSDJdW0NIMl1PYyhbY0hdW2NIXVtjSF0yKVtjSF1jMltDSDJdTihbQ0gyXVtDSDJdW0NIMl0zKVtDSDJdW0NAQF0zKFtPSF0pW0NIMl1PYyhbY0hdYyhjNENsKVtDSDNdKVtjSF1jNFtDSDNd	J2VwaWtfcHl0aG9uJywgJy1waHQnLCAnMC4wJywgJy1waCcsICc3LjQnLCAnLXRuJywgJzgnLCAnLW1hJywgJzUwMCcsICctaW1hZScsICc8aW5maWxlLm1hZT4nLCAnLW9tYWUnLCAnPG91dGZpbGUubWFlPic=	1.000	0.2422	0.0359	0.2062	0.0000	0.036	2	2		S-OPLS	50.336	TRUE	129-2	amphiphilic_moment_5
129	591	33	FALSE	0	amphiphilic_moment_5-out.maegz	1	YES			ligprep_1.maegz	54	60134	0	W2NIXTFbY0hdbmMoW0NIM10pbjFbQ0gyXVtDSDJdW0NIMl1PYyhbY0hdW2NIXVtjSF0yKVtjSF1jMltDSDJdTihbQ0gyXVtDSDJdW0NIMl0zKVtDSDJdW0NAXTMoW09IXSlbQ0gyXU9jKFtjSF1jKGM0Q2wpW0NIM10pW2NIXWM0W0NIM10=	J2VwaWtfcHl0aG9uJywgJy1waHQnLCAnMC4wJywgJy1waCcsICc3LjQnLCAnLXRuJywgJzgnLCAnLW1hJywgJzUwMCcsICctaW1hZScsICc8aW5maWxlLm1hZT4nLCAnLW9tYWUnLCAnPG91dGZpbGUubWFlPic=	1.000	0.2422	0.0359	0.2062	0.0000	0.036	2	2		S-OPLS	48.716	TRUE	129-3	amphiphilic_moment_5
129	592	33	FALSE	0	amphiphilic_moment_5-out.maegz	1	YES			ligprep_1.maegz	54	60134	0	W2NIXTFbY0hdbmMoW0NIM10pbjFbQ0gyXVtDSDJdW0NIMl1PYyhbY0hdW2NIXVtjSF0yKVtjSF1jMltDSDJdTihbQ0gyXVtDSDJdW0NIMl0zKVtDSDJdW0NAXTMoW09IXSlbQ0gyXU9jKFtjSF1jKGM0Q2wpW0NIM10pW2NIXWM0W0NIM10=	J2VwaWtfcHl0aG9uJywgJy1waHQnLCAnMC4wJywgJy1waCcsICc3LjQnLCAnLXRuJywgJzgnLCAnLW1hJywgJzUwMCcsICctaW1hZScsICc8aW5maWxlLm1hZT4nLCAnLW9tYWUnLCAnPG91dGZpbGUubWFlPic=	1.000	0.2422	0.0359	0.2062	0.0000	0.036	2	2		S-OPLS	48.093	TRUE	129-4	amphiphilic_moment_5
128	593	42	FALSE	0	amphiphilic_moment_5-out.maegz	1	YES			ligprep_1.maegz	55	60134	0	W2NIXTFbY0hdbmMoW0NIM10pbjFbQ0gyXVtDSDJdW0NIMl1PYyhbY0hdW2NIXVtjSF0yKVtjSF1jMltDSDJdTihbQ0gyXVtDSDJdW0NIMl0zKVtDSDJdW0NIMl1bQ0BAXTMoW09IXSlbQ0gyXU9jNGMoQ2wpW2NIXVtjSF1jKFtjSF00KVtDSDNd	J2VwaWtfcHl0aG9uJywgJy1waHQnLCAnMC4wJywgJy1waCcsICc3LjQnLCAnLXRuJywgJzgnLCAnLW1hJywgJzUwMCcsICctaW1hZScsICc8aW5maWxlLm1hZT4nLCAnLW9tYWUnLCAnPG91dGZpbGUubWFlPic=	1.000	0.2441	0.0379	0.2062	0.0000	0.038	2	2		S-OPLS	49.517	TRUE	128-1	amphiphilic_moment_5
128	594	42	FALSE	0	amphiphilic_moment_5-out.maegz	1	YES			ligprep_1.maegz	55	60134	0	W2NIXTFbY0hdbmMoW0NIM10pbjFbQ0gyXVtDSDJdW0NIMl1PYyhbY0hdW2NIXVtjSF0yKVtjSF1jMltDSDJdTihbQ0gyXVtDSDJdW0NIMl0zKVtDSDJdW0NIMl1bQ0BAXTMoW09IXSlbQ0gyXU9jNGMoQ2wpW2NIXVtjSF1jKFtjSF00KVtDSDNd	J2VwaWtfcHl0aG9uJywgJy1waHQnLCAnMC4wJywgJy1waCcsICc3LjQnLCAnLXRuJywgJzgnLCAnLW1hJywgJzUwMCcsICctaW1hZScsICc8aW5maWxlLm1hZT4nLCAnLW9tYWUnLCAnPG91dGZpbGUubWFlPic=	1.000	0.2441	0.0379	0.2062	0.0000	0.038	2	2		S-OPLS	47.303	TRUE	128-2	amphiphilic_moment_5
128	595	42	FALSE	0	amphiphilic_moment_5-out.maegz	1	YES			ligprep_1.maegz	55	60134	0	W2NIXTFbY0hdbmMoW0NIM10pbjFbQ0gyXVtDSDJdW0NIMl1PYyhbY0hdW2NIXVtjSF0yKVtjSF1jMltDSDJdTihbQ0gyXVtDSDJdW0NIMl0zKVtDSDJdW0NIMl1bQ0BdMyhbT0hdKVtDSDJdT2M0YyhDbClbY0hdW2NIXWMoW2NIXTQpW0NIM10=	J2VwaWtfcHl0aG9uJywgJy1waHQnLCAnMC4wJywgJy1waCcsICc3LjQnLCAnLXRuJywgJzgnLCAnLW1hJywgJzUwMCcsICctaW1hZScsICc8aW5maWxlLm1hZT4nLCAnLW9tYWUnLCAnPG91dGZpbGUubWFlPic=	1.000	0.2441	0.0379	0.2062	0.0000	0.038	2	2		S-OPLS	49.039	TRUE	128-3	amphiphilic_moment_5
128	596	42	FALSE	0	amphiphilic_moment_5-out.maegz	1	YES			ligprep_1.maegz	55	60134	0	W2NIXTFbY0hdbmMoW0NIM10pbjFbQ0gyXVtDSDJdW0NIMl1PYyhbY0hdW2NIXVtjSF0yKVtjSF1jMltDSDJdTihbQ0gyXVtDSDJdW0NIMl0zKVtDSDJdW0NIMl1bQ0BdMyhbT0hdKVtDSDJdT2M0YyhDbClbY0hdW2NIXWMoW2NIXTQpW0NIM10=	J2VwaWtfcHl0aG9uJywgJy1waHQnLCAnMC4wJywgJy1waCcsICc3LjQnLCAnLXRuJywgJzgnLCAnLW1hJywgJzUwMCcsICctaW1hZScsICc8aW5maWxlLm1hZT4nLCAnLW9tYWUnLCAnPG91dGZpbGUubWFlPic=	1.000	0.2441	0.0379	0.2062	0.0000	0.038	2	2		S-OPLS	48.602	TRUE	128-4	amphiphilic_moment_5
127	597	92	FALSE	0	amphiphilic_moment_5-out.maegz	1	YES	HCl		ligprep_1.maegz	56	60134	0	W2NIXTFbY0hdW2NIXWMoW0NIM10pW2NIXWMxT1tDQEhdKFtDQF0yKFtPSF0pW0NIM10pW0NIMl1bQ0gyXU4oW0NIMl0yKVtDSDJdYzNbY0hdW2NIXWMoW2NIXVtjSF0zKU9bQ0gyXVtDSDJdW05IMl0=	J2VwaWtfcHl0aG9uJywgJy1waHQnLCAnMC4wJywgJy1waCcsICc3LjQnLCAnLXRuJywgJzgnLCAnLW1hJywgJzUwMCcsICctaW1hZScsICc8aW5maWxlLm1hZT4nLCAnLW9tYWUnLCAnPG91dGZpbGUubWFlPic=	1.000	0.0696	0.0696	0.0000	0.0525	0.122	2	2		S-OPLS	36.921	TRUE	127-1	amphiphilic_moment_5
127	598	92	FALSE	0	amphiphilic_moment_5-out.maegz	1	YES	HCl		ligprep_1.maegz	56	60134	0	W2NIXTFbY0hdW2NIXWMoW0NIM10pW2NIXWMxT1tDQEhdKFtDQF0yKFtPSF0pW0NIM10pW0NIMl1bQ0gyXU4oW0NIMl0yKVtDSDJdYzNbY0hdW2NIXWMoW2NIXVtjSF0zKU9bQ0gyXVtDSDJdW05IMl0=	J2VwaWtfcHl0aG9uJywgJy1waHQnLCAnMC4wJywgJy1waCcsICc3LjQnLCAnLXRuJywgJzgnLCAnLW1hJywgJzUwMCcsICctaW1hZScsICc8aW5maWxlLm1hZT4nLCAnLW9tYWUnLCAnPG91dGZpbGUubWFlPic=	1.000	0.0696	0.0696	0.0000	0.0525	0.122	2	2		S-OPLS	38.089	TRUE	127-2	amphiphilic_moment_5
126	599	115	FALSE	0	amphiphilic_moment_5-out.maegz	1				ligprep_1.maegz	57	60134	0	W2NIXTFbY0hdW2NIXWMoW0NIM10pW2NIXWMxT1tDQEhdKFtDQF0yKFtPSF0pW0NIM10pW0NIMl1bQ0gyXU4oW0NIMl0yKVtDSDJdYzNbY0hdW2NIXWMoW2NIXVtjSF0zKU9bQ0gyXVtDSDJdbjRjKFtDSDNdKW5bY0hdW2NIXTQ=	J2VwaWtfcHl0aG9uJywgJy1waHQnLCAnMC4wJywgJy1waCcsICc3LjQnLCAnLXRuJywgJzgnLCAnLW1hJywgJzUwMCcsICctaW1hZScsICc8aW5maWxlLm1hZT4nLCAnLW9tYWUnLCAnPG91dGZpbGUubWFlPic=	1.000	0.3424	0.0522	0.2901	0.0000	0.052	2	2		S-OPLS	41.134	TRUE	126-1	amphiphilic_moment_5
126	600	115	FALSE	0	amphiphilic_moment_5-out.maegz	1				ligprep_1.maegz	57	60134	0	W2NIXTFbY0hdW2NIXWMoW0NIM10pW2NIXWMxT1tDQEhdKFtDQF0yKFtPSF0pW0NIM10pW0NIMl1bQ0gyXU4oW0NIMl0yKVtDSDJdYzNbY0hdW2NIXWMoW2NIXVtjSF0zKU9bQ0gyXVtDSDJdbjRjKFtDSDNdKW5bY0hdW2NIXTQ=	J2VwaWtfcHl0aG9uJywgJy1waHQnLCAnMC4wJywgJy1waCcsICc3LjQnLCAnLXRuJywgJzgnLCAnLW1hJywgJzUwMCcsICctaW1hZScsICc8aW5maWxlLm1hZT4nLCAnLW9tYWUnLCAnPG91dGZpbGUubWFlPic=	1.000	0.3424	0.0522	0.2901	0.0000	0.052	2	2		S-OPLS	47.462	TRUE	126-2	amphiphilic_moment_5
125	601	98	FALSE	0	amphiphilic_moment_5-out.maegz	1		HCl		ligprep_1.maegz	58	60134	0	W2NIXTFbY0hdW2NIXWMoQ2wpW2NIXWMxT1tDQEhdKFtDQF0yKFtPSF0pW0NIM10pW0NIMl1bQ0gyXU4oW0NIMl0yKVtDSDJdYzNbY0hdW2NIXWMoW2NIXVtjSF0zKU9bQ0gyXVtDSDJdW05IMl0=	J2VwaWtfcHl0aG9uJywgJy1waHQnLCAnMC4wJywgJy1waCcsICc3LjQnLCAnLXRuJywgJzgnLCAnLW1hJywgJzUwMCcsICctaW1hZScsICc8aW5maWxlLm1hZT4nLCAnLW9tYWUnLCAnPG91dGZpbGUubWFlPic=	1.000	0.0778	0.0778	0.0000	0.0607	0.138	2	2		S-OPLS	38.776	TRUE	125-1	amphiphilic_moment_5
125	602	98	FALSE	0	amphiphilic_moment_5-out.maegz	1		HCl		ligprep_1.maegz	58	60134	0	W2NIXTFbY0hdW2NIXWMoQ2wpW2NIXWMxT1tDQEhdKFtDQF0yKFtPSF0pW0NIM10pW0NIMl1bQ0gyXU4oW0NIMl0yKVtDSDJdYzNbY0hdW2NIXWMoW2NIXVtjSF0zKU9bQ0gyXVtDSDJdW05IMl0=	J2VwaWtfcHl0aG9uJywgJy1waHQnLCAnMC4wJywgJy1waCcsICc3LjQnLCAnLXRuJywgJzgnLCAnLW1hJywgJzUwMCcsICctaW1hZScsICc8aW5maWxlLm1hZT4nLCAnLW9tYWUnLCAnPG91dGZpbGUubWFlPic=	1.000	0.0778	0.0778	0.0000	0.0607	0.138	2	2		S-OPLS	40.889	TRUE	125-2	amphiphilic_moment_5
124	603	35	FALSE	0	amphiphilic_moment_5-out.maegz	1				ligprep_1.maegz	59	60134	0	W2NIXTFbY0hdW2NIXWMoT1tDSDNdKVtjSF1jMVtDSDJdQyg9TylOKFtDSDJdW0NIMl0yKVtDSDJdW0NIMl1DMihDKD1PKVtOSDJdKVtDSDJdYyhbY0hdW2NIXVtjSF0zKVtjSF1jMy1jNFtjSF1uW2NIXVtjSF1bY0hdNA==	J2VwaWtfcHl0aG9uJywgJy1waHQnLCAnMC4wJywgJy1waCcsICc3LjQnLCAnLXRuJywgJzgnLCAnLW1hJywgJzUwMCcsICctaW1hZScsICc8aW5maWxlLm1hZT4nLCAnLW9tYWUnLCAnPG91dGZpbGUubWFlPic=	1.000	0.0018	0.0000	0.0018	0.0000	0.000	0	0		S-OPLS	58.353	TRUE	124-1	amphiphilic_moment_5
123	604	35	FALSE	0	amphiphilic_moment_5-out.maegz	1		HCl		ligprep_1.maegz	60	60134	0	W2NIXTFjKFtDSDNdKVtjSF1jKFtDSDNdKVtjSF1jMU9bQ0BIXShbQ0BdMihbT0hdKVtDSDNdKVtDSDJdW0NIMl1OKFtDSDJdMilbQ0gyXWMzW2NIXVtjSF1jKFtjSF1bY0hdMylPW0NIMl1bQ0gyXVtOSDJd	J2VwaWtfcHl0aG9uJywgJy1waHQnLCAnMC4wJywgJy1waCcsICc3LjQnLCAnLXRuJywgJzgnLCAnLW1hJywgJzUwMCcsICctaW1hZScsICc8aW5maWxlLm1hZT4nLCAnLW9tYWUnLCAnPG91dGZpbGUubWFlPic=	1.000	0.0696	0.0696	0.0000	0.0525	0.122	2	2		S-OPLS	33.222	TRUE	123-1	amphiphilic_moment_5
123	605	35	FALSE	0	amphiphilic_moment_5-out.maegz	1		HCl		ligprep_1.maegz	60	60134	0	W2NIXTFjKFtDSDNdKVtjSF1jKFtDSDNdKVtjSF1jMU9bQ0BIXShbQ0BdMihbT0hdKVtDSDNdKVtDSDJdW0NIMl1OKFtDSDJdMilbQ0gyXWMzW2NIXVtjSF1jKFtjSF1bY0hdMylPW0NIMl1bQ0gyXVtOSDJd	J2VwaWtfcHl0aG9uJywgJy1waHQnLCAnMC4wJywgJy1waCcsICc3LjQnLCAnLXRuJywgJzgnLCAnLW1hJywgJzUwMCcsICctaW1hZScsICc8aW5maWxlLm1hZT4nLCAnLW9tYWUnLCAnPG91dGZpbGUubWFlPic=	1.000	0.0696	0.0696	0.0000	0.0525	0.122	2	2		S-OPLS	35.220	TRUE	123-2	amphiphilic_moment_5
122	606	90	FALSE	0	amphiphilic_moment_5-out.maegz	1	YES			ligprep_1.maegz	61	60134	0	W2NIXTFjKFtDSDNdKVtjSF1jKFtDSDNdKVtjSF1jMU9bQ0BIXShbQ0BdMihbT0hdKVtDSDNdKVtDSDJdW0NIMl1OKFtDSDJdMilbQ0gyXWMzW2NIXVtjSF1jKFtjSF1bY0hdMylPW0NIMl1bQ0gyXW40YyhbQ0gzXSluW2NIXVtjSF00	J2VwaWtfcHl0aG9uJywgJy1waHQnLCAnMC4wJywgJy1waCcsICc3LjQnLCAnLXRuJywgJzgnLCAnLW1hJywgJzUwMCcsICctaW1hZScsICc8aW5maWxlLm1hZT4nLCAnLW9tYWUnLCAnPG91dGZpbGUubWFlPic=	1.000	0.3424	0.0522	0.2901	0.0000	0.052	2	2		S-OPLS	39.674	TRUE	122-1	amphiphilic_moment_5
122	607	90	FALSE	0	amphiphilic_moment_5-out.maegz	1	YES			ligprep_1.maegz	61	60134	0	W2NIXTFjKFtDSDNdKVtjSF1jKFtDSDNdKVtjSF1jMU9bQ0BIXShbQ0BdMihbT0hdKVtDSDNdKVtDSDJdW0NIMl1OKFtDSDJdMilbQ0gyXWMzW2NIXVtjSF1jKFtjSF1bY0hdMylPW0NIMl1bQ0gyXW40YyhbQ0gzXSluW2NIXVtjSF00	J2VwaWtfcHl0aG9uJywgJy1waHQnLCAnMC4wJywgJy1waCcsICc3LjQnLCAnLXRuJywgJzgnLCAnLW1hJywgJzUwMCcsICctaW1hZScsICc8aW5maWxlLm1hZT4nLCAnLW9tYWUnLCAnPG91dGZpbGUubWFlPic=	1.000	0.3424	0.0522	0.2901	0.0000	0.052	2	2		S-OPLS	41.211	TRUE	122-2	amphiphilic_moment_5
121	608	99	FALSE	0	amphiphilic_moment_5-out.maegz	1	YES			ligprep_1.maegz	62	60134	0	W2NIXTFbY0hdW2NIXWMoRilbY0hdYzFPW0NASF0oW0NAXTIoW09IXSlbQ0gzXSlbQ0gyXVtDSDJdTihbQ0gyXTIpW0NIMl1jM1tjSF1bY0hdYyhbY0hdW2NIXTMpT1tDSDJdW0NIMl1uNGMoW0NIM10pbltjSF1bY0hdNA==	J2VwaWtfcHl0aG9uJywgJy1waHQnLCAnMC4wJywgJy1waCcsICc3LjQnLCAnLXRuJywgJzgnLCAnLW1hJywgJzUwMCcsICctaW1hZScsICc8aW5maWxlLm1hZT4nLCAnLW9tYWUnLCAnPG91dGZpbGUubWFlPic=	1.000	0.3484	0.0583	0.2901	0.0000	0.058	2	2		S-OPLS	42.938	TRUE	121-1	amphiphilic_moment_5
121	609	99	FALSE	0	amphiphilic_moment_5-out.maegz	1	YES			ligprep_1.maegz	62	60134	0	W2NIXTFbY0hdW2NIXWMoRilbY0hdYzFPW0NASF0oW0NAXTIoW09IXSlbQ0gzXSlbQ0gyXVtDSDJdTihbQ0gyXTIpW0NIMl1jM1tjSF1bY0hdYyhbY0hdW2NIXTMpT1tDSDJdW0NIMl1uNGMoW0NIM10pbltjSF1bY0hdNA==	J2VwaWtfcHl0aG9uJywgJy1waHQnLCAnMC4wJywgJy1waCcsICc3LjQnLCAnLXRuJywgJzgnLCAnLW1hJywgJzUwMCcsICctaW1hZScsICc8aW5maWxlLm1hZT4nLCAnLW9tYWUnLCAnPG91dGZpbGUubWFlPic=	1.000	0.3484	0.0583	0.2901	0.0000	0.058	2	2		S-OPLS	44.519	TRUE	121-2	amphiphilic_moment_5
120	610	17	FALSE	0	amphiphilic_moment_5-out.maegz	1	YES			ligprep_1.maegz	63	60134	0	W2NIXTFbY0hdbmMoW0NIM10pbjFbQ0gyXVtDSDJdT2MoW2NIXVtjSF0yKVtjSF1bY0hdYzJbQ0gyXU4oW0NIMl1bQ0gyXTMpW0NIMl1bQ0gyXUMzKFtPSF0pW0NIMl1PYyhbY0hdYzRDbClbY0hdW2NIXWM0Q2w=	J2VwaWtfcHl0aG9uJywgJy1waHQnLCAnMC4wJywgJy1waCcsICc3LjQnLCAnLXRuJywgJzgnLCAnLW1hJywgJzUwMCcsICctaW1hZScsICc8aW5maWxlLm1hZT4nLCAnLW9tYWUnLCAnPG91dGZpbGUubWFlPic=	1.000	0.3268	0.0367	0.2901	0.0000	0.037	2	2		S-OPLS	48.220	TRUE	120-1	amphiphilic_moment_5
120	611	17	FALSE	0	amphiphilic_moment_5-out.maegz	1	YES			ligprep_1.maegz	63	60134	0	W2NIXTFbY0hdbmMoW0NIM10pbjFbQ0gyXVtDSDJdT2MoW2NIXVtjSF0yKVtjSF1bY0hdYzJbQ0gyXU4oW0NIMl1bQ0gyXTMpW0NIMl1bQ0gyXUMzKFtPSF0pW0NIMl1PYyhbY0hdYzRDbClbY0hdW2NIXWM0Q2w=	J2VwaWtfcHl0aG9uJywgJy1waHQnLCAnMC4wJywgJy1waCcsICc3LjQnLCAnLXRuJywgJzgnLCAnLW1hJywgJzUwMCcsICctaW1hZScsICc8aW5maWxlLm1hZT4nLCAnLW9tYWUnLCAnPG91dGZpbGUubWFlPic=	1.000	0.3268	0.0367	0.2901	0.0000	0.037	2	2		S-OPLS	49.837	TRUE	120-2	amphiphilic_moment_5
119	612	25	FALSE	0	amphiphilic_moment_5-out.maegz	1	YES			ligprep_1.maegz	64	60134	0	W2NIXTFbY0hdbmMoW0NIM10pbjFbQ0gyXVtDSDJdT2MoW2NIXVtjSF0yKVtjSF1bY0hdYzJbQ0gyXU4oW0NIMl1bQ0gyXTMpW0NIMl1bQ0gyXUMzKFtPSF0pW0NIMl1PYzRjKENsKVtjSF1bY0hdYyhbY0hdNClbQ0gzXQ==	J2VwaWtfcHl0aG9uJywgJy1waHQnLCAnMC4wJywgJy1waCcsICc3LjQnLCAnLXRuJywgJzgnLCAnLW1hJywgJzUwMCcsICctaW1hZScsICc8aW5maWxlLm1hZT4nLCAnLW9tYWUnLCAnPG91dGZpbGUubWFlPic=	1.000	0.3274	0.0373	0.2901	0.0000	0.037	2	2		S-OPLS	44.291	TRUE	119-1	amphiphilic_moment_5
119	613	25	FALSE	0	amphiphilic_moment_5-out.maegz	1	YES			ligprep_1.maegz	64	60134	0	W2NIXTFbY0hdbmMoW0NIM10pbjFbQ0gyXVtDSDJdT2MoW2NIXVtjSF0yKVtjSF1bY0hdYzJbQ0gyXU4oW0NIMl1bQ0gyXTMpW0NIMl1bQ0gyXUMzKFtPSF0pW0NIMl1PYzRjKENsKVtjSF1bY0hdYyhbY0hdNClbQ0gzXQ==	J2VwaWtfcHl0aG9uJywgJy1waHQnLCAnMC4wJywgJy1waCcsICc3LjQnLCAnLXRuJywgJzgnLCAnLW1hJywgJzUwMCcsICctaW1hZScsICc8aW5maWxlLm1hZT4nLCAnLW9tYWUnLCAnPG91dGZpbGUubWFlPic=	1.000	0.3274	0.0373	0.2901	0.0000	0.037	2	2		S-OPLS	45.517	TRUE	119-2	amphiphilic_moment_5
118	614	17	FALSE	0	amphiphilic_moment_5-out.maegz	1	YES			ligprep_1.maegz	65	60134	0	W2NIXTFbY0hdbmMoW0NIM10pbjFbQ0gyXVtDSDJdT2MoW2NIXVtjSF0yKVtjSF1bY0hdYzJbQ0gyXU4oW0NIMl1bQ0gyXVtDSDJdMylbQ0gyXVtDSDJdW0NAQF0zKE9bQ0gzXSlbQ0gyXU9jNFtjSF1bY0hdYyhbQ0gzXSlbY0hdW2NIXTQ=	J2VwaWtfcHl0aG9uJywgJy1waHQnLCAnMC4wJywgJy1waCcsICc3LjQnLCAnLXRuJywgJzgnLCAnLW1hJywgJzUwMCcsICctaW1hZScsICc8aW5maWxlLm1hZT4nLCAnLW9tYWUnLCAnPG91dGZpbGUubWFlPic=	1.000	0.3297	0.0395	0.2901	0.0000	0.040	2	2		S-OPLS	47.734	TRUE	118-1	amphiphilic_moment_5
118	615	17	FALSE	0	amphiphilic_moment_5-out.maegz	1	YES			ligprep_1.maegz	65	60134	0	W2NIXTFbY0hdbmMoW0NIM10pbjFbQ0gyXVtDSDJdT2MoW2NIXVtjSF0yKVtjSF1bY0hdYzJbQ0gyXU4oW0NIMl1bQ0gyXVtDSDJdMylbQ0gyXVtDSDJdW0NAQF0zKE9bQ0gzXSlbQ0gyXU9jNFtjSF1bY0hdYyhbQ0gzXSlbY0hdW2NIXTQ=	J2VwaWtfcHl0aG9uJywgJy1waHQnLCAnMC4wJywgJy1waCcsICc3LjQnLCAnLXRuJywgJzgnLCAnLW1hJywgJzUwMCcsICctaW1hZScsICc8aW5maWxlLm1hZT4nLCAnLW9tYWUnLCAnPG91dGZpbGUubWFlPic=	1.000	0.3297	0.0395	0.2901	0.0000	0.040	2	2		S-OPLS	50.123	TRUE	118-2	amphiphilic_moment_5
118	616	17	FALSE	0	amphiphilic_moment_5-out.maegz	1	YES			ligprep_1.maegz	65	60134	0	W2NIXTFbY0hdbmMoW0NIM10pbjFbQ0gyXVtDSDJdT2MoW2NIXVtjSF0yKVtjSF1bY0hdYzJbQ0gyXU4oW0NIMl1bQ0gyXVtDSDJdMylbQ0gyXVtDSDJdW0NAXTMoT1tDSDNdKVtDSDJdT2M0W2NIXVtjSF1jKFtDSDNdKVtjSF1bY0hdNA==	J2VwaWtfcHl0aG9uJywgJy1waHQnLCAnMC4wJywgJy1waCcsICc3LjQnLCAnLXRuJywgJzgnLCAnLW1hJywgJzUwMCcsICctaW1hZScsICc8aW5maWxlLm1hZT4nLCAnLW9tYWUnLCAnPG91dGZpbGUubWFlPic=	1.000	0.3297	0.0395	0.2901	0.0000	0.040	2	2		S-OPLS	51.600	TRUE	118-3	amphiphilic_moment_5
118	617	17	FALSE	0	amphiphilic_moment_5-out.maegz	1	YES			ligprep_1.maegz	65	60134	0	W2NIXTFbY0hdbmMoW0NIM10pbjFbQ0gyXVtDSDJdT2MoW2NIXVtjSF0yKVtjSF1bY0hdYzJbQ0gyXU4oW0NIMl1bQ0gyXVtDSDJdMylbQ0gyXVtDSDJdW0NAXTMoT1tDSDNdKVtDSDJdT2M0W2NIXVtjSF1jKFtDSDNdKVtjSF1bY0hdNA==	J2VwaWtfcHl0aG9uJywgJy1waHQnLCAnMC4wJywgJy1waCcsICc3LjQnLCAnLXRuJywgJzgnLCAnLW1hJywgJzUwMCcsICctaW1hZScsICc8aW5maWxlLm1hZT4nLCAnLW9tYWUnLCAnPG91dGZpbGUubWFlPic=	1.000	0.3297	0.0395	0.2901	0.0000	0.040	2	2		S-OPLS	50.343	TRUE	118-4	amphiphilic_moment_5
117	618	10	FALSE	0	amphiphilic_moment_5-out.maegz	1	YES			ligprep_1.maegz	66	60134	0	W2NIXTFbY0hdbmMoW0NIM10pbjFbQ0gyXVtDSDJdT2MoW2NIXVtjSF0yKVtjSF1bY0hdYzJbQ0gyXU4oW0NIMl1bQ0gyXVtDSDJdMylbQ0gyXVtDSDJdW0NAQF0zKFtPSF0pW0NIMl1PYyhjNFtDSDNdKVtjSF1bY0hdYyhbY0hdNClbQ0gzXQ==	J2VwaWtfcHl0aG9uJywgJy1waHQnLCAnMC4wJywgJy1waCcsICc3LjQnLCAnLXRuJywgJzgnLCAnLW1hJywgJzUwMCcsICctaW1hZScsICc8aW5maWxlLm1hZT4nLCAnLW9tYWUnLCAnPG91dGZpbGUubWFlPic=	1.000	0.3214	0.0312	0.2901	0.0000	0.031	2	2		S-OPLS	44.883	TRUE	117-1	amphiphilic_moment_5
117	619	10	FALSE	0	amphiphilic_moment_5-out.maegz	1	YES			ligprep_1.maegz	66	60134	0	W2NIXTFbY0hdbmMoW0NIM10pbjFbQ0gyXVtDSDJdT2MoW2NIXVtjSF0yKVtjSF1bY0hdYzJbQ0gyXU4oW0NIMl1bQ0gyXVtDSDJdMylbQ0gyXVtDSDJdW0NAQF0zKFtPSF0pW0NIMl1PYyhjNFtDSDNdKVtjSF1bY0hdYyhbY0hdNClbQ0gzXQ==	J2VwaWtfcHl0aG9uJywgJy1waHQnLCAnMC4wJywgJy1waCcsICc3LjQnLCAnLXRuJywgJzgnLCAnLW1hJywgJzUwMCcsICctaW1hZScsICc8aW5maWxlLm1hZT4nLCAnLW9tYWUnLCAnPG91dGZpbGUubWFlPic=	1.000	0.3214	0.0312	0.2901	0.0000	0.031	2	2		S-OPLS	46.644	TRUE	117-2	amphiphilic_moment_5
117	620	10	FALSE	0	amphiphilic_moment_5-out.maegz	1	YES			ligprep_1.maegz	66	60134	0	W2NIXTFbY0hdbmMoW0NIM10pbjFbQ0gyXVtDSDJdT2MoW2NIXVtjSF0yKVtjSF1bY0hdYzJbQ0gyXU4oW0NIMl1bQ0gyXVtDSDJdMylbQ0gyXVtDSDJdW0NAXTMoW09IXSlbQ0gyXU9jKGM0W0NIM10pW2NIXVtjSF1jKFtjSF00KVtDSDNd	J2VwaWtfcHl0aG9uJywgJy1waHQnLCAnMC4wJywgJy1waCcsICc3LjQnLCAnLXRuJywgJzgnLCAnLW1hJywgJzUwMCcsICctaW1hZScsICc8aW5maWxlLm1hZT4nLCAnLW9tYWUnLCAnPG91dGZpbGUubWFlPic=	1.000	0.3214	0.0312	0.2901	0.0000	0.031	2	2		S-OPLS	43.990	TRUE	117-3	amphiphilic_moment_5
117	621	10	FALSE	0	amphiphilic_moment_5-out.maegz	1	YES			ligprep_1.maegz	66	60134	0	W2NIXTFbY0hdbmMoW0NIM10pbjFbQ0gyXVtDSDJdT2MoW2NIXVtjSF0yKVtjSF1bY0hdYzJbQ0gyXU4oW0NIMl1bQ0gyXVtDSDJdMylbQ0gyXVtDSDJdW0NAXTMoW09IXSlbQ0gyXU9jKGM0W0NIM10pW2NIXVtjSF1jKFtjSF00KVtDSDNd	J2VwaWtfcHl0aG9uJywgJy1waHQnLCAnMC4wJywgJy1waCcsICc3LjQnLCAnLXRuJywgJzgnLCAnLW1hJywgJzUwMCcsICctaW1hZScsICc8aW5maWxlLm1hZT4nLCAnLW9tYWUnLCAnPG91dGZpbGUubWFlPic=	1.000	0.3214	0.0312	0.2901	0.0000	0.031	2	2		S-OPLS	43.521	TRUE	117-4	amphiphilic_moment_5
116	622	30	FALSE	0	amphiphilic_moment_5-out.maegz	1	YES			ligprep_1.maegz	67	60134	0	W2NIXTFbY0hdbmMoW0NIM10pbjFbQ0gyXVtDSDJdT2MoW2NIXVtjSF0yKVtjSF1bY0hdYzJbQ0gyXU4oW0NIMl1bQ0gyXVtDSDJdMylbQ0gyXVtDSDJdW0NAQF0zKFtPSF0pW0NIMl1PYzRbY0hdW2NIXWMoW0NIM10pW2NIXVtjSF00	J2VwaWtfcHl0aG9uJywgJy1waHQnLCAnMC4wJywgJy1waCcsICc3LjQnLCAnLXRuJywgJzgnLCAnLW1hJywgJzUwMCcsICctaW1hZScsICc8aW5maWxlLm1hZT4nLCAnLW9tYWUnLCAnPG91dGZpbGUubWFlPic=	1.000	0.3214	0.0313	0.2901	0.0000	0.031	2	2		S-OPLS	45.395	TRUE	116-1	amphiphilic_moment_5
116	623	30	FALSE	0	amphiphilic_moment_5-out.maegz	1	YES			ligprep_1.maegz	67	60134	0	W2NIXTFbY0hdbmMoW0NIM10pbjFbQ0gyXVtDSDJdT2MoW2NIXVtjSF0yKVtjSF1bY0hdYzJbQ0gyXU4oW0NIMl1bQ0gyXVtDSDJdMylbQ0gyXVtDSDJdW0NAQF0zKFtPSF0pW0NIMl1PYzRbY0hdW2NIXWMoW0NIM10pW2NIXVtjSF00	J2VwaWtfcHl0aG9uJywgJy1waHQnLCAnMC4wJywgJy1waCcsICc3LjQnLCAnLXRuJywgJzgnLCAnLW1hJywgJzUwMCcsICctaW1hZScsICc8aW5maWxlLm1hZT4nLCAnLW9tYWUnLCAnPG91dGZpbGUubWFlPic=	1.000	0.3214	0.0313	0.2901	0.0000	0.031	2	2		S-OPLS	44.546	TRUE	116-2	amphiphilic_moment_5
116	624	30	FALSE	0	amphiphilic_moment_5-out.maegz	1	YES			ligprep_1.maegz	67	60134	0	W2NIXTFbY0hdbmMoW0NIM10pbjFbQ0gyXVtDSDJdT2MoW2NIXVtjSF0yKVtjSF1bY0hdYzJbQ0gyXU4oW0NIMl1bQ0gyXVtDSDJdMylbQ0gyXVtDSDJdW0NAXTMoW09IXSlbQ0gyXU9jNFtjSF1bY0hdYyhbQ0gzXSlbY0hdW2NIXTQ=	J2VwaWtfcHl0aG9uJywgJy1waHQnLCAnMC4wJywgJy1waCcsICc3LjQnLCAnLXRuJywgJzgnLCAnLW1hJywgJzUwMCcsICctaW1hZScsICc8aW5maWxlLm1hZT4nLCAnLW9tYWUnLCAnPG91dGZpbGUubWFlPic=	1.000	0.3214	0.0313	0.2901	0.0000	0.031	2	2		S-OPLS	47.304	TRUE	116-3	amphiphilic_moment_5
116	625	30	FALSE	0	amphiphilic_moment_5-out.maegz	1	YES			ligprep_1.maegz	67	60134	0	W2NIXTFbY0hdbmMoW0NIM10pbjFbQ0gyXVtDSDJdT2MoW2NIXVtjSF0yKVtjSF1bY0hdYzJbQ0gyXU4oW0NIMl1bQ0gyXVtDSDJdMylbQ0gyXVtDSDJdW0NAXTMoW09IXSlbQ0gyXU9jNFtjSF1bY0hdYyhbQ0gzXSlbY0hdW2NIXTQ=	J2VwaWtfcHl0aG9uJywgJy1waHQnLCAnMC4wJywgJy1waCcsICc3LjQnLCAnLXRuJywgJzgnLCAnLW1hJywgJzUwMCcsICctaW1hZScsICc8aW5maWxlLm1hZT4nLCAnLW9tYWUnLCAnPG91dGZpbGUubWFlPic=	1.000	0.3214	0.0313	0.2901	0.0000	0.031	2	2		S-OPLS	44.929	TRUE	116-4	amphiphilic_moment_5
115	626	11	FALSE	0	amphiphilic_moment_5-out.maegz	1	YES			ligprep_1.maegz	68	60134	0	W2NIXTFbY0hdbmMoW0NIM10pbjFbQ0gyXVtDSDJdT2MoW2NIXVtjSF0yKVtjSF1bY0hdYzJbQ0gyXU4oW0NIMl1bQ0gyXTMpW0NIMl1bQ0gyXUMzKE9bQ0gzXSlbQ0gyXU9jKGM0W0NIM10pW2NIXVtjSF1jKFtjSF00KVtDSDNd	J2VwaWtfcHl0aG9uJywgJy1waHQnLCAnMC4wJywgJy1waCcsICc3LjQnLCAnLXRuJywgJzgnLCAnLW1hJywgJzUwMCcsICctaW1hZScsICc8aW5maWxlLm1hZT4nLCAnLW9tYWUnLCAnPG91dGZpbGUubWFlPic=	1.000	0.3297	0.0396	0.2901	0.0000	0.040	2	2		S-OPLS	47.962	TRUE	115-1	amphiphilic_moment_5
115	627	11	FALSE	0	amphiphilic_moment_5-out.maegz	1	YES			ligprep_1.maegz	68	60134	0	W2NIXTFbY0hdbmMoW0NIM10pbjFbQ0gyXVtDSDJdT2MoW2NIXVtjSF0yKVtjSF1bY0hdYzJbQ0gyXU4oW0NIMl1bQ0gyXTMpW0NIMl1bQ0gyXUMzKE9bQ0gzXSlbQ0gyXU9jKGM0W0NIM10pW2NIXVtjSF1jKFtjSF00KVtDSDNd	J2VwaWtfcHl0aG9uJywgJy1waHQnLCAnMC4wJywgJy1waCcsICc3LjQnLCAnLXRuJywgJzgnLCAnLW1hJywgJzUwMCcsICctaW1hZScsICc8aW5maWxlLm1hZT4nLCAnLW9tYWUnLCAnPG91dGZpbGUubWFlPic=	1.000	0.3297	0.0396	0.2901	0.0000	0.040	2	2		S-OPLS	46.470	TRUE	115-2	amphiphilic_moment_5
114	628	18	FALSE	0	amphiphilic_moment_5-out.maegz	1	YES			ligprep_1.maegz	69	60134	0	W2NIXTFbY0hdbmMoW0NIM10pbjFbQ0gyXVtDSDJdT2MoW2NIXVtjSF0yKVtjSF1bY0hdYzJbQ0gyXU4oW0NIMl1bQ0gyXTMpW0NIMl1bQ0gyXUMzKE9bQ0gzXSlbQ0gyXU9jNFtjSF1jKENsKVtjSF1bY0hdW2NIXTQ=	J2VwaWtfcHl0aG9uJywgJy1waHQnLCAnMC4wJywgJy1waCcsICc3LjQnLCAnLXRuJywgJzgnLCAnLW1hJywgJzUwMCcsICctaW1hZScsICc8aW5maWxlLm1hZT4nLCAnLW9tYWUnLCAnPG91dGZpbGUubWFlPic=	1.000	0.3326	0.0425	0.2901	0.0000	0.042	2	2		S-OPLS	51.294	TRUE	114-1	amphiphilic_moment_5
114	629	18	FALSE	0	amphiphilic_moment_5-out.maegz	1	YES			ligprep_1.maegz	69	60134	0	W2NIXTFbY0hdbmMoW0NIM10pbjFbQ0gyXVtDSDJdT2MoW2NIXVtjSF0yKVtjSF1bY0hdYzJbQ0gyXU4oW0NIMl1bQ0gyXTMpW0NIMl1bQ0gyXUMzKE9bQ0gzXSlbQ0gyXU9jNFtjSF1jKENsKVtjSF1bY0hdW2NIXTQ=	J2VwaWtfcHl0aG9uJywgJy1waHQnLCAnMC4wJywgJy1waCcsICc3LjQnLCAnLXRuJywgJzgnLCAnLW1hJywgJzUwMCcsICctaW1hZScsICc8aW5maWxlLm1hZT4nLCAnLW9tYWUnLCAnPG91dGZpbGUubWFlPic=	1.000	0.3326	0.0425	0.2901	0.0000	0.042	2	2		S-OPLS	55.160	TRUE	114-2	amphiphilic_moment_5
113	630	14	FALSE	0	amphiphilic_moment_5-out.maegz	1	YES			ligprep_1.maegz	70	60134	0	W2NIXTFbY0hdbmMoW0NIM10pbjFbQ0gyXVtDSDJdT2MoW2NIXVtjSF0yKVtjSF1bY0hdYzJbQ0gyXU4oW0NIMl1bQ0gyXTMpW0NIMl1bQ0gyXUMzKFtPSF0pW0NIMl1PYyhjNFtDSDNdKVtjSF1bY0hdYyhbY0hdNClbQ0gzXQ==	J2VwaWtfcHl0aG9uJywgJy1waHQnLCAnMC4wJywgJy1waCcsICc3LjQnLCAnLXRuJywgJzgnLCAnLW1hJywgJzUwMCcsICctaW1hZScsICc8aW5maWxlLm1hZT4nLCAnLW9tYWUnLCAnPG91dGZpbGUubWFlPic=	1.000	0.3239	0.0337	0.2901	0.0000	0.034	2	2		S-OPLS	42.718	TRUE	113-1	amphiphilic_moment_5
113	631	14	FALSE	0	amphiphilic_moment_5-out.maegz	1	YES			ligprep_1.maegz	70	60134	0	W2NIXTFbY0hdbmMoW0NIM10pbjFbQ0gyXVtDSDJdT2MoW2NIXVtjSF0yKVtjSF1bY0hdYzJbQ0gyXU4oW0NIMl1bQ0gyXTMpW0NIMl1bQ0gyXUMzKFtPSF0pW0NIMl1PYyhjNFtDSDNdKVtjSF1bY0hdYyhbY0hdNClbQ0gzXQ==	J2VwaWtfcHl0aG9uJywgJy1waHQnLCAnMC4wJywgJy1waCcsICc3LjQnLCAnLXRuJywgJzgnLCAnLW1hJywgJzUwMCcsICctaW1hZScsICc8aW5maWxlLm1hZT4nLCAnLW9tYWUnLCAnPG91dGZpbGUubWFlPic=	1.000	0.3239	0.0337	0.2901	0.0000	0.034	2	2		S-OPLS	44.402	TRUE	113-2	amphiphilic_moment_5
112	632	42	FALSE	0	amphiphilic_moment_5-out.maegz	1	YES			ligprep_1.maegz	71	60134	0	W2NIXTFbY0hdbmMoW0NIM10pbjFbQ0gyXVtDSDJdT2MoW2NIXVtjSF0yKVtjSF1bY0hdYzJbQ0gyXU4oW0NIMl1bQ0gyXTMpW0NIMl1bQ0gyXUMzKFtPSF0pW0NIMl1PYzRbY0hdW2NIXWMoW0NIM10pW2NIXVtjSF00	J2VwaWtfcHl0aG9uJywgJy1waHQnLCAnMC4wJywgJy1waCcsICc3LjQnLCAnLXRuJywgJzgnLCAnLW1hJywgJzUwMCcsICctaW1hZScsICc8aW5maWxlLm1hZT4nLCAnLW9tYWUnLCAnPG91dGZpbGUubWFlPic=	1.000	0.3239	0.0338	0.2901	0.0000	0.034	2	2		S-OPLS	44.475	TRUE	112-1	amphiphilic_moment_5
112	633	42	FALSE	0	amphiphilic_moment_5-out.maegz	1	YES			ligprep_1.maegz	71	60134	0	W2NIXTFbY0hdbmMoW0NIM10pbjFbQ0gyXVtDSDJdT2MoW2NIXVtjSF0yKVtjSF1bY0hdYzJbQ0gyXU4oW0NIMl1bQ0gyXTMpW0NIMl1bQ0gyXUMzKFtPSF0pW0NIMl1PYzRbY0hdW2NIXWMoW0NIM10pW2NIXVtjSF00	J2VwaWtfcHl0aG9uJywgJy1waHQnLCAnMC4wJywgJy1waCcsICc3LjQnLCAnLXRuJywgJzgnLCAnLW1hJywgJzUwMCcsICctaW1hZScsICc8aW5maWxlLm1hZT4nLCAnLW9tYWUnLCAnPG91dGZpbGUubWFlPic=	1.000	0.3239	0.0338	0.2901	0.0000	0.034	2	2		S-OPLS	45.316	TRUE	112-2	amphiphilic_moment_5
111	634	19	FALSE	0	amphiphilic_moment_5-out.maegz	1	YES			ligprep_1.maegz	72	60134	0	W2NIXTFbY0hdbmMoW0NIM10pbjFbQ0gyXVtDSDJdT2MoW2NIXVtjSF0yKVtjSF1bY0hdYzJbQ0gyXU4oW0NIMl1bQ0gyXVtDSDJdMylbQ0gyXVtDQEBdMyhbT0hdKVtDSDJdT2M0YyhDbClbY0hdW2NIXWMoW2NIXTQpW0NIM10=	J2VwaWtfcHl0aG9uJywgJy1waHQnLCAnMC4wJywgJy1waCcsICc3LjQnLCAnLXRuJywgJzgnLCAnLW1hJywgJzUwMCcsICctaW1hZScsICc8aW5maWxlLm1hZT4nLCAnLW9tYWUnLCAnPG91dGZpbGUubWFlPic=	1.000	0.3220	0.0319	0.2901	0.0000	0.032	2	2		S-OPLS	45.648	TRUE	111-1	amphiphilic_moment_5
111	635	19	FALSE	0	amphiphilic_moment_5-out.maegz	1	YES			ligprep_1.maegz	72	60134	0	W2NIXTFbY0hdbmMoW0NIM10pbjFbQ0gyXVtDSDJdT2MoW2NIXVtjSF0yKVtjSF1bY0hdYzJbQ0gyXU4oW0NIMl1bQ0gyXVtDSDJdMylbQ0gyXVtDQEBdMyhbT0hdKVtDSDJdT2M0YyhDbClbY0hdW2NIXWMoW2NIXTQpW0NIM10=	J2VwaWtfcHl0aG9uJywgJy1waHQnLCAnMC4wJywgJy1waCcsICc3LjQnLCAnLXRuJywgJzgnLCAnLW1hJywgJzUwMCcsICctaW1hZScsICc8aW5maWxlLm1hZT4nLCAnLW9tYWUnLCAnPG91dGZpbGUubWFlPic=	1.000	0.3220	0.0319	0.2901	0.0000	0.032	2	2		S-OPLS	42.126	TRUE	111-2	amphiphilic_moment_5
111	636	19	FALSE	0	amphiphilic_moment_5-out.maegz	1	YES			ligprep_1.maegz	72	60134	0	W2NIXTFbY0hdbmMoW0NIM10pbjFbQ0gyXVtDSDJdT2MoW2NIXVtjSF0yKVtjSF1bY0hdYzJbQ0gyXU4oW0NIMl1bQ0gyXVtDSDJdMylbQ0gyXVtDQF0zKFtPSF0pW0NIMl1PYzRjKENsKVtjSF1bY0hdYyhbY0hdNClbQ0gzXQ==	J2VwaWtfcHl0aG9uJywgJy1waHQnLCAnMC4wJywgJy1waCcsICc3LjQnLCAnLXRuJywgJzgnLCAnLW1hJywgJzUwMCcsICctaW1hZScsICc8aW5maWxlLm1hZT4nLCAnLW9tYWUnLCAnPG91dGZpbGUubWFlPic=	1.000	0.3220	0.0319	0.2901	0.0000	0.032	2	2		S-OPLS	44.670	TRUE	111-3	amphiphilic_moment_5
111	637	19	FALSE	0	amphiphilic_moment_5-out.maegz	1	YES			ligprep_1.maegz	72	60134	0	W2NIXTFbY0hdbmMoW0NIM10pbjFbQ0gyXVtDSDJdT2MoW2NIXVtjSF0yKVtjSF1bY0hdYzJbQ0gyXU4oW0NIMl1bQ0gyXVtDSDJdMylbQ0gyXVtDQF0zKFtPSF0pW0NIMl1PYzRjKENsKVtjSF1bY0hdYyhbY0hdNClbQ0gzXQ==	J2VwaWtfcHl0aG9uJywgJy1waHQnLCAnMC4wJywgJy1waCcsICc3LjQnLCAnLXRuJywgJzgnLCAnLW1hJywgJzUwMCcsICctaW1hZScsICc8aW5maWxlLm1hZT4nLCAnLW9tYWUnLCAnPG91dGZpbGUubWFlPic=	1.000	0.3220	0.0319	0.2901	0.0000	0.032	2	2		S-OPLS	46.169	TRUE	111-4	amphiphilic_moment_5
110	638	32	FALSE	0	amphiphilic_moment_5-out.maegz	1	YES			ligprep_1.maegz	73	60134	0	W2NIXTFbY0hdbmMoW0NIM10pbjFbQ0gyXVtDSDJdT2MoW2NIXVtjSF0yKVtjSF1bY0hdYzJbQ0gyXU4oW0NIMl1bQ0gyXVtDSDJdMylbQ0gyXVtDQEBdMyhbT0hdKVtDSDJdT2M0W2NIXVtjSF1bY0hdW2NIXVtjSF00	J2VwaWtfcHl0aG9uJywgJy1waHQnLCAnMC4wJywgJy1waCcsICc3LjQnLCAnLXRuJywgJzgnLCAnLW1hJywgJzUwMCcsICctaW1hZScsICc8aW5maWxlLm1hZT4nLCAnLW9tYWUnLCAnPG91dGZpbGUubWFlPic=	1.000	0.3195	0.0294	0.2901	0.0000	0.029	2	2		S-OPLS	47.907	TRUE	110-1	amphiphilic_moment_5
110	639	32	FALSE	0	amphiphilic_moment_5-out.maegz	1	YES			ligprep_1.maegz	73	60134	0	W2NIXTFbY0hdbmMoW0NIM10pbjFbQ0gyXVtDSDJdT2MoW2NIXVtjSF0yKVtjSF1bY0hdYzJbQ0gyXU4oW0NIMl1bQ0gyXVtDSDJdMylbQ0gyXVtDQEBdMyhbT0hdKVtDSDJdT2M0W2NIXVtjSF1bY0hdW2NIXVtjSF00	J2VwaWtfcHl0aG9uJywgJy1waHQnLCAnMC4wJywgJy1waCcsICc3LjQnLCAnLXRuJywgJzgnLCAnLW1hJywgJzUwMCcsICctaW1hZScsICc8aW5maWxlLm1hZT4nLCAnLW9tYWUnLCAnPG91dGZpbGUubWFlPic=	1.000	0.3195	0.0294	0.2901	0.0000	0.029	2	2		S-OPLS	47.108	TRUE	110-2	amphiphilic_moment_5
110	640	32	FALSE	0	amphiphilic_moment_5-out.maegz	1	YES			ligprep_1.maegz	73	60134	0	W2NIXTFbY0hdbmMoW0NIM10pbjFbQ0gyXVtDSDJdT2MoW2NIXVtjSF0yKVtjSF1bY0hdYzJbQ0gyXU4oW0NIMl1bQ0gyXVtDSDJdMylbQ0gyXVtDQF0zKFtPSF0pW0NIMl1PYzRbY0hdW2NIXVtjSF1bY0hdW2NIXTQ=	J2VwaWtfcHl0aG9uJywgJy1waHQnLCAnMC4wJywgJy1waCcsICc3LjQnLCAnLXRuJywgJzgnLCAnLW1hJywgJzUwMCcsICctaW1hZScsICc8aW5maWxlLm1hZT4nLCAnLW9tYWUnLCAnPG91dGZpbGUubWFlPic=	1.000	0.3195	0.0294	0.2901	0.0000	0.029	2	2		S-OPLS	48.032	TRUE	110-3	amphiphilic_moment_5
110	641	32	FALSE	0	amphiphilic_moment_5-out.maegz	1	YES			ligprep_1.maegz	73	60134	0	W2NIXTFbY0hdbmMoW0NIM10pbjFbQ0gyXVtDSDJdT2MoW2NIXVtjSF0yKVtjSF1bY0hdYzJbQ0gyXU4oW0NIMl1bQ0gyXVtDSDJdMylbQ0gyXVtDQF0zKFtPSF0pW0NIMl1PYzRbY0hdW2NIXVtjSF1bY0hdW2NIXTQ=	J2VwaWtfcHl0aG9uJywgJy1waHQnLCAnMC4wJywgJy1waCcsICc3LjQnLCAnLXRuJywgJzgnLCAnLW1hJywgJzUwMCcsICctaW1hZScsICc8aW5maWxlLm1hZT4nLCAnLW9tYWUnLCAnPG91dGZpbGUubWFlPic=	1.000	0.3195	0.0294	0.2901	0.0000	0.029	2	2		S-OPLS	48.074	TRUE	110-4	amphiphilic_moment_5
109	642	10	TRUE	0	amphiphilic_moment_5-out.maegz	1				ligprep_1.maegz	74	60134	0	Tz1DMU4oW0NIM10pW0NIMl1bQ0gyXVtDSDJdW0NIMl1bQ0gyXVtDSDJdTihDKD1PKWMyW2NIXVtjSF1bY0hdW2NIXVtjSF0yKVtDQEBIXShbQ0gyXU9jKGMxMylbY0hdW2NIXVtjSF1bY0hdMylbQ0gyXWM0W2NIXVtjSF1bY0hdW2NIXVtjSF00	J2VwaWtfcHl0aG9uJywgJy1waHQnLCAnMC4wJywgJy1waCcsICc3LjQnLCAnLXRuJywgJzgnLCAnLW1hJywgJzUwMCcsICctaW1hZScsICc8aW5maWxlLm1hZT4nLCAnLW9tYWUnLCAnPG91dGZpbGUubWFlPic=	1.000	0.0000	0.0000	0.0000	0.0000	0.000	0	0		S-OPLS	80.927	TRUE	109-1	amphiphilic_moment_5
108	643	31	TRUE	0	amphiphilic_moment_5-out.maegz	1				ligprep_1.maegz	75	60134	0	W2NIXTFbY0hdW2NIXVtjSF1jKGMxMilPW0NIMl1bQ0BASF0oW0NIMl1jM1tjSF1bY0hdW2NIXVtjSF1bY0hdMylOKFtDSDJdW0NIMl1bQ0gyXVtDSDJdW0NIMl1OKEMyPU8pW0NIM10pQyg9TylbQ0BASF0oW0NIMl1bQ0gzXSljNFtjSF1bY0hdW2NIXVtjSF1bY0hdNA==	J2VwaWtfcHl0aG9uJywgJy1waHQnLCAnMC4wJywgJy1waCcsICc3LjQnLCAnLXRuJywgJzgnLCAnLW1hJywgJzUwMCcsICctaW1hZScsICc8aW5maWxlLm1hZT4nLCAnLW9tYWUnLCAnPG91dGZpbGUubWFlPic=	1.000	0.0000	0.0000	0.0000	0.0000	0.000	0	0		S-OPLS	74.125	TRUE	108-1	amphiphilic_moment_5
108	644	31	TRUE	0	amphiphilic_moment_5-out.maegz	1				ligprep_1.maegz	75	60134	0	W2NIXTFbY0hdW2NIXVtjSF1jKGMxMilPW0NIMl1bQ0BASF0oW0NIMl1jM1tjSF1bY0hdW2NIXVtjSF1bY0hdMylOKFtDSDJdW0NIMl1bQ0gyXVtDSDJdW0NIMl1OKEMyPU8pW0NIM10pQyg9TylbQ0BIXShbQ0gyXVtDSDNdKWM0W2NIXVtjSF1bY0hdW2NIXVtjSF00	J2VwaWtfcHl0aG9uJywgJy1waHQnLCAnMC4wJywgJy1waCcsICc3LjQnLCAnLXRuJywgJzgnLCAnLW1hJywgJzUwMCcsICctaW1hZScsICc8aW5maWxlLm1hZT4nLCAnLW9tYWUnLCAnPG91dGZpbGUubWFlPic=	1.000	0.0000	0.0000	0.0000	0.0000	0.000	0	0		S-OPLS	74.440	TRUE	108-2	amphiphilic_moment_5
107	645	70	FALSE	0	amphiphilic_moment_5-out.maegz	1				ligprep_1.maegz	76	60134	0	W2NIXTFbY0hdYyhDbClbY0hdW2NIXWMxUyg9TykoPU8pW05IXUMoPU8pYyhbY0hdbjIpYyhbQ0gyXVtDSDJdYzNjKFtDSDNdKVtjSF1bY0hdW2NIXVtjSF0zKW5jMk40W0NAQEhdKFtDSDJdW0NIMl1bQ0gyXTQpYzVbY0hdW2NIXWMoQ2wpW2NIXVtjSF01	J2VwaWtfcHl0aG9uJywgJy1waHQnLCAnMC4wJywgJy1waCcsICc3LjQnLCAnLXRuJywgJzgnLCAnLW1hJywgJzUwMCcsICctaW1hZScsICc8aW5maWxlLm1hZT4nLCAnLW9tYWUnLCAnPG91dGZpbGUubWFlPic=	1.000	0.0003	0.0001	0.0002	0.0000	0.000	-1	1		S-OPLS	50.350	TRUE	107-1	amphiphilic_moment_5
107	646	70	FALSE	0	amphiphilic_moment_5-out.maegz	1				ligprep_1.maegz	76	60134	0	W2NIXTFbY0hdYyhDbClbY0hdW2NIXWMxUyg9TykoPU8pW05IXUMoPU8pYyhbY0hdbjIpYyhbQ0gyXVtDSDJdYzNjKFtDSDNdKVtjSF1bY0hdW2NIXVtjSF0zKW5jMk40W0NASF0oW0NIMl1bQ0gyXVtDSDJdNCljNVtjSF1bY0hdYyhDbClbY0hdW2NIXTU=	J2VwaWtfcHl0aG9uJywgJy1waHQnLCAnMC4wJywgJy1waCcsICc3LjQnLCAnLXRuJywgJzgnLCAnLW1hJywgJzUwMCcsICctaW1hZScsICc8aW5maWxlLm1hZT4nLCAnLW9tYWUnLCAnPG91dGZpbGUubWFlPic=	1.000	0.0003	0.0001	0.0002	0.0000	0.000	-1	1		S-OPLS	52.570	TRUE	107-2	amphiphilic_moment_5
106	647	32	FALSE	0	amphiphilic_moment_5-out.maegz	1				ligprep_1.maegz	77	60134	0	RmMxW2NIXVtjSF1jKFMoPU8pKD1PKU4oW0NIM10pW0NIM10pW2NIXWMxQyg9TylbTkhdYyhbY0hdMilbY0hdW2NIXWMoQ2wpYzItYyhuMylzYyhjMzQpW2NIXVtjSF1bY0hdW2NIXTQ=	J2VwaWtfcHl0aG9uJywgJy1waHQnLCAnMC4wJywgJy1waCcsICc3LjQnLCAnLXRuJywgJzgnLCAnLW1hJywgJzUwMCcsICctaW1hZScsICc8aW5maWxlLm1hZT4nLCAnLW9tYWUnLCAnPG91dGZpbGUubWFlPic=	1.000	0.0004	0.0000	0.0004	0.0000	0.000	0	0		S-OPLS	45.858	TRUE	106-1	amphiphilic_moment_5
105	648	43	FALSE	0	amphiphilic_moment_5-out.maegz	1				ligprep_1.maegz	78	60134	0	W0NIM11PYyhbY0hdMSlbY0hdW2NIXWMoT1tDSDNdKWMxW0NASF0oW0NIMl1bQ0gyXVtDSDJdMilOMmMzbmMoYyhbY0hdbjMpQyg9TylbT0hdKVtDSDJdT2MoW2NIXWM0W0NIM10pW2NIXWMoYzRDbClbQ0gzXQ==	J2VwaWtfcHl0aG9uJywgJy1waHQnLCAnMC4wJywgJy1waCcsICc3LjQnLCAnLXRuJywgJzgnLCAnLW1hJywgJzUwMCcsICctaW1hZScsICc8aW5maWxlLm1hZT4nLCAnLW9tYWUnLCAnPG91dGZpbGUubWFlPic=	1.000	0.0002	0.0000	0.0002	0.0000	0.000	-1	1		S-OPLS	50.721	TRUE	105-1	amphiphilic_moment_5
105	649	43	FALSE	0	amphiphilic_moment_5-out.maegz	1				ligprep_1.maegz	78	60134	0	W0NIM11PYyhbY0hdMSlbY0hdW2NIXWMoT1tDSDNdKWMxW0NAQEhdKFtDSDJdW0NIMl1bQ0gyXTIpTjJjM25jKGMoW2NIXW4zKUMoPU8pW09IXSlbQ0gyXU9jKFtjSF1jNFtDSDNdKVtjSF1jKGM0Q2wpW0NIM10=	J2VwaWtfcHl0aG9uJywgJy1waHQnLCAnMC4wJywgJy1waCcsICc3LjQnLCAnLXRuJywgJzgnLCAnLW1hJywgJzUwMCcsICctaW1hZScsICc8aW5maWxlLm1hZT4nLCAnLW9tYWUnLCAnPG91dGZpbGUubWFlPic=	1.000	0.0002	0.0000	0.0002	0.0000	0.000	-1	1		S-OPLS	48.901	TRUE	105-2	amphiphilic_moment_5
104	650	28	FALSE	0	amphiphilic_moment_5-out.maegz	1				ligprep_1.maegz	79	60134	0	W2NIXTFbY0hdW2NIXVtjSF1bY0hdYzFbQ0gyXW4yYygtYzNjKE9bQ0gzXSljKE9bQ0gzXSlbY0hdW2NIXVtjSF0zKVtjSF1jKG4yKS1jNGMoT1tDSDJdW0NIMl1bQ0gyXVtDSDNdKVtjSF1bY0hdYyhbY0hdNClbQ0gyXUMoPU8pW09IXQ==	J2VwaWtfcHl0aG9uJywgJy1waHQnLCAnMC4wJywgJy1waCcsICc3LjQnLCAnLXRuJywgJzgnLCAnLW1hJywgJzUwMCcsICctaW1hZScsICc8aW5maWxlLm1hZT4nLCAnLW9tYWUnLCAnPG91dGZpbGUubWFlPic=	1.000	0.0005	0.0005	0.0000	0.0000	0.001	-1	1		S-OPLS	51.616	TRUE	104-1	amphiphilic_moment_5
103	651	95	FALSE	0	amphiphilic_moment_5-out.maegz	1				ligprep_1.maegz	80	60134	0	W2NIXTFjKENsKVtjSF1bY0hdYyhbT0hdKWMxW0NAQEhdKFtDSDJdW0NAXTIoW0NIM10pW05IXUMoPU8pW0NIM10pT1tDQEBIXShbQ0gyXTIpYzNbY0hdW2NIXWMoQ2wpW2NIXVtjSF0z	J2VwaWtfcHl0aG9uJywgJy1waHQnLCAnMC4wJywgJy1waCcsICc3LjQnLCAnLXRuJywgJzgnLCAnLW1hJywgJzUwMCcsICctaW1hZScsICc8aW5maWxlLm1hZT4nLCAnLW9tYWUnLCAnPG91dGZpbGUubWFlPic=	1.000	0.0064	0.0000	0.0064	0.0000	0.000	0	0		S-OPLS	12.680	TRUE	103-1	amphiphilic_moment_5
102	652	46	FALSE	0	amphiphilic_moment_5-out.maegz	1				ligprep_1.maegz	81	60134	0	TjE9QyhbQ0gzXSlbQ0gyXUMoPU8pTjFjMltjSF1jKFtjSF1bY0hdW2NIXTIpW05IXUMoPU8pW0NIMl1bQ0gyXVtDQEBIXShbQ0BIXShbQ0gyXTMpW05IXUMoPU8pT0MoW0NIM10pKFtDSDNdKVtDSDNdKVtDSDJdTjNbQ0gyXWM0W2NIXVtjSF1bY0hdW2NIXVtjSF00	J2VwaWtfcHl0aG9uJywgJy1waHQnLCAnMC4wJywgJy1waCcsICc3LjQnLCAnLXRuJywgJzgnLCAnLW1hJywgJzUwMCcsICctaW1hZScsICc8aW5maWxlLm1hZT4nLCAnLW9tYWUnLCAnPG91dGZpbGUubWFlPic=	1.000	0.6488	0.3327	0.3162	0.0000	0.333	0	2	This compound has an ester and may undergo hydrolysis at high or low pH.	S-OPLS	36.427	TRUE	102-1	amphiphilic_moment_5
102	653	46	FALSE	0	amphiphilic_moment_5-out.maegz	1				ligprep_1.maegz	81	60134	0	TjE9QyhbQ0gzXSlbQ0gyXUMoPU8pTjFjMltjSF1jKFtjSF1bY0hdW2NIXTIpW05IXUMoPU8pW0NIMl1bQ0gyXVtDQEBIXShbQ0BIXShbQ0gyXTMpW05IXUMoPU8pT0MoW0NIM10pKFtDSDNdKVtDSDNdKVtDSDJdTjNbQ0gyXWM0W2NIXVtjSF1bY0hdW2NIXVtjSF00	J2VwaWtfcHl0aG9uJywgJy1waHQnLCAnMC4wJywgJy1waCcsICc3LjQnLCAnLXRuJywgJzgnLCAnLW1hJywgJzUwMCcsICctaW1hZScsICc8aW5maWxlLm1hZT4nLCAnLW9tYWUnLCAnPG91dGZpbGUubWFlPic=	1.000	0.6488	0.3327	0.3162	0.0000	0.333	0	2	This compound has an ester and may undergo hydrolysis at high or low pH.	S-OPLS	36.023	TRUE	102-2	amphiphilic_moment_5
101	654	41	FALSE	0	amphiphilic_moment_5-out.maegz	1				ligprep_1.maegz	82	60134	0	W0NIM11OKFtDSDNdKUMoPU8pW0NAQF0xKFtDSDNdKVtDSDJdTihbQ0gyXVtDSDJdTzEpW0NIMl1DMihbT0hdKVtDSDJdW0NIMl1PW0NIMl1bQ0gyXTI=	J2VwaWtfcHl0aG9uJywgJy1waHQnLCAnMC4wJywgJy1waCcsICc3LjQnLCAnLXRuJywgJzgnLCAnLW1hJywgJzUwMCcsICctaW1hZScsICc8aW5maWxlLm1hZT4nLCAnLW9tYWUnLCAnPG91dGZpbGUubWFlPic=		0.1018	0.0000	0.1018	0.1018	0.102	0	0		S-OPLS	34.266	TRUE	101-1	amphiphilic_moment_5
101	655	41	FALSE	0	amphiphilic_moment_5-out.maegz	1				ligprep_1.maegz	82	60134	0	W0NIM11OKFtDSDNdKUMoPU8pW0NAXTEoW0NIM10pW0NIMl1OKFtDSDJdW0NIMl1PMSlbQ0gyXUMyKFtPSF0pW0NIMl1bQ0gyXU9bQ0gyXVtDSDJdMg==	J2VwaWtfcHl0aG9uJywgJy1waHQnLCAnMC4wJywgJy1waCcsICc3LjQnLCAnLXRuJywgJzgnLCAnLW1hJywgJzUwMCcsICctaW1hZScsICc8aW5maWxlLm1hZT4nLCAnLW9tYWUnLCAnPG91dGZpbGUubWFlPic=		0.1018	0.0000	0.1018	0.1018	0.102	0	0		S-OPLS	33.386	TRUE	101-2	amphiphilic_moment_5
100	656	35	FALSE	0	amphiphilic_moment_5-out.maegz	1				ligprep_1.maegz	83	60134	0	W2NIXTFbY0hdW2NIXWMoT1tDSDNdKVtjSF1jMVtDSDJdQyg9TylOKFtDSDJdW0NIMl0yKVtDSDJdW0NIMl1DMihDKD1PKVtOSDJdKVtDSDJdYyhbY0hdW2NIXVtjSF0zKVtjSF1jMy1jNFtjSF1uW2NIXVtjSF1bY0hdNA==	J2VwaWtfcHl0aG9uJywgJy1waHQnLCAnMC4wJywgJy1waCcsICc3LjQnLCAnLXRuJywgJzgnLCAnLW1hJywgJzUwMCcsICctaW1hZScsICc8aW5maWxlLm1hZT4nLCAnLW9tYWUnLCAnPG91dGZpbGUubWFlPic=	1.000	0.0018	0.0000	0.0018	0.0000	0.000	0	0		S-OPLS	58.353	TRUE	100-1	amphiphilic_moment_5
[truncated: 35 more columns]
